# Supplementary material for: Target-Specific Precision of CRISPR-Mediated Genome Editing
Source: Mol Cell. 2019 Feb 21;73(4):699–713.e6. doi: 10.1016/j.molcel.2018.11.031 (PMC6395888; doi:10.1016/j.molcel.2018.11.031)
Supplement: Table S1. Mapping Location for Each sgRNA with Its Associated Gene and Pool Composition, Related to Figure 1 — Location of each sgRNA is based GRCh37 Ensembl Gene ID and HGNC Gene Name. [file mmc2.xlsx]

## Sheet: Mapping location
Table S1: Mapping location for each sgRNA with its associated gene and pool composition
sgRNA/Target	Protospacer	PAM	Chromosome	Start	End	Strand	Ensembl Gene ID	HGNC
ACTL6A.5	TTGCTAATGGTCGTTCTACTGGG	GGG	chr3	179294007	179294029	+	ENSG00000136518	ACTL6A
ACTL6A.6	ATAATACAACAGTGGAACGGAGG	AGG	chr3	179304359	179304381	+	ENSG00000136518	ACTL6A
ACTL6A.7	ATGGTGGTAGAAAGAGATGACGG	CGG	chr3	179287879	179287901	+	ENSG00000136518	ACTL6A
ACTR5.5	CGGGCCACTGCCGGTACCGCTGG	TGG	chr20	37377199	37377221	+	ENSG00000101442	ACTR5
ACTR5.6	GCAGCCTGGAGCCACTGCGCTGG	TGG	chr20	37377375	37377397	+	ENSG00000101442	ACTR5
ACTR5.7	GAGCGCAGCATCCAGCGCAGTGG	TGG	chr20	37377386	37377408	-	ENSG00000101442	ACTR5
ACTR6.2	GGAGCTTACAACGCCAAAATCGG	CGG	chr12	100594654	100594676	+	ENSG00000075089	ACTR6
ACTR6.5	TTTGACCGGAACTGACAATTAGG	AGG	chr12	100598725	100598747	-	ENSG00000075089	ACTR6
ACTR6.6	GGATTACCTTTTGAAAAGGGAGG	AGG	chr12	100598820	100598842	-	ENSG00000075089	ACTR6
ACTR6.7	AAGAACATTGTCTTGACAGGAGG	AGG	chr12	100613806	100613828	+	ENSG00000075089	ACTR6
ACTR8.5	GGGTGATACGGAGAACGGAAAGG	AGG	chr3	53916089	53916111	-	ENSG00000113812	ACTR8
ACTR8.6	GTACAGCTCCATCCTAGTGGTGG	TGG	chr3	53904125	53904147	-	ENSG00000113812	ACTR8
ACTR8.7	GAGAACGGAAAGGAGAAGGGCGG	CGG	chr3	53916079	53916101	-	ENSG00000113812	ACTR8
ALKBH1.5	TTTCCGAAAGGCGTCCTCCCCGG	CGG	chr14	78174273	78174295	+	ENSG00000100601	ALKBH1
ALKBH1.6	CGAGATGGGGAAGATGGCAGCGG	CGG	chr14	78174329	78174351	-	ENSG00000100601	ALKBH1
ALKBH1.7	GAGCAGAATGCATATAGAGCAGG	AGG	chr14	78170762	78170784	-	ENSG00000100601	ALKBH1
APTX.5	GAATGGCGTGGTAGCCCAATCGG	CGG	chr9	32984639	32984661	+	ENSG00000137074	APTX
APTX.6	GAAGCAGTTGTGATTGGGCGTGG	TGG	chr9	32989801	32989823	-	ENSG00000137074	APTX
APTX.7	GAGGAAGAGGCAAAGAACCCTGG	TGG	chr9	32987702	32987724	-	ENSG00000137074	APTX
ARID1A.5	TTCTTCAGCTCCGAGGGCGGCGG	CGG	chr1	27022949	27022971	-	ENSG00000117713	ARID1A
ARID1A.6	GAGGCGCTGGAGGAGGGAGGCGG	CGG	chr1	27023645	27023667	-	ENSG00000117713	ARID1A
ARID1A.7	GATGCCAGGCAGGTGAGGGGAGG	AGG	chr1	27087480	27087502	-	ENSG00000117713	ARID1A
ARID1B.5	GCCGCCGCTCTTGGCGCTGTGGG	GGG	chr6	157099101	157099123	-	ENSG00000049618	ARID1B
ARID1B.6	GGAGGAGGAGGACAGCGCGGCGG	CGG	chr6	157099155	157099177	-	ENSG00000049618	ARID1B
ARID1B.7	CCGGTGCTGAAGACTTCCGGCGG	CGG	chr6	157505506	157505528	-	ENSG00000049618	ARID1B
ARID2.5	GGAAGGCGCCTCCGGACGAGCGG	CGG	chr12	46123636	46123658	+	ENSG00000189079	ARID2
ARID2.6	GCAGTCTCCATTACACACAGTGG	TGG	chr12	46244219	46244241	+	ENSG00000189079	ARID2
ARID2.7	GGAGCCACAAACACCAGCAATGG	TGG	chr12	46245726	46245748	+	ENSG00000189079	ARID2
ARID3A.1	GGGCTCTCTGTCCTCGTCGGGGG	GGG	chr19	929653	929675	-	ENSG00000116017	ARID3A
ARID3A.2	ATCCTCAGAGCCGCCGGGGCTGG	TGG	chr19	929755	929777	-	ENSG00000116017	ARID3A
ARID3A.5	CCGCTGCATCCGGGCACTCTCGG	CGG	chr19	929674	929696	-	ENSG00000116017	ARID3A
ARID3A.6	CAGGAAGCCCAAATGGGAGGAGG	AGG	chr19	932415	932437	+	ENSG00000116017	ARID3A
ARID3A.7	GGAGATGGAGGAAGACCTCGGGG	GGG	chr19	932439	932461	+	ENSG00000116017	ARID3A
ARID3B.1	CCACAGCAGGACAGCCGAACTGG	TGG	chr15	74836783	74836805	+	ENSG00000179361	ARID3B
ARID3B.2	AATTGATGGCAACCGCAGGGAGG	AGG	chr15	74883564	74883586	+	ENSG00000179361	ARID3B
ARID3B.5	CTTCGTCTTTATGCAGAAGAGGG	GGG	chr15	74865523	74865545	+	ENSG00000179361	ARID3B
ARID3B.6	AAGATCAGGATCAACGGCAGGGG	GGG	chr15	74884134	74884156	+	ENSG00000179361	ARID3B
ARID3B.7	GCTGTGGCGGAAAGGAGAGTCGG	CGG	chr15	74836425	74836447	-	ENSG00000179361	ARID3B
ARID4A.5	TCGGTACTTGGCACTGACATCGG	CGG	chr14	58768332	58768354	-	ENSG00000032219	ARID4A
ARID4A.6	GTGTGGTGTCTGCAACGGAGAGG	AGG	chr14	58790292	58790314	+	ENSG00000032219	ARID4A
ARID4A.7	TGATGAAGAGAAGGAAAAGGAGG	AGG	chr14	58796842	58796864	+	ENSG00000032219	ARID4A
ARID4B.5	GAATCTTGATGGTGCATATCAGG	AGG	chr1	235419020	235419042	-	ENSG00000054267	ARID4B
ARID4B.6	ACTGGCTCCAAACCAAGAAGAGG	AGG	chr1	235345062	235345084	-	ENSG00000054267	ARID4B
ARID4B.7	AGAGTGAAAGATGCTCAGGGAGG	AGG	chr1	235341189	235341211	-	ENSG00000054267	ARID4B
ARID5A.1	GTCTAGGGCGTCACCCTCCGTGG	TGG	chr2	97213169	97213191	-	ENSG00000196843	ARID5A
ARID5A.5	AACAGGAAGCAGTCCACGGAGGG	GGG	chr2	97213156	97213178	+	ENSG00000196843	ARID5A
ARID5A.6	GTGGAAGATCTACAAAGCAGTGG	TGG	chr2	97215497	97215519	+	ENSG00000196843	ARID5A
ARID5A.7	AAGATGGCTAAGGAGAACAGGGG	GGG	chr2	97216390	97216412	+	ENSG00000196843	ARID5A
ARID5B.1	GCTGGATAAAAGTTGCCGGCTGG	TGG	chr10	63662090	63662112	-	ENSG00000150347	ARID5B
ARID5B.3	CTTTGTAAGATGTACGCCAAAGG	AGG	chr10	63662022	63662044	+	ENSG00000150347	ARID5B
ARID5B.5	AAAGGATCCGATTTGCATAGCGG	CGG	chr10	63662040	63662062	+	ENSG00000150347	ARID5B
ARID5B.6	GATTCCAACAACAATTCCGATGG	TGG	chr10	63810721	63810743	+	ENSG00000150347	ARID5B
ARID5B.7	GAATGACCGTACCTTGGCAACGG	CGG	chr10	63810749	63810771	-	ENSG00000150347	ARID5B
ARRB1.5	TGAGATACTCAGGATCCACCAGG	AGG	chr11	74995291	74995313	+	ENSG00000137486	ARRB1
ARRB1.6	GCAGCCGGGGCCCGAAGACACGG	CGG	chr11	74993011	74993033	-	ENSG00000137486	ARRB1
ARRB1.7	AAGCTGGTGGTGTCTCGGGGCGG	CGG	chr11	74983939	74983961	-	ENSG00000137486	ARRB1
ASF1A.5	AAGGTGATCTCGAACTGGAACGG	CGG	chr6	119215638	119215660	-	ENSG00000111875	ASF1A
ASF1A.6	GAAAAGTCTGGTTTTACTGGTGG	TGG	chr6	119226967	119226989	-	ENSG00000111875	ASF1A
ASF1A.7	AACGGGTTGTAGAAAGGAGAAGG	AGG	chr6	119215620	119215642	-	ENSG00000111875	ASF1A
ASF1B.5	CAAGGTGTCGGTGCTGAACGTGG	TGG	chr19	14247241	14247263	-	ENSG00000105011	ASF1B
ASF1B.6	GAGGACCACAGTCACACCCACGG	CGG	chr19	14232458	14232480	+	ENSG00000105011	ASF1B
ASF1B.7	GAGAAATCTGGCTTCATGGGCGG	CGG	chr19	14232348	14232370	+	ENSG00000105011	ASF1B
ASH1L.5	AGGAAGAGGACCTTCGCAAACGG	CGG	chr1	155491155	155491177	-	ENSG00000116539	ASH1L
ASH1L.6	GGAGCCACTGACAGTACAGGTGG	TGG	chr1	155449926	155449948	+	ENSG00000116539	ASH1L
ASH1L.7	GATAGGACTGACGGACCGGGTGG	TGG	chr1	155313465	155313487	+	ENSG00000116539	ASH1L
ATAD2.5	TCAGTCTGGAGCACATCGGCCGG	CGG	chr8	124408490	124408512	-	ENSG00000156802	ATAD2
ATAD2.6	GCATTGGATCAACATCGGCAAGG	AGG	chr8	124371831	124371853	+	ENSG00000156802	ATAD2
ATAD2.7	AGAGTCTTTCCAGTTCCAGGTGG	TGG	chr8	124369935	124369957	+	ENSG00000156802	ATAD2
ATAD2B.5	GGCCTCATCCAGAGTGACGCCGG	CGG	chr2	24149428	24149450	+	ENSG00000119778	ATAD2B
ATAD2B.6	TAACATCTTCAGCAAACCGGTGG	TGG	chr2	24008908	24008930	-	ENSG00000119778	ATAD2B
ATAD2B.7	GGGTTCGGAGAAAATCAAGGCGG	CGG	chr2	23980946	23980968	-	ENSG00000119778	ATAD2B
ATF2.5	GCAAGAGGGGATAAATCTAGAGG	AGG	chr2	175982821	175982843	+	ENSG00000115966	ATF2
ATF2.6	ACAGTACTTGAGGTTGGTGAAGG	AGG	chr2	175979454	175979476	+	ENSG00000115966	ATF2
ATF2.7	GGACGAACAATAGCTGATGTGGG	GGG	chr2	175979547	175979569	+	ENSG00000115966	ATF2
ATM.5	ATTTATATCCATCATCCGAAAGG	AGG	chr11	108115711	108115733	+	ENSG00000149311	ATM
ATM.6	GGGTACCAGAGACAGTGGGATGG	TGG	chr11	108155110	108155132	+	ENSG00000149311	ATM
ATM.7	ACATGCGATGGAAAATGAGGTGG	TGG	chr11	108159726	108159748	-	ENSG00000149311	ATM
ATRX.5	CTGCACTGCTTGTGGACAACAGG	AGG	chrX	76944373	76944395	-	ENSG00000085224	ATRX
ATRX.6	GCAGTGACCAAGTCCAACAAAGG	AGG	chrX	76939912	76939934	+	ENSG00000085224	ATRX
ATRX.7	TCAGTTGATCATCAAGGGGATGG	TGG	chrX	76939105	76939127	-	ENSG00000085224	ATRX
AURKA.5	TTTGAAATTGGTCGCCCTCTGGG	GGG	chr20	54958188	54958210	-	ENSG00000087586	AURKA
AURKA.6	TTACCAGGTGCCGATGGCAGGGG	GGG	chr20	54961309	54961331	+	ENSG00000087586	AURKA
AURKA.7	TCAGCTGGAGAAAGCCGGAGTGG	TGG	chr20	54958084	54958106	-	ENSG00000087586	AURKA
AURKB.5	AATCTGCTCTTAGGGCTCAAGGG	GGG	chr17	8109860	8109882	-	ENSG00000178999	AURKB
AURKB.6	AAGGTGATGGAGAATAGCAGTGG	TGG	chr17	8110907	8110929	-	ENSG00000178999	AURKB
AURKB.7	GCTCCTTGTAGAGCTCCCCGCGG	CGG	chr17	8110109	8110131	+	ENSG00000178999	AURKB
BANP.5	CACGTCTGGGTTGCCCCGAGAGG	AGG	chr16	88017828	88017850	-	ENSG00000172530	BANP
BANP.6	GAAGACAGCCACCACGAGGACGG	CGG	chr16	88039748	88039770	+	ENSG00000172530	BANP
BANP.7	GGGACACCTCCACATCGCCCAGG	AGG	chr16	88068937	88068959	+	ENSG00000172530	BANP
BAP1.1	CTTCCACGAGCAGGGTGAAGAGG	AGG	chr3	52443736	52443758	+	ENSG00000163930	BAP1
BAP1.2	GGATCGAAGAGCGCCGGTCCCGG	CGG	chr3	52442568	52442590	-	ENSG00000163930	BAP1
BAP1.5	AGAGCGCCGGTCCCGGCGAAAGG	AGG	chr3	52442561	52442583	-	ENSG00000163930	BAP1
BAP1.6	AGTGGACAGACAAGGCCCGGCGG	CGG	chr3	52440880	52440902	-	ENSG00000163930	BAP1
BAP1.7	GAACCGTCAGACAGTACTAGAGG	AGG	chr3	52440280	52440302	-	ENSG00000163930	BAP1
BAZ1A.5	CAGTAGAAAACTTCCTCGTCGGG	GGG	chr14	35343731	35343753	+	ENSG00000198604	BAZ1A
BAZ1A.6	GAATGAAGACGTAGAAGAGATGG	TGG	chr14	35242815	35242837	-	ENSG00000198604	BAZ1A
BAZ1A.7	GATGTGGAAGACAGTATGGGAGG	AGG	chr14	35234018	35234040	-	ENSG00000198604	BAZ1A
BAZ1B.5	CTCAGGAGGCCTTCCGCACCCGG	CGG	chr7	72936159	72936181	-	ENSG00000009954	BAZ1B
BAZ1B.6	GATGTTCAGGAGGAAAGCGAGGG	GGG	chr7	72891671	72891693	-	ENSG00000009954	BAZ1B
BAZ1B.7	GAAAATGGTAGAGGAAGCAAAGG	AGG	chr7	72873865	72873887	-	ENSG00000009954	BAZ1B
BAZ2A.5	GGTATTGTCCCCCCGAGAACTGG	TGG	chr12	57009170	57009192	+	ENSG00000076108	BAZ2A
BAZ2A.6	AGGGCAGCCACCGATGGCAGGGG	GGG	chr12	57004253	57004275	-	ENSG00000076108	BAZ2A
BAZ2A.7	GCTTCATCCTCTTCCCACAGGGG	GGG	chr12	57004213	57004235	+	ENSG00000076108	BAZ2A
BAZ2B.1	GCTAAGTGAAGCAACTCCAGTGG	TGG	chr2	160335105	160335127	+	ENSG00000123636	BAZ2B
BAZ2B.2	TAGTTGGGGATGTGCGGCTAAGG	AGG	chr2	160310137	160310159	+	ENSG00000123636	BAZ2B
BAZ2B.5	AGACTGGGTGGCTGACCATTGGG	GGG	chr2	160310229	160310251	+	ENSG00000123636	BAZ2B
BAZ2B.6	GAAACTACTGAAGCCACAGAAGG	AGG	chr2	160335142	160335164	+	ENSG00000123636	BAZ2B
BAZ2B.7	GGTGGAATTCCCAGTAATGGTGG	TGG	chr2	160304842	160304864	+	ENSG00000123636	BAZ2B
BCOR.5	CTTCGCTCGCCCCACACATGCGG	CGG	chrX	39937101	39937123	+	ENSG00000183337	BCOR
BCOR.6	GAATCCCTTGAACCACAACGTGG	TGG	chrX	39935706	39935728	-	ENSG00000183337	BCOR
BCOR.7	GACTGGGCTCAGAGAAAGGTCGG	CGG	chrX	39934293	39934315	-	ENSG00000183337	BCOR
BMI1.5	GTATGAGGAGGAACCTTTAAAGG	AGG	chr10	22617988	22618010	+	ENSG00000168283	BMI1
BMI1.6	ACAAAGCACACACATCAGGTGGG	GGG	chr10	22615419	22615441	-	ENSG00000168283	BMI1
BMI1.7	GCAGCTCATCCTTCTGCTGATGG	TGG	chr10	22616700	22616722	+	ENSG00000168283	BMI1
BPTF.5	CCCACGTCCGGACCCATCGGGGG	GGG	chr17	65821931	65821953	+	ENSG00000171634	BPTF
BPTF.6	GGATTCTGAGGACGACGAGGAGG	AGG	chr17	65822308	65822330	+	ENSG00000171634	BPTF
BPTF.7	GACTTGGGAAATTCAAGGGGCGG	CGG	chr17	65850115	65850137	-	ENSG00000171634	BPTF
BRCA1.2	GGTTTCTGTAGCCCATACTTTGG	TGG	chr17	41256183	41256205	+	ENSG00000012048	BRCA1
BRCA1.3	GACGTCTGTCTACATTGAATTGG	TGG	chr17	41251792	41251814	-	ENSG00000012048	BRCA1
BRCA1.5	TTCTGAAGATACCGTTAATAAGG	AGG	chr17	41249274	41249296	-	ENSG00000012048	BRCA1
BRCA1.6	GAACTCTGAGGACAAAGCAGCGG	CGG	chr17	41251829	41251851	-	ENSG00000012048	BRCA1
BRCA1.7	GATAAAGCTCCAGCAGGAAATGG	TGG	chr17	41234544	41234566	-	ENSG00000012048	BRCA1
BRD1.5	TGACCTACGCTCAAGCTCAAAGG	AGG	chr22	50217852	50217874	-	ENSG00000100425	BRD1
BRD1.6	GGGCTGCGCAAATATCCTGGCGG	CGG	chr22	50192221	50192243	+	ENSG00000100425	BRD1
BRD1.7	GCAACAAGGAAAACAGCGAGCGG	CGG	chr22	50217720	50217742	-	ENSG00000100425	BRD1
BRD2.5	CTCAGGTGGAGGAGTATACAGGG	GGG	chr6	32944090	32944112	-	ENSG00000204256	BRD2
BRD2.6	TGTGTGTGACACAGAAGAGACGG	CGG	chr6	32944066	32944088	-	ENSG00000204256	BRD2
BRD2.7	GAGGAAATGACTGATGGGTGGGG	GGG	chr6	32944137	32944159	-	ENSG00000204256	BRD2
BRD3.5	TTCAATTTGATTGCGTCCACGGG	GGG	chr9	136918394	136918416	+	ENSG00000169925	BRD3
BRD3.6	GGGTTGGAGTCCCTGAGCGAGGG	GGG	chr9	136901258	136901280	+	ENSG00000169925	BRD3
BRD3.7	GCAGTACATGCAGAATGTGGTGG	TGG	chr9	136918461	136918483	-	ENSG00000169925	BRD3
BRD4.5	CCTCTTGGGCTTGTTAGGGTTGG	TGG	chr19	15383737	15383759	+	ENSG00000141867	BRD4
BRD4.6	GAGCAGCTCAAGTGCTGCAGCGG	CGG	chr19	15375351	15375373	-	ENSG00000141867	BRD4
BRD4.7	TGAGGGGTCTGGGTCTGCGGAGG	AGG	chr19	15376379	15376401	+	ENSG00000141867	BRD4
BRD7.5	CGAGCTGCCCGTGGAGAGTTCGG	CGG	chr16	50402133	50402155	+	ENSG00000166164	BRD7
BRD7.6	TGACACAGCAAAAGAAATGGAGG	AGG	chr16	50355892	50355914	-	ENSG00000166164	BRD7
BRD7.7	GAGACAGATCATGTTCGGAGGGG	GGG	chr16	50354190	50354212	+	ENSG00000166164	BRD7
BRD8.5	GTAGCCTCTTCCATAGTGGTTGG	TGG	chr5	137504918	137504940	+	ENSG00000112983	BRD8
BRD8.6	GAACACAAGCTGCTAAGCACTGG	TGG	chr5	137513335	137513357	-	ENSG00000112983	BRD8
BRD8.7	GCACTGGCCCCACAGAGCCATGG	TGG	chr5	137513319	137513341	-	ENSG00000112983	BRD8
BRD9.5	ATCGGCCAGTCCGAGCGTGCCGG	CGG	chr5	891280	891302	-	ENSG00000028310	BRD9
BRD9.6	GAAGAAGCGGAAGCGAGAGAGGG	GGG	chr5	891375	891397	-	ENSG00000028310	BRD9
BRD9.7	GAGCTACAGCAAGAAAGTGGTGG	TGG	chr5	876278	876300	-	ENSG00000028310	BRD9
BRDT.5	GCTCCCTGTACCACGTTCAAGGG	GGG	chr1	92441939	92441961	-	ENSG00000137948	BRDT
BRDT.6	ACAGATATCACAGAAACCACTGG	TGG	chr1	92445198	92445220	+	ENSG00000137948	BRDT
BRDT.7	AACAAGGGTAGTATTGGCAGAGG	AGG	chr1	92459665	92459687	-	ENSG00000137948	BRDT
BRPF1.5	ACTCTTGTAGACCTTTCGGCAGG	AGG	chr3	9775904	9775926	-	ENSG00000156983	BRPF1
BRPF1.6	AGGGTGACTGCAGGCAACGGCGG	CGG	chr3	9781034	9781056	-	ENSG00000156983	BRPF1
BRPF1.7	GCAGTCACCCAGCCCCTCAGAGG	AGG	chr3	9776043	9776065	+	ENSG00000156983	BRPF1
BRPF3.1	TGTCTACCTCGACAATCCGCTGG	TGG	chr6	36168210	36168232	-	ENSG00000096070	BRPF3
BRPF3.3	TTCTGCCGGGACTTCCGACGAGG	AGG	chr6	36168109	36168131	-	ENSG00000096070	BRPF3
BRPF3.5	AAGTCCCGGCAGAATGCCGAGGG	GGG	chr6	36168118	36168140	+	ENSG00000096070	BRPF3
BRPF3.6	GAAGAGCAGGAAGCTCAAGGCGG	CGG	chr6	36169384	36169406	+	ENSG00000096070	BRPF3
BRPF3.7	GCAGATGGGAGTGCAAGCGCCGG	CGG	chr6	36172546	36172568	-	ENSG00000096070	BRPF3
BRWD1.5	CCCGGTGCCTCTCATCGAGTCGG	CGG	chr21	40685369	40685391	-	ENSG00000185658	BRWD1
BRWD1.6	GTTGCCGAAGAGATTGGACTGGG	GGG	chr21	40684802	40684824	-	ENSG00000185658	BRWD1
BRWD1.7	CAACAGGAGCTACGAGGAGTTGG	TGG	chr21	40684766	40684788	-	ENSG00000185658	BRWD1
BRWD3.5	GATTCCGCGCCGCTTAGATTGGG	GGG	chrX	80064073	80064095	-	ENSG00000165288	BRWD3
BRWD3.6	GGCGTGGAGCAGAAGAGTGGTGG	TGG	chrX	79973100	79973122	-	ENSG00000165288	BRWD3
BRWD3.7	GTACCCCAGGAACACTCTGAGGG	GGG	chrX	80049169	80049191	+	ENSG00000165288	BRWD3
BTAF1.5	TCCATAGAACTTTCGGAAGTAGG	AGG	chr10	93702181	93702203	-	ENSG00000095564	BTAF1
BTAF1.6	GACCCACCTGGAGACCGCCATGG	TGG	chr10	93683832	93683854	-	ENSG00000095564	BTAF1
BTAF1.7	GTGAAGTGGATCCTAAAGAGAGG	AGG	chr10	93711160	93711182	+	ENSG00000095564	BTAF1
C14ORF169.5	TTCGGCCGCCCGCGCCTCAACGG	CGG	chr14	73957750	73957772	-	ENSG00000255242	C14orf169
C14ORF169.6	AGTGCAGGGCCGTTGAGGCGCGG	CGG	chr14	73957741	73957763	+	ENSG00000255242	C14orf169
C14ORF169.7	TAGCGCGTCCCCCAGGTCGTCGG	CGG	chr14	73957937	73957959	-	ENSG00000255242	C14orf169
CALCOCO1.5	GACATTCCACCTTGGTGTTGGGG	GGG	chr12	54118930	54118952	+	ENSG00000012822	CALCOCO1
CALCOCO1.6	TGAACTGGTGACCCTGGAGGAGG	AGG	chr12	54117430	54117452	-	ENSG00000012822	CALCOCO1
CALCOCO1.7	GATGCAGCTGAAGCTACAGCTGG	TGG	chr12	54115907	54115929	-	ENSG00000012822	CALCOCO1
CAMTA2.5	TCACCTTCTTGCGATTGTAGAGG	AGG	chr17	4886144	4886166	+	ENSG00000108509	CAMTA2
CAMTA2.6	AGTAAGCCCAGACTTCCCCGAGG	AGG	chr17	4883410	4883432	-	ENSG00000108509	CAMTA2
CAMTA2.7	GCAGGGTGGCCGAAGTCCGGTGG	TGG	chr17	4872458	4872480	+	ENSG00000108509	CAMTA2
CARM1.2	GAACACCGACACGGTAGCGCAGG	AGG	chr19	10982452	10982474	-	ENSG00000142453	CARM1
CARM1.5	CTCGCCGTTCGCGTCGCCGATGG	TGG	chr19	10982494	10982516	-	ENSG00000142453	CARM1
CARM1.6	AGCCGGATCTAAGATGGCAGCGG	CGG	chr19	10982366	10982388	+	ENSG00000142453	CARM1
CARM1.7	AACATCCTGAAAACCTGCCGGGG	GGG	chr19	11018732	11018754	+	ENSG00000142453	CARM1
CBX1.1	CTCGACCGTCGAGTGGTAAAGGG	GGG	chr17	46154266	46154288	-	ENSG00000108468	CBX1
CBX1.4	GTGGCATTCCTACCCCTCGGAGG	AGG	chr17	46148826	46148848	-	ENSG00000108468	CBX1
CBX1.5	TTTTGTCATCATCCTCCGAGGGG	GGG	chr17	46148814	46148836	+	ENSG00000108468	CBX1
CBX1.6	GTTTCAGTGAGGACAACACATGG	TGG	chr17	46153525	46153547	-	ENSG00000108468	CBX1
CBX1.7	TTACAGTCAGAAAAGCCACGAGG	AGG	chr17	46152446	46152468	-	ENSG00000108468	CBX1
CBX2.1	CTTGCTCAGGATGCACTCGGCGG	CGG	chr17	77752072	77752094	-	ENSG00000173894	CBX2
CBX2.3	ACCAGCCGCGCCACTTGACCAGG	AGG	chr17	77752197	77752219	-	ENSG00000173894	CBX2
CBX2.5	GAGTACCTGGTCAAGTGGCGCGG	CGG	chr17	77752192	77752214	+	ENSG00000173894	CBX2
CBX2.6	GAGGTGCAGAACCGGAAGAGAGG	AGG	chr17	77755508	77755530	+	ENSG00000173894	CBX2
CBX2.7	ATGGAGGAGCTGAGCAGCGTGGG	GGG	chr17	77752035	77752057	+	ENSG00000173894	CBX2
CBX3.2	AGACTTGGTGCTGGCGAAAGAGG	AGG	chr7	26251720	26251742	+	ENSG00000122565	CBX3
CBX3.5	GGCCTCCAACAAAACTACATTGG	TGG	chr7	26242621	26242643	+	ENSG00000122565	CBX3
CBX3.6	ACACAGTGCTGACAATACTTGGG	GGG	chr7	26248007	26248029	+	ENSG00000122565	CBX3
CBX3.7	AGACCTCTGGCAAATCCTCTTGG	TGG	chr7	26251291	26251313	-	ENSG00000122565	CBX3
CBX4.5	GCCGAAGCCCAAACCGCTAGTGG	TGG	chr17	77809450	77809472	-	ENSG00000141582	CBX4
CBX4.6	GGAACGGCAGGAGCAGCTGATGG	TGG	chr17	77809489	77809511	-	ENSG00000141582	CBX4
CBX4.7	GAGTATCTGGTGAAATGGAGAGG	AGG	chr17	77812822	77812844	-	ENSG00000141582	CBX4
CBX5.1	CTAGACAGGCGCGTGGTTAAGGG	GGG	chr12	54651337	54651359	-	ENSG00000094916	CBX5
CBX5.3	AGAACTGTCAGCTGTCCGCTTGG	TGG	chr12	54651399	54651421	+	ENSG00000094916	CBX5
CBX5.5	GCGCGTGGTTAAGGGACAAGTGG	TGG	chr12	54651329	54651351	-	ENSG00000094916	CBX5
CBX5.6	GCAGAGCAATGATATCGCTCGGG	GGG	chr12	54639978	54640000	-	ENSG00000094916	CBX5
CBX5.7	GGATGAGGAGGAGTATGTTGTGG	TGG	chr12	54651368	54651390	-	ENSG00000094916	CBX5
CBX6.1	TCGGATCCGCCGTTTGATGATGG	TGG	chr22	39268130	39268152	+	ENSG00000183741	CBX6
CBX6.5	AGTGGGCGAGCGGGTCTTCGCGG	CGG	chr22	39268159	39268181	-	ENSG00000183741	CBX6
CBX6.6	ACCTGGTGAAATGGAAGGGGTGG	TGG	chr22	39267915	39267937	-	ENSG00000183741	CBX6
CBX6.7	GTACAGCACTTGGGAGCCCGAGG	AGG	chr22	39267740	39267762	-	ENSG00000183741	CBX6
CBX7.1	GGCGAACACCTGCTCGCCGATGG	TGG	chr22	39548414	39548436	+	ENSG00000100307	CBX7
CBX7.4	GCATCCGGAAGAAGCGCGTGCGG	CGG	chr22	39548384	39548406	-	ENSG00000100307	CBX7
CBX7.5	TGTTCGCCGTGGAGAGCATCCGG	CGG	chr22	39548399	39548421	-	ENSG00000100307	CBX7
CBX7.6	CGGCGAGCAGGTGTTCGCCGTGG	TGG	chr22	39548410	39548432	-	ENSG00000100307	CBX7
CBX7.7	GGAGGAGAGAGACCGAGCATCGG	CGG	chr22	39534685	39534707	-	ENSG00000100307	CBX7
CBX8.5	GCGCCGCTTCAGGAGGGCTTCGG	CGG	chr17	77770738	77770760	+	ENSG00000141570	CBX8
CBX8.6	GTACAGCACATGGGAACCGGAGG	AGG	chr17	77770092	77770114	-	ENSG00000141570	CBX8
CBX8.7	ACTGCCAACCTACTTTGAGGAGG	AGG	chr17	77769843	77769865	+	ENSG00000141570	CBX8
CDYL.5	ACAGCACCTCGTGAACTGTGAGG	AGG	chr6	4892048	4892070	+	ENSG00000153046	CDYL
CDYL.6	GCAGGGTCAGGAGGACACAGTGG	TGG	chr6	4892432	4892454	+	ENSG00000153046	CDYL
CDYL.7	GACGTTCACTCAGGAAGTGATGG	TGG	chr6	4952586	4952608	+	ENSG00000153046	CDYL
CDYL2.5	TTATCCGATGGAAAGGCTACGGG	GGG	chr16	80718952	80718974	-	ENSG00000166446	CDYL2
CDYL2.6	GAAGCGAATTAACCCTCCCCTGG	TGG	chr16	80718711	80718733	-	ENSG00000166446	CDYL2
CDYL2.7	GCCCAGGAGGCCTGCAGCAGGGG	GGG	chr16	80642074	80642096	-	ENSG00000166446	CDYL2
CECR2.5	GGTCCTCTCGCGAAAACTCTCGG	CGG	chr22	17983948	17983970	-	ENSG00000099954	CECR2
CECR2.6	GCGATCATGTTGCAGATCTCAGG	AGG	chr22	17984019	17984041	-	ENSG00000099954	CECR2
CECR2.7	AGCCACCAAGTACCTTGGCCTGG	TGG	chr22	17983890	17983912	-	ENSG00000099954	CECR2
CENPA.5	AGAGCACACACCTCTTGATAAGG	AGG	chr2	27015065	27015087	+	ENSG00000115163	CENPA
CENPA.6	GCGGCCGGTTACCTAAGGAGGGG	GGG	chr2	27009154	27009176	-	ENSG00000115163	CENPA
CENPA.7	GAAAGCCCGAGGCCCCGAGGAGG	AGG	chr2	27009087	27009109	+	ENSG00000115163	CENPA
CENPE.5	TGTATGGCAGAATCGATGATTGG	TGG	chr4	104117331	104117353	+	ENSG00000138778	CENPE
CENPE.6	TCAGCCTGATAGGATGGCGGAGG	AGG	chr4	104119467	104119489	-	ENSG00000138778	CENPE
CENPE.7	GATGGCGGAGGAAGGAGCCGTGG	TGG	chr4	104119455	104119477	-	ENSG00000138778	CENPE
CENPF.1	GTTTCAGCTTGACAGTCTCGAGG	AGG	chr1	214787211	214787233	+	ENSG00000117724	CENPF
CENPF.4	CTGCAGACTGCGCAGCTTGTTGG	TGG	chr1	214791940	214791962	-	ENSG00000117724	CENPF
CENPF.5	GGCAGAGGTTAAAGCCTTGCAGG	AGG	chr1	214792536	214792558	+	ENSG00000117724	CENPF
CENPF.6	GGAACAACTGGACCTAGCAAAGG	AGG	chr1	214830491	214830513	-	ENSG00000117724	CENPF
CENPF.7	GAAGGCAGAACAAAATGAGCTGG	TGG	chr1	214787084	214787106	+	ENSG00000117724	CENPF
CHAF1A.5	CAGGCGCTTAAACGGCAGACGGG	GGG	chr19	4408900	4408922	-	ENSG00000167670	CHAF1A
CHAF1A.6	GAAGCTCCTGGACTATGAGGTGG	TGG	chr19	4429704	4429726	+	ENSG00000167670	CHAF1A
CHAF1A.7	GCGGCTGACAGAGACTGCGCAGG	AGG	chr19	4432072	4432094	+	ENSG00000167670	CHAF1A
CHAF1B.5	CCTGACATTGGTGTCCACGCCGG	CGG	chr21	37758538	37758560	-	ENSG00000159259	CHAF1B
CHAF1B.6	CAGAAGCACGGAATCCTCCGAGG	AGG	chr21	37783806	37783828	-	ENSG00000159259	CHAF1B
CHAF1B.7	GGTGAATGATAACAAGGAGCCGG	CGG	chr21	37763871	37763893	+	ENSG00000159259	CHAF1B
CHD1.5	GCAAAACCACCGAAAGTTGATGG	TGG	chr5	98240608	98240630	-	ENSG00000153922	CHD1
CHD1.6	GCAGATGGTGACCCAAATGCAGG	AGG	chr5	98235352	98235374	-	ENSG00000153922	CHD1
CHD1.7	AGTTCTGGAAGCAGTAGTGATGG	TGG	chr5	98240731	98240753	-	ENSG00000153922	CHD1
CHD1L.5	GTCCCAGCTTCGAAAGTGTGTGG	TGG	chr1	146739134	146739156	+	ENSG00000131778	CHD1L
CHD1L.6	GGGAGAAAAGTAAAACCCGATGG	TGG	chr1	146742596	146742618	-	ENSG00000131778	CHD1L
CHD1L.7	CTGGAGGTCAGCATCGGCAGCGG	CGG	chr1	146747899	146747921	-	ENSG00000131778	CHD1L
CHD2.5	AGCTATCCGTTCCTTCTTAGAGG	AGG	chr15	93467748	93467770	-	ENSG00000173575	CHD2
CHD2.6	TAAGGACAAAAGCCAAGAGGAGG	AGG	chr15	93444479	93444501	+	ENSG00000173575	CHD2
CHD2.7	AAGCAGCCGAAGACTCAGCGTGG	TGG	chr15	93482833	93482855	+	ENSG00000173575	CHD2
CHD3.1	CGGCTGCTGCCGTCAGCATTGGG	GGG	chr17	7792996	7793018	+	ENSG00000170004	CHD3
CHD3.3	TTGCGTTTTCGGGGTTTTCCTGG	TGG	chr17	7793065	7793087	-	ENSG00000170004	CHD3
CHD3.5	AATATGGAACCGGACCGGGTCGG	CGG	chr17	7793956	7793978	+	ENSG00000170004	CHD3
CHD3.6	AGGAGAAGAAGACAAAGCGGCGG	CGG	chr17	7794007	7794029	+	ENSG00000170004	CHD3
CHD3.7	CCAGTGGCTGTGATAAACCGTGG	TGG	chr17	7802353	7802375	-	ENSG00000170004	CHD3
CHD4.5	TTAGGGATTTTAGGGTCCCGAGG	AGG	chr12	6711564	6711586	+	ENSG00000111642	CHD4
CHD4.6	GGAGGGGCCAGAGTTTGTGGAGG	AGG	chr12	6711281	6711303	-	ENSG00000111642	CHD4
CHD4.7	GAAGCACTCAATGCCCGAGGTGG	TGG	chr12	6701167	6701189	-	ENSG00000111642	CHD4
CHD5.5	GAAGGCTCACGGGCTCCACAGGG	GGG	chr1	6228275	6228297	+	ENSG00000116254	CHD5
CHD5.6	CAAGATGCTGGACCTCCTGGAGG	AGG	chr1	6191781	6191803	-	ENSG00000116254	CHD5
CHD5.7	GATGATGCTCACCCACCTGGTGG	TGG	chr1	6189000	6189022	-	ENSG00000116254	CHD5
CHD6.5	GCAGTATACAGGTCCTTCTGAGG	AGG	chr20	40162052	40162074	+	ENSG00000124177	CHD6
CHD6.6	GGAGCAAGGACCAACCCCAGTGG	TGG	chr20	40143566	40143588	-	ENSG00000124177	CHD6
CHD6.7	CGAGGAGGAAAACTTAGCCATGG	TGG	chr20	40049634	40049656	-	ENSG00000124177	CHD6
CHD7.5	CAGCAAATGCCAATAGACCAAGG	AGG	chr8	61654106	61654128	+	ENSG00000171316	CHD7
CHD7.6	GAAGGAACCGAAAGAACCCAAGG	AGG	chr8	61693852	61693874	+	ENSG00000171316	CHD7
CHD7.7	AGGGTACTGGAACAAGCCGAAGG	AGG	chr8	61765780	61765802	+	ENSG00000171316	CHD7
CHD8.5	ATGGTGGTTGTGGTACAATCTGG	TGG	chr14	21897263	21897285	+	ENSG00000100888	CHD8
CHD8.6	CAGTTCACCAAACTTCGCCGAGG	AGG	chr14	21860703	21860725	-	ENSG00000100888	CHD8
CHD8.7	GAGGTATGTTCTGCTCACCGCGG	CGG	chr14	21896185	21896207	+	ENSG00000100888	CHD8
CHD9.5	GGACTGCCATCTGATACATCTGG	TGG	chr16	53190347	53190369	-	ENSG00000177200	CHD9
CHD9.6	ATTAGATGCAAGAACTGCAGAGG	AGG	chr16	53190867	53190889	-	ENSG00000177200	CHD9
CHD9.7	GAAGAAGACCCTCCTGAAGGAGG	AGG	chr16	53191225	53191247	-	ENSG00000177200	CHD9
CHMP1B.5	GAGTGCCAAAAAATGCGATAAGG	AGG	chr18	11851570	11851592	+	ENSG00000255112	CHMP1B
CHMP1B.6	CATCCGCCAGAAGAACCAGGCGG	CGG	chr18	11851675	11851697	+	ENSG00000255112	CHMP1B
CHMP1B.7	GGATATGCTGCTCCAGGAAATGG	TGG	chr18	11851957	11851979	+	ENSG00000255112	CHMP1B
CHMP2A.1	TCTTCCGGCGCCCGAACAATAGG	AGG	chr19	59065552	59065574	+	ENSG00000130724	CHMP2A
CHMP2A.4	CTCCCGCATGGCACGGTTCAGGG	GGG	chr19	59065496	59065518	+	ENSG00000130724	CHMP2A
CHMP2A.5	TCTCTAGTTTCTGTCGCTCGCGG	CGG	chr19	59065468	59065490	+	ENSG00000130724	CHMP2A
CHMP2A.6	GAAGGGTGTCACCAAGGCCATGG	TGG	chr19	59063643	59063665	-	ENSG00000130724	CHMP2A
CHMP2A.7	GCTACTGCGGCAGAACCAGAGGG	GGG	chr19	59065519	59065541	-	ENSG00000130724	CHMP2A
CHMP2B.3	CCAAACAACTTGTGCATCTACGG	CGG	chr3	87294922	87294944	+	ENSG00000083937	CHMP2B
CHMP2B.5	AATGGCCAAGATTGGTAATAAGG	AGG	chr3	87294881	87294903	+	ENSG00000083937	CHMP2B
CHMP2B.6	GCAGGCAGTTAACAAGAAGATGG	TGG	chr3	87299030	87299052	+	ENSG00000083937	CHMP2B
CHMP2B.7	TGATGACGAAGAAGAAAGCCAGG	AGG	chr3	87302588	87302610	+	ENSG00000083937	CHMP2B
CHMP4B.5	CCTGGAGAAGAAAATCGAGCAGG	AGG	chr20	32399400	32399422	+	ENSG00000101421	CHMP4B
CHMP4B.6	GAATGCCAACACCAACACCGAGG	AGG	chr20	32436373	32436395	+	ENSG00000101421	CHMP4B
CHMP4B.7	GTTTGGAGAAGAGTTTGACGAGG	AGG	chr20	32438851	32438873	+	ENSG00000101421	CHMP4B
CHMP4C.5	AATCCAGAGAGAAATCGCCCTGG	TGG	chr8	82644999	82645021	+	ENSG00000164695	CHMP4C
CHMP4C.6	AATCCAGAGAGAAATCGCCCTGG	TGG	chr8	82644999	82645021	+	ENSG00000164695	CHMP4C
CHMP4C.7	TGAGTTCCAGAGAGAAGCCCTGG	TGG	chr8	82665375	82665397	+	ENSG00000164695	CHMP4C
CHMP5.5	TTCCATGTTGAATGACTGTTGGG	GGG	chr9	33270647	33270669	-	ENSG00000086065	CHMP5
CHMP5.6	GGTGTCCTTCAAAGACTGGATGG	TGG	chr9	33270683	33270705	-	ENSG00000086065	CHMP5
CHMP5.7	GATGAGAGAGGGTCCTGCAAAGG	AGG	chr9	33266091	33266113	+	ENSG00000086065	CHMP5
CHMP6.5	TGACGCGGCTCTGCTTCTTGCGG	CGG	chr17	78965736	78965758	-	ENSG00000176108	CHMP6
CHMP6.6	GCGGCCGAACAGGTTACCCATGG	TGG	chr17	78965717	78965739	-	ENSG00000176108	CHMP6
CHMP6.7	GAAGAGGATCGCCCAGCAGCTGG	TGG	chr17	78968419	78968441	+	ENSG00000176108	CHMP6
CHRAC1.5	CGTGGTCGTGGGTAAAGACAAGG	AGG	chr8	141521607	141521629	+	ENSG00000104472	CHRAC1
CHRAC1.6	GGTGTCCAGCATCAACCAGGAGG	AGG	chr8	141521697	141521719	+	ENSG00000104472	CHRAC1
CHRAC1.7	GCCGTGTCTGTAGGAATAGGTGG	TGG	chr8	141524490	141524512	-	ENSG00000104472	CHRAC1
CITED1.5	GGAGATCCCGAGGAACTAGTGGG	GGG	chrX	71521952	71521974	+	ENSG00000125931	CITED1
CITED1.6	GGGTGGCACCTCACCTGCGAAGG	AGG	chrX	71522662	71522684	-	ENSG00000125931	CITED1
CITED1.7	CTGAAATGCCAACAACGTCGAGG	AGG	chrX	71522702	71522724	-	ENSG00000125931	CITED1
CITED2.1	CGAGCACATACACTACGGCGCGG	CGG	chr6	139694901	139694923	-	ENSG00000164442	CITED2
CITED2.3	GCACGCCTTCAACGCCCTAATGG	TGG	chr6	139694925	139694947	-	ENSG00000164442	CITED2
CITED2.5	CACGCCTTCAACGCCCTAATGGG	GGG	chr6	139694924	139694946	-	ENSG00000164442	CITED2
CITED2.6	GGGCCGGGGACTGTGAACGGAGG	AGG	chr6	139694840	139694862	-	ENSG00000164442	CITED2
CITED2.7	GGAGTTGTTAAACCTGGCCGCGG	CGG	chr6	139694794	139694816	+	ENSG00000164442	CITED2
CITED4.5	CGACCACCTGATGCTCGCCGAGG	AGG	chr1	41327772	41327794	-	ENSG00000179862	CITED4
CITED4.6	TCAGCAGCTCACGGAGCCGGCGG	CGG	chr1	41327245	41327267	+	ENSG00000179862	CITED4
CITED4.7	ACGGCGGCCTCTGCACCAGGCGG	CGG	chr1	41327745	41327767	+	ENSG00000179862	CITED4
CLOCK.5	TTCTGTTGTCACATGCTGCGAGG	AGG	chr4	56325389	56325411	-	ENSG00000134852	CLOCK
CLOCK.6	AACACCAACCAAGATCCCGACGG	CGG	chr4	56315640	56315662	-	ENSG00000134852	CLOCK
CLOCK.7	GTTGGTGGAAGAAGATGACAAGG	AGG	chr4	56345820	56345842	-	ENSG00000134852	CLOCK
CREB1.5	AGCTGTACTAGAGTTACGGTGGG	GGG	chr2	208424986	208425008	-	ENSG00000118260	CREB1
CREB1.6	TAACTGATTCCCAAAAGCGAAGG	AGG	chr2	208432236	208432258	+	ENSG00000118260	CREB1
CREB1.7	GAAGGGAAATTCTTTCAAGGAGG	AGG	chr2	208432254	208432276	+	ENSG00000118260	CREB1
CREBBP.5	GAAACCGGGCGAGCTGAGTTTGG	TGG	chr16	3929852	3929874	+	ENSG00000005339	CREBBP
CREBBP.6	GATGAGCTGATACCCAATGGAGG	AGG	chr16	3900950	3900972	-	ENSG00000005339	CREBBP
CREBBP.7	GCAGCCGTGGAAGCAGGAGGCGG	CGG	chr16	3820860	3820882	+	ENSG00000005339	CREBBP
CTCF.5	AACACTTGAATGGCTTCTCGTGG	TGG	chr16	67650733	67650755	-	ENSG00000102974	CTCF
CTCF.6	GGGCTATGACTGTGTCACAGTGG	TGG	chr16	67655457	67655479	-	ENSG00000102974	CTCF
CTCF.7	GAAACGAAGAAGAGTAAACGTGG	TGG	chr16	67663367	67663389	+	ENSG00000102974	CTCF
DDX11.5	CAGGGGGCCGGGCATATCGCTGG	TGG	chr12	31256560	31256582	-	ENSG00000013573	DDX11
DDX11.6	AAAGTCACGGAGCCAAGAGAGGG	GGG	chr12	31236775	31236797	-	ENSG00000013573	DDX11
DDX11.7	AATGAAGACGTGAAAAGCCTAGG	AGG	chr12	31242349	31242371	+	ENSG00000013573	DDX11
DDX17.5	GCCGCCTCTCTCGTCGGAGACGG	CGG	chr22	38902178	38902200	+	ENSG00000100201	DDX17
DDX17.6	GAGCAAAACACAGAGAATCGGGG	GGG	chr22	38902201	38902223	+	ENSG00000100201	DDX17
DDX17.7	GATTACACCCAGATCAACGTAGG	AGG	chr22	38890710	38890732	-	ENSG00000100201	DDX17
DDX5.5	GGTTATAATTACACTGGCATGGG	GGG	chr1	182812441	182812463	+	ENSG00000135829	DHX9
DDX5.6	GATTTGGAGGAAGTAGGGCAGGG	GGG	chr17	62500924	62500946	-	ENSG00000108654	DDX5
DDX5.7	AAAGAAGTTTGGAAACCCTGGGG	GGG	chr17	62500890	62500912	-	ENSG00000108654	DDX5
DHX9.5	ACAGTTGTCTGACAAGTGACAGG	AGG	chr1	182827294	182827316	-	ENSG00000135829	DHX9
DHX9.6	ATTGCACTCACAAAAGCCAGAGG	AGG	chr1	182828018	182828040	-	ENSG00000135829	DHX9
DHX9.7	GGGGTAGAATCTGATACCGATGG	TGG	chr1	182845586	182845608	-	ENSG00000135829	DHX9
DICER1.5	GAGCTGTCCTATCAGATCAGGGG	GGG	chr14	95598899	95598921	-	ENSG00000100697	DICER1
DICER1.6	GTGTGGTCCACATCCAGCAGTGG	TGG	chr14	95572387	95572409	+	ENSG00000100697	DICER1
DICER1.7	GCTGCAGGCCTGCCATGCTGAGG	AGG	chr14	95599750	95599772	+	ENSG00000100697	DICER1
DMAP1.5	CAAGAAGGACATTATCAACCCGG	CGG	chr1	44679503	44679525	+	ENSG00000178028	DMAP1
DMAP1.6	GCTGAGCCCGACACCTACGGAGG	AGG	chr1	44685690	44685712	+	ENSG00000178028	DMAP1
DMAP1.7	CCACTGGCGACGTGCAGCGGAGG	AGG	chr1	44680513	44680535	+	ENSG00000178028	DMAP1
DNMT1.5	TCGTCGGGCAGCGAGATGGCCGG	CGG	chr19	10305508	10305530	+	ENSG00000130816	DNMT1
DNMT1.6	GGAGCCGGACAGAGAAGCCAGGG	GGG	chr19	10277315	10277337	-	ENSG00000130816	DNMT1
DNMT1.7	AGCAGGCTTGCCAAGAGCGGAGG	AGG	chr19	10262425	10262447	-	ENSG00000130816	DNMT1
DNMT3A.5	GCTACCACGCCTGAGCCCGTGGG	GGG	chr2	25470964	25470986	-	ENSG00000119772	DNMT3A
DNMT3A.6	GGACACCAGCAGCTCTGCTGCGG	CGG	chr2	25536802	25536824	-	ENSG00000119772	DNMT3A
DNMT3A.7	GGGGACTTGGAGATCACCGCAGG	AGG	chr2	25505531	25505553	+	ENSG00000119772	DNMT3A
DNMT3B.5	CGACTCGCCCCCAATCCTGGAGG	AGG	chr20	31368225	31368247	+	ENSG00000088305	DNMT3B
DNMT3B.6	GGAGTGCCTGGAGGTGCTGGTGG	TGG	chr20	31386278	31386300	+	ENSG00000088305	DNMT3B
DNMT3B.7	GGTAAGGTAAGAGCTGGGAGGGG	GGG	chr20	31375082	31375104	-	ENSG00000088305	DNMT3B
DNMT3L.5	AACGGAGCTTGAGAGCTCACTGG	TGG	chr21	45681056	45681078	+	ENSG00000142182	DNMT3L
DNMT3L.6	CAGATCCCTCCCTCAAACAGAGG	AGG	chr21	45679528	45679550	+	ENSG00000142182	DNMT3L
DNMT3L.7	GAAGTGGCGCAGCCAGCTCAAGG	AGG	chr21	45678426	45678448	-	ENSG00000142182	DNMT3L
DOT1L.1	CTGAGACTGAAGTCGCCCGTGGG	GGG	chr19	2164202	2164224	+	ENSG00000104885	DOT1L
DOT1L.5	CCCGGATCTCAAGCTCGCTATGG	TGG	chr19	2185872	2185894	+	ENSG00000104885	DOT1L
DOT1L.6	GGGAGACGGCTTCTTCACGGTGG	TGG	chr19	2210654	2210676	-	ENSG00000104885	DOT1L
DOT1L.7	GGGACGCCCAGCTTGAGCGCAGG	AGG	chr19	2222451	2222473	+	ENSG00000104885	DOT1L
DSCC1.5	CTGCCGGCGGTGCACTGCCTGGG	GGG	chr8	120867947	120867969	-	ENSG00000136982	DSCC1
DSCC1.6	GCAGAGTGTTCCTGAAGGAATGG	TGG	chr8	120854057	120854079	-	ENSG00000136982	DSCC1
DSCC1.7	GACCCGGCGCTGCGATGAAGAGG	AGG	chr8	120868027	120868049	-	ENSG00000136982	DSCC1
EED.5	CGCAGTCGACACTTCCCTCTCGG	CGG	chr11	85956276	85956298	-	ENSG00000074266	EED
EED.6	GATCCAGCTACAGCCAGCAGAGG	AGG	chr11	85967483	85967505	-	ENSG00000074266	EED
EED.7	GCGGAGGAATATGTCCGAGAGGG	GGG	chr11	85956262	85956284	+	ENSG00000074266	EED
EHMT1.5	CTAACTCGGATAGCGGAAAATGG	TGG	chr9	140611254	140611276	+	ENSG00000181090	EHMT1
EHMT1.6	GATGGACGGGGAGTCCGAGGAGG	AGG	chr9	140646782	140646804	+	ENSG00000181090	EHMT1
EHMT1.7	GGAGTCCGTGGACACCGGGGAGG	AGG	chr9	140646809	140646831	+	ENSG00000181090	EHMT1
EHMT2.1	ATGAGTGGTGTAGCCCCTACAGG	AGG	chr6	31864445	31864467	+	ENSG00000204371	EHMT2
EHMT2.5	TAGGGGCTACACCACTCATTGGG	GGG	chr6	31864441	31864463	-	ENSG00000204371	EHMT2
EHMT2.6	GGAGGAGTGGGAGACGGTGGTGG	TGG	chr6	31860249	31860271	-	ENSG00000204371	EHMT2
EHMT2.7	GGGCCACACGGAAGTCAGGGTGG	TGG	chr6	31856014	31856036	+	ENSG00000204371	EHMT2
EIF3E.5	AATAATATTATCGCGACCTTTGG	TGG	chr8	109240519	109240541	+	ENSG00000104408	EIF3E
EIF3E.6	GAGAGAGAAAAGAACCACAGTGG	TGG	chr8	109252278	109252300	-	ENSG00000104408	EIF3E
EIF3E.7	ACTGTGGCTGATAAAGGAAGAGG	AGG	chr8	109240494	109240516	+	ENSG00000104408	EIF3E
ELP3.5	CTATTCGGTGTCTTGTCTGTAGG	AGG	chr8	27967928	27967950	-	ENSG00000134014	ELP3
ELP3.6	GCAGAGTGTTTATGAAGATGTGG	TGG	chr8	27987142	27987164	+	ENSG00000134014	ELP3
ELP3.7	GCAATGATATCCACCAGGCGGGG	GGG	chr8	27957388	27957410	-	ENSG00000134014	ELP3
EP300.5	CCGAGAATGTGGTGGAACCGGGG	GGG	chr22	41489013	41489035	+	ENSG00000100393	EP300
EP300.6	GAAGGTGCAGCAGGAAGTGAAGG	AGG	chr22	41546080	41546102	-	ENSG00000100393	EP300
EP300.7	ACAGAATTGGGACTAACCAATGG	TGG	chr22	41513247	41513269	+	ENSG00000100393	EP300
EP400.5	CGCTCCCTCAGCAAGCCCGTCGG	CGG	chr12	132445290	132445312	+	ENSG00000183495	EP400
EP400.6	GAAGAGGTGGGCAGAGGCCGTGG	TGG	chr12	132471104	132471126	-	ENSG00000183495	EP400
EP400.7	GGAGCCACTCACAGGCGCGAGGG	GGG	chr12	132471135	132471157	-	ENSG00000183495	EP400
EPC2.5	TTGCCGCGGTAGATAGGCAGCGG	CGG	chr2	149402632	149402654	-	ENSG00000135999	EPC2
EPC2.6	GCAAGGAGGCGAATTGGCAGAGG	AGG	chr2	149528478	149528500	+	ENSG00000135999	EPC2
EPC2.7	ACAGACACATCCAAAAGCACAGG	AGG	chr2	149539328	149539350	+	ENSG00000135999	EPC2
ERCC1.5	GCTCTGTGTAGATCGGAATAAGG	AGG	chr19	45924622	45924644	+	ENSG00000012061	ERCC1
ERCC1.6	GGTGCAGGTTGTGGTAGCGGAGG	AGG	chr19	45922433	45922455	+	ENSG00000012061	ERCC1
ERCC1.7	GGACCCTGGGAAGGACAAAGAGG	AGG	chr19	45926608	45926630	-	ENSG00000012061	ERCC1
ERCC2.1	GCGGGAGCTCAAACGCACGCTGG	TGG	chr19	45873399	45873421	-	ENSG00000104884	ERCC2
ERCC2.2	CGGGAAGACAGTATCCCTGTTGG	TGG	chr19	45872351	45872373	-	ENSG00000104884	ERCC2
ERCC2.5	TGCCATGATCAGGGCCAACAGGG	GGG	chr19	45872337	45872359	+	ENSG00000104884	ERCC2
ERCC2.6	GGCCTCGTCGAAGACCACGACGG	CGG	chr19	45867692	45867714	+	ENSG00000104884	ERCC2
ERCC2.7	TGAGCGTCAACCTCACCCGCCGG	CGG	chr19	45867546	45867568	-	ENSG00000104884	ERCC2
ERCC6.5	GTACCTCTCCTTTCGTTCTGTGG	TGG	chr10	50740860	50740882	-	ENSG00000225830	ERCC6
ERCC6.6	AGAATTGCCACTCTGAACGGAGG	AGG	chr10	50701194	50701216	+	ENSG00000225830	ERCC6
ERCC6.7	GCAATCAAGCAAGAAAGTGGTGG	TGG	chr10	50740901	50740923	-	ENSG00000225830	ERCC6
ESR1.5	ACCGTAGACCTGCGCGTTGGCGG	CGG	chr6	152129247	152129269	-	ENSG00000091831	ESR1
ESR1.6	AGGAAAGGCGACAGCTGCGGCGG	CGG	chr6	152129387	152129409	-	ENSG00000091831	ESR1
ESR1.7	GAAGTGGGAATGATGAAAGGTGG	TGG	chr6	152201885	152201907	+	ENSG00000091831	ESR1
EZH1.5	GCTTCATTGACTGAACAGGTTGG	TGG	chr17	40879682	40879704	+	ENSG00000108799	EZH1
EZH1.6	GAATCAGTACTCAGATGAGGAGG	AGG	chr17	40872384	40872406	-	ENSG00000108799	EZH1
EZH1.7	GCGTTTATATACATTAGGGGTGG	TGG	chr17	40870054	40870076	+	ENSG00000108799	EZH1
EZH2.5	CAGAAGGAAATTTCCGAGGTGGG	GGG	chr7	148524323	148524345	+	ENSG00000106462	EZH2
EZH2.6	GGGAAGCAGGGACTGAAACGGGG	GGG	chr7	148515027	148515049	-	ENSG00000106462	EZH2
EZH2.7	ACCAAGAATGGAAACAGCGAAGG	AGG	chr7	148543616	148543638	-	ENSG00000106462	EZH2
FANCC.5	GCCAACAGTTGACCAATTGTGGG	GGG	chr9	98009749	98009771	+	ENSG00000158169	FANCC
FANCC.6	GATGAGGAGAGCCTCCACCAGGG	GGG	chr9	97912276	97912298	+	ENSG00000158169	FANCC
FANCC.7	AGGGTCTTGCAGCAGCACCATGG	TGG	chr9	97879601	97879623	+	ENSG00000158169	FANCC
FANCM.5	AAGAACGCTTTTTCAGACGTGGG	GGG	chr14	45605249	45605271	+	ENSG00000187790	FANCM
FANCM.6	GCCTTTGCCAGCAGCAGCGGAGG	AGG	chr14	45605354	45605376	+	ENSG00000187790	FANCM
FANCM.7	TCTGAGAGTCCACTGAGAGGCGG	CGG	chr14	45644952	45644974	-	ENSG00000187790	FANCM
FBXW7.5	AAATGAAGTCTCGTTGAAACTGG	TGG	chr4	153258971	153258993	+	ENSG00000109670	FBXW7
FBXW7.6	ACATTAGTGGGACATACAGGTGG	TGG	chr4	153249510	153249532	-	ENSG00000109670	FBXW7
FBXW7.7	AAGATGCATACAACGCACAGTGG	TGG	chr4	153249371	153249393	+	ENSG00000109670	FBXW7
FEV.5	GGACGGGAAGAACCCGAGCTGGG	GGG	chr2	219848980	219849002	-	ENSG00000163497	FEV
FEV.6	CATCTCACCTTTCTGAACCGCGG	CGG	chr2	219848945	219848967	+	ENSG00000163497	FEV
FEV.7	CCGGCGGCGATGAGACAGAGCGG	CGG	chr2	219849784	219849806	-	ENSG00000163497	FEV
FLI1.5	GTCGGGCCCAGGATCTGATACGG	CGG	chr11	128679054	128679076	-	ENSG00000151702	FLI1
FLI1.6	TCAGTCAGAAGAGGAGCTTGGGG	GGG	chr11	128675275	128675297	+	ENSG00000151702	FLI1
FLI1.7	CCTGGGCAGGTACCTGGCTGGGG	GGG	chr11	128677125	128677147	-	ENSG00000151702	FLI1
GFI1B.5	GACCAACCTCAAACGAGAGCCGG	CGG	chr9	135862739	135862761	+	ENSG00000165702	GFI1B
GFI1B.6	GCGGAGGCTGAAGTCCAAGGCGG	CGG	chr9	135863788	135863810	-	ENSG00000165702	GFI1B
GFI1B.7	GGGGTCGGGACAGCACAATGGGG	GGG	chr9	135863588	135863610	-	ENSG00000165702	GFI1B
GTF3C4.1	ACGACGGGCCTGCGCCGTCTGGG	GGG	chr9	135546023	135546045	+	ENSG00000125484	GTF3C4
GTF3C4.5	CCGCCTCATGGTGACTCGGCGGG	GGG	chr9	135546126	135546148	+	ENSG00000125484	GTF3C4
GTF3C4.6	GGGCGGGAAGGAGCCAGCAGCGG	CGG	chr9	135546075	135546097	+	ENSG00000125484	GTF3C4
GTF3C4.7	CCGTGGACACAGACACGCGGTGG	TGG	chr9	135546210	135546232	-	ENSG00000125484	GTF3C4
H1F0.1	CTTCTGAATGGACTGGCGCGAGG	AGG	chr22	38201685	38201707	-	ENSG00000189060	H1F0
H1F0.4	GAATTCCACGTCCGCCCCTGCGG	CGG	chr22	38201560	38201582	+	ENSG00000189060	H1F0
H1F0.5	GGAGCCAGCGCGGTTCTTCTCGG	CGG	chr22	38201664	38201686	-	ENSG00000189060	H1F0
H1F0.6	GGTCTGCTTGAGGACACCGGTGG	TGG	chr22	38201781	38201803	-	ENSG00000189060	H1F0
H1F0.7	GGCTAGCCGGAAGGACCCCGAGG	AGG	chr22	38201817	38201839	-	ENSG00000189060	H1F0
H1FNT.5	CCAGCGGAAAAAACTGTCGGGGG	GGG	chr12	48723195	48723217	+	ENSG00000187166	H1FNT
H1FNT.6	AGTGTGGAGACGGAACGCGAGGG	GGG	chr12	48723584	48723606	+	ENSG00000187166	H1FNT
H1FNT.7	CTGGTGAGGCCCAAAGCCGGTGG	TGG	chr12	48723091	48723113	+	ENSG00000187166	H1FNT
H1FOO.5	CCACCCCCCGGTGCTACGCATGG	TGG	chr3	129266298	129266320	+	ENSG00000178804	H1FOO
H1FOO.6	GAGCCACAGCAGCCTCCCGGTGG	TGG	chr3	129266268	129266290	+	ENSG00000178804	H1FOO
H1FOO.7	TCAGCAGGTACTTGAAGCGGAGG	AGG	chr3	129266415	129266437	-	ENSG00000178804	H1FOO
H1FX.5	GCTGGCCAAGATCTACACCGAGG	AGG	chr3	129034526	129034548	-	ENSG00000184897	H1FX
H1FX.6	CATGTCCGTGGAGCTCGAGGAGG	AGG	chr3	129034724	129034746	-	ENSG00000184897	H1FX
H1FX.7	CAAGTACAGCCAGCTGGTGGTGG	TGG	chr3	129034586	129034608	-	ENSG00000184897	H1FX
H2AFJ.5	GGGCGGCAAAGTGCGAGCAAAGG	AGG	chr12	14927425	14927447	+	ENSG00000246705	H2AFJ
H2AFJ.6	GTGCACAGACTGCTGCGCAAAGG	AGG	chr12	14927495	14927517	+	ENSG00000246705	H2AFJ
H2AFJ.7	TACGCGGAGCGAGTGGGCGCCGG	CGG	chr12	14927522	14927544	+	ENSG00000246705	H2AFJ
H2AFV.5	TTATCAAGGCTACCATAGCTGGG	GGG	chr7	44875132	44875154	-	ENSG00000105968	H2AFV
H2AFV.6	TCTGGAGTACCTCACTGCAGAGG	AGG	chr7	44880497	44880519	-	ENSG00000105968	H2AFV
H2AFV.7	ATTTAGGCTGGAGGCAAAGCTGG	TGG	chr7	44882937	44882959	-	ENSG00000105968	H2AFV
H2AFX.5	CGCGCCGGCGCCAACGCGCTCGG	CGG	chr11	118965961	118965983	+	ENSG00000188486	H2AFX
H2AFX.6	AAGAAGACCAGCGCCACCGTGGG	GGG	chr11	118965728	118965750	-	ENSG00000188486	H2AFX
H2AFX.7	GCCGTGTACACCGGCTGCTGCGG	CGG	chr11	118965997	118966019	-	ENSG00000188486	H2AFX
H2AFY.5	AGAAGTCCACCAAGACGTCCAGG	AGG	chr5	134724739	134724761	-	ENSG00000113648	H2AFY
H2AFY.6	GCCACCGCCATGTCGAGCCGCGG	CGG	chr5	134724770	134724792	-	ENSG00000113648	H2AFY
H2AFY.7	GTACCGCAGCATCCGCCCCACGG	CGG	chr5	134724691	134724713	+	ENSG00000113648	H2AFY
H2AFY2.5	CAAGCTGTCCCGTTCAGCTAGGG	GGG	chr10	71835447	71835469	+	ENSG00000099284	H2AFY2
H2AFY2.6	GGAGTGACCATCGCCAGTGGAGG	AGG	chr10	71851522	71851544	+	ENSG00000099284	H2AFY2
H2AFY2.7	AAGGAGCTTCGCAAATCCCAAGG	AGG	chr10	71860011	71860033	+	ENSG00000099284	H2AFY2
H2AFZ.5	TGTCGATGAATACGGCCCACTGG	TGG	chr4	100870518	100870540	+	ENSG00000164032	H2AFZ
H2AFZ.6	GGCTGGAAAGGACTCCGGAAAGG	AGG	chr4	100870864	100870886	-	ENSG00000164032	H2AFZ
H2AFZ.7	ATAGCAAGTTGCAAGTGACGAGG	AGG	chr4	100870021	100870043	+	ENSG00000164032	H2AFZ
H3F3B.5	TTCTTCACCCCGCCGGTAGAGGG	GGG	chr17	73775143	73775165	+	ENSG00000132475	H3F3B
H3F3B.6	TCTTACCTGCAGCGCACCGATGG	TGG	chr17	73774885	73774907	+	ENSG00000132475	H3F3B
H3F3B.7	AGCTGGCCACGAAAGCCGCCAGG	AGG	chr17	73775175	73775197	-	ENSG00000132475	H3F3B
HAT1.5	TACCAGCAATATAGTATAACAGG	AGG	chr2	172809432	172809454	-	ENSG00000128708	HAT1
HAT1.6	GGTAGAATATAAGAGTGCAGTGG	TGG	chr2	172782072	172782094	+	ENSG00000128708	HAT1
HAT1.7	ACTGCCAATTACCTTACACGTGG	TGG	chr2	172823024	172823046	-	ENSG00000128708	HAT1
HDAC1.5	GGATTCGGTGAGGCTTCATTGGG	GGG	chr1	32768256	32768278	-	ENSG00000116478	HDAC1
HDAC1.6	GAGGACTGTCCAGTATTCGATGG	TGG	chr1	32790091	32790113	+	ENSG00000116478	HDAC1
HDAC1.7	GCACCATGCAAAGAAGTCCGAGG	AGG	chr1	32792601	32792623	+	ENSG00000116478	HDAC1
HDAC10.1	GACCGCGCTTGTGTACCATGAGG	AGG	chr22	50689434	50689456	-	ENSG00000100429	HDAC10
HDAC10.5	GACGCTCGATCTCGCACTCGGGG	GGG	chr22	50689312	50689334	+	ENSG00000100429	HDAC10
HDAC10.6	GCAGGTTGACAGTGAAGCCGAGG	AGG	chr22	50687768	50687790	+	ENSG00000100429	HDAC10
HDAC10.7	GCAGCCACTCCCCAGAGGGGAGG	AGG	chr22	50686525	50686547	-	ENSG00000100429	HDAC10
HDAC11.1	TAGCGCGGCGAGTACACGATTGG	TGG	chr3	13522792	13522814	-	ENSG00000163517	HDAC11
HDAC11.3	ATCCCTTTGATGCCGGAAAATGG	TGG	chr3	13522847	13522869	+	ENSG00000163517	HDAC11
HDAC11.5	CCCCATTTTCCGGCATCAAAGGG	GGG	chr3	13522849	13522871	-	ENSG00000163517	HDAC11
HDAC11.6	GGAGCTGGAGTGGGGCACAGAGG	AGG	chr3	13545613	13545635	+	ENSG00000163517	HDAC11
HDAC11.7	GGAGCACCTGCCCGACGTGGTGG	TGG	chr3	13545685	13545707	+	ENSG00000163517	HDAC11
HDAC2.5	TTCTTCGGCAGTGGCTTTATGGG	GGG	chr6	114279904	114279926	+	ENSG00000196591	HDAC2
HDAC2.6	GATGCTGTTCATGAAGACAGTGG	TGG	chr6	114265482	114265504	-	ENSG00000196591	HDAC2
HDAC2.7	GATAAATCCAAGGACAACAGTGG	TGG	chr6	114262893	114262915	-	ENSG00000196591	HDAC2
HDAC3.5	TAGTGGAAGTTGCCCACGTCGGG	GGG	chr5	141016305	141016327	+	ENSG00000171720	HDAC3
HDAC3.6	TATGGGTCAATGCCAGGCGATGG	TGG	chr5	141016153	141016175	+	ENSG00000171720	HDAC3
HDAC3.7	GAGCAGAACTCAAAGAGCCCGGG	GGG	chr5	141009660	141009682	+	ENSG00000171720	HDAC3
HDAC4.5	GCTGCTTCTGCTTGAGCGCCAGG	AGG	chr2	240111621	240111643	+	ENSG00000068024	HDAC4
HDAC4.6	AGGGAGCCGGACGAACACGGAGG	AGG	chr2	240016721	240016743	+	ENSG00000068024	HDAC4
HDAC4.7	GCAGCGCACAACCTCCACAGCGG	CGG	chr2	239975256	239975278	-	ENSG00000068024	HDAC4
HDAC5.1	CCAGCCCTGTGGAGCTACGGGGG	GGG	chr17	42171114	42171136	-	ENSG00000108840	HDAC5
HDAC5.3	GTTTCTGGAACTCAGCGAACAGG	AGG	chr17	42170996	42171018	+	ENSG00000108840	HDAC5
HDAC5.5	AGTTGCTGCTCCCGCAGTGTGGG	GGG	chr17	42171070	42171092	+	ENSG00000108840	HDAC5
HDAC5.6	GAAGCTGTCGACACAGCAGGAGG	AGG	chr17	42168830	42168852	-	ENSG00000108840	HDAC5
HDAC5.7	GCAGCAGGGAGGCATGCCCGTGG	TGG	chr17	42168689	42168711	+	ENSG00000108840	HDAC5
HDAC6.1	GGTGGAATCCTGGCCGGTTGAGG	AGG	chrX	48661104	48661126	-	ENSG00000094631	HDAC6
HDAC6.5	GAACCCCCAGTCGCCCCCTCAGG	AGG	chrX	48661153	48661175	+	ENSG00000094631	HDAC6
HDAC6.6	GAAGAAGCTCGGCCAAGCAATGG	TGG	chrX	48661352	48661374	+	ENSG00000094631	HDAC6
HDAC6.7	GGAGAGGGACAACATGGAGGAGG	AGG	chrX	48674301	48674323	+	ENSG00000094631	HDAC6
HDAC7.5	GGTCCATGGGCTGCGGCTGAGGG	GGG	chr12	48192702	48192724	+	ENSG00000061273	HDAC7
HDAC7.6	GGTCAAGCAGAAGCTAGCGGAGG	AGG	chr12	48191961	48191983	-	ENSG00000061273	HDAC7
HDAC7.7	GCAGACTCACCAGTCAGCAGCGG	CGG	chr12	48189360	48189382	+	ENSG00000061273	HDAC7
HDAC8.5	CCGGAGGAACCGGCGGACAGTGG	TGG	chrX	71792580	71792602	-	ENSG00000147099	HDAC8
HDAC8.6	GCGGAAGATGGAGGAGCCGGAGG	AGG	chrX	71792596	71792618	-	ENSG00000147099	HDAC8
HDAC8.7	CCGTTTGGGGATCTTGGCCAGGG	GGG	chrX	71792501	71792523	+	ENSG00000147099	HDAC8
HDAC9.5	AGCTTTGATCCAATGATGTGTGG	TGG	chr7	18633540	18633562	-	ENSG00000048052	HDAC9
HDAC9.6	ACGGACAACAGGGTCCACCACGG	CGG	chr7	18624985	18625007	-	ENSG00000048052	HDAC9
HDAC9.7	GAGACGCAGACGCTTAGGCAAGG	AGG	chr7	18687441	18687463	+	ENSG00000048052	HDAC9
HELLS.5	TAAACGACTACTTCTCGTTTAGG	AGG	chr10	96348043	96348065	-	ENSG00000119969	HELLS
HELLS.6	TCACTGGAGGAGTGATGCGATGG	TGG	chr10	96333892	96333914	+	ENSG00000119969	HELLS
HELLS.7	TGAGTGTCCAGGCATGCCAGCGG	CGG	chr10	96305666	96305688	+	ENSG00000119969	HELLS
HIF1AN.5	GCAGTTATAGCTTCCCGACTAGG	AGG	chr10	102295813	102295835	+	ENSG00000166135	HIF1AN
HIF1AN.6	GGATGTAAAGAACATCACCAGGG	GGG	chr10	102305774	102305796	-	ENSG00000166135	HIF1AN
HIF1AN.7	CAGGATATACAGCAGCGAGGAGG	AGG	chr10	102296387	102296409	+	ENSG00000166135	HIF1AN
HIRA.5	GTTGCGAACTTGGTCCCGTCAGG	AGG	chr22	19398250	19398272	+	ENSG00000100084	HIRA
HIRA.6	GATGCTGTTAAAGAATGCCGTGG	TGG	chr22	19365559	19365581	+	ENSG00000100084	HIRA
HIRA.7	CATGTGTGAACTGTGTGCGGTGG	TGG	chr22	19394775	19394797	-	ENSG00000100084	HIRA
HIRIP3.5	TAAGTACCTCCGCCGCACGATGG	TGG	chr16	30006748	30006770	+	ENSG00000149929	HIRIP3
HIRIP3.6	GCTTCTCCTCGGGCTCCAGGTGG	TGG	chr16	30006708	30006730	+	ENSG00000149929	HIRIP3
HIRIP3.7	GCAGGCACTGAAGCGGCTGGTGG	TGG	chr16	30006687	30006709	-	ENSG00000149929	HIRIP3
HIST1H1A.5	CTTCTCCACGTCGTAGCCTGCGG	CGG	chr6	26017727	26017749	+	ENSG00000124610	HIST1H1A
HIST1H1A.6	CTCAGGAGCAGCAGAAGCGGCGG	CGG	chr6	26017913	26017935	+	ENSG00000124610	HIST1H1A
HIST1H1A.7	GTTGAGCTTGAAGGAACCCGAGG	AGG	chr6	26017628	26017650	+	ENSG00000124610	HIST1H1A
HIST1H1B.5	GGGATTTCTCCACCGGCGCTGGG	GGG	chr6	27835253	27835275	+	ENSG00000184357	HIST1H1B
HIST1H1B.6	GAAGAAGGCGAAGAAGCCCGCGG	CGG	chr6	27834818	27834840	-	ENSG00000184357	HIST1H1B
HIST1H1B.7	GAAGAGCCCTAAGAAGGCCAAGG	AGG	chr6	27834773	27834795	-	ENSG00000184357	HIST1H1B
HIST1H1C.5	GGGGGACCAGACGCCTTACGAGG	AGG	chr6	26056541	26056563	+	ENSG00000187837	HIST1H1C
HIST1H1C.6	TAAGAGCCCAAAGAAGGCCAAGG	AGG	chr6	26056122	26056144	-	ENSG00000187837	HIST1H1C
HIST1H1C.7	GGCCCCTGTAAAGAAGAAGGCGG	CGG	chr6	26056584	26056606	-	ENSG00000187837	HIST1H1C
HIST1H1D.1	CGCGCTTAAGAAAGCGCTTGCGG	CGG	chr6	26234957	26234979	-	ENSG00000124575	HIST1H1D
HIST1H1D.5	GGTGTTTTTTCTGCGGGTGCAGG	AGG	chr6	26235106	26235128	+	ENSG00000124575	HIST1H1D
HIST1H1D.6	TGAGCTTATCACCAAGGCAGTGG	TGG	chr6	26235014	26235036	-	ENSG00000124575	HIST1H1D
HIST1H1D.7	AAGAAGGCAGGCGCAACTGCTGG	TGG	chr6	26235067	26235089	-	ENSG00000124575	HIST1H1D
HIST1H1E.5	GGCCGCTCTCAAGAAAGCGCTGG	TGG	chr6	26156795	26156817	+	ENSG00000168298	HIST1H1E
HIST1H1E.6	GAAGAAGCCCAAGAAGGCGACGG	CGG	chr6	26157023	26157045	+	ENSG00000168298	HIST1H1E
HIST1H1E.7	GGCGCCCAAGAGCCCAGCGAAGG	AGG	chr6	26157167	26157189	+	ENSG00000168298	HIST1H1E
HIST1H1T.5	CTCTACGTCGTAGCCAGCAGCGG	CGG	chr6	26108088	26108110	+	ENSG00000187475	HIST1H1T
HIST1H1T.6	AACTTCCAACCAAGAAGCGAGGG	GGG	chr6	26108244	26108266	-	ENSG00000187475	HIST1H1T
HIST1H1T.7	GGGAATCCTGGTGCAAACCAGGG	GGG	chr6	26108018	26108040	-	ENSG00000187475	HIST1H1T
HIST3H3.5	GCGCAAGTCAACGGGTGGCAAGG	AGG	chr1	228612981	228613003	-	ENSG00000168148	HIST3H3
HIST3H3.6	GGCGTGCGAGTCTTACCTGGTGG	TGG	chr1	228612720	228612742	-	ENSG00000168148	HIST3H3
HIST3H3.7	CAGTGGACTTCTGGTAGCGGCGG	CGG	chr1	228612849	228612871	+	ENSG00000168148	HIST3H3
HJURP.1	GGGTACGCTGCGCGCCATGGAGG	AGG	chr2	234763119	234763141	-	ENSG00000123485	HJURP
HJURP.2	GCTGACCTACGAGACGCCACAGG	AGG	chr2	234762490	234762512	-	ENSG00000123485	HJURP
HJURP.5	CCAGTCGCCGCCGCTTCCAGAGG	AGG	chr2	234763054	234763076	-	ENSG00000123485	HJURP
HJURP.6	GCCCTTCGAGGACACCCCGGTGG	TGG	chr2	234762526	234762548	-	ENSG00000123485	HJURP
HJURP.7	GGTGAGGCCAGTGAAGGCAGCGG	CGG	chr2	234752868	234752890	+	ENSG00000123485	HJURP
HLCS.5	AAGGTTCAGGCTTCGGCTCTAGG	AGG	chr21	38309603	38309625	+	ENSG00000159267	HLCS
HLCS.6	GAAGAACCCAAACAAAGGAGAGG	AGG	chr21	38309512	38309534	-	ENSG00000159267	HLCS
HLCS.7	GCTGGGGACAGTGACAGGGGAGG	AGG	chr21	38309467	38309489	-	ENSG00000159267	HLCS
HLTF.1	GTTGGACTACGCTATTACACGGG	GGG	chr3	148802473	148802495	-	ENSG00000071794	HLTF
HLTF.5	AAAGTTGGATATGAGAGGCGTGG	TGG	chr3	148802599	148802621	+	ENSG00000071794	HLTF
HLTF.6	AAGGCAGATGGACTAAGCAAAGG	AGG	chr3	148782577	148782599	-	ENSG00000071794	HLTF
HLTF.7	ACAGTCTGAAACTAAAGGCAGGG	GGG	chr3	148778436	148778458	-	ENSG00000071794	HLTF
HMG20A.5	GGAGCGTTACATGAAGGAACTGG	TGG	chr15	77763281	77763303	+	ENSG00000140382	HMG20A
HMG20A.6	CAGCAGAAGGCAATGAACAGAGG	AGG	chr15	77756695	77756717	+	ENSG00000140382	HMG20A
HMG20A.7	GGAACAGTATCAGAAAACAGAGG	AGG	chr15	77763302	77763324	+	ENSG00000140382	HMG20A
HMG20B.5	GTCAAGCAAGAGCGCGGCGAGGG	GGG	chr19	3573739	3573761	+	ENSG00000064961	HMG20B
HMG20B.6	CGGGAAAGGGCAGATCCGGGTGG	TGG	chr19	3574506	3574528	-	ENSG00000064961	HMG20B
HMG20B.7	GAGTTCTTGGACCAAAACAAAGG	AGG	chr19	3576602	3576624	+	ENSG00000064961	HMG20B
HMGA1.5	AAGCAGCCTCCGGTGAGTCCCGG	CGG	chr6	34208648	34208670	+	ENSG00000137309	HMGA1
HMGA1.6	TAGAAAACCACCACAACTCCAGG	AGG	chr6	34211242	34211264	+	ENSG00000137309	HMGA1
HMGA1.7	GGGTCACTGCTCCTCCTCCGAGG	AGG	chr6	34212642	34212664	-	ENSG00000137309	HMGA1
HMGA2.1	CGTCCTCTCTTCTGAGGCGCTGG	TGG	chr12	66219114	66219136	-	ENSG00000149948	HMGA2
HMGA2.2	AGCGCACGCGGTGAGGGCGCGGG	GGG	chr12	66219054	66219076	+	ENSG00000149948	HMGA2
HMGA2.5	CAGCCGTCCACTTCAGCCCAGGG	GGG	chr12	66219078	66219100	+	ENSG00000149948	HMGA2
HMGA2.6	AGACCCAGGGGAAGACCCAAAGG	AGG	chr12	66221808	66221830	+	ENSG00000149948	HMGA2
HMGA2.7	GCCCTCTCCTAAGAGACCCAGGG	GGG	chr12	66221795	66221817	+	ENSG00000149948	HMGA2
HMGB1.5	TTTTGTGCAAACTTGTCGGGAGG	AGG	chr13	31037742	31037764	-	ENSG00000189403	HMGB1
HMGB1.6	GGAGATCCTAAGAAGCCGAGAGG	AGG	chr13	31037786	31037808	-	ENSG00000189403	HMGB1
HMGB1.7	AAAACCTATATCCCTCCCAAAGG	AGG	chr13	31037392	31037414	-	ENSG00000189403	HMGB1
HMGB2.5	TTTTGCCCCGCGGCTTGTTGGGG	GGG	chr4	174254764	174254786	+	ENSG00000164104	HMGB2
HMGB2.6	AAGATCAAAAGTGAACACCCTGG	TGG	chr4	174254087	174254109	-	ENSG00000164104	HMGB2
HMGB2.7	GAAGTGTTCGGAGAGATGGAAGG	AGG	chr4	174254650	174254672	-	ENSG00000164104	HMGB2
HMGB3.1	CTGCACAAAGAAGGCATAAGCGG	CGG	chrX	150154113	150154135	-	ENSG00000029993	HMGB3
HMGB3.2	GTTCTTTGCAGACGATGTCCGGG	GGG	chrX	150154513	150154535	+	ENSG00000029993	HMGB3
HMGB3.3	GAAGTGCTCTGAGAGGTGGAAGG	AGG	chrX	150154201	150154223	+	ENSG00000029993	HMGB3
HMGB3.5	GGCGGAATTCTGAACAGAACAGG	AGG	chrX	150155613	150155635	-	ENSG00000029993	HMGB3
HMGB3.6	GGGGTTTGTGGATTTGATCTTGG	TGG	chrX	150155636	150155658	-	ENSG00000029993	HMGB3
HMGB3.7	GGAAGAGGAAGATGAAGAAGAGG	AGG	chrX	150156324	150156346	+	ENSG00000029993	HMGB3
HMGB4.5	CATTTGCCTTAGGCTTTAGCTGG	TGG	chr1	34329807	34329829	-	ENSG00000176256	HMGB4
HMGB4.6	TCAGCTAGAAACCGGTGCAGAGG	AGG	chr1	34330309	34330331	+	ENSG00000176256	HMGB4
HMGB4.7	GTCTTGGCAGAAGAGTAGGAAGG	AGG	chr1	34330088	34330110	-	ENSG00000176256	HMGB4
HMGN1.5	CCGCAGGTCAGCTCCGCCGAAGG	AGG	chr21	40720487	40720509	-	ENSG00000205581	HMGN1
HMGN1.6	TCAGAAACCTCCTGCAAAAGTGG	TGG	chr21	40720247	40720269	-	ENSG00000205581	HMGN1
HMGN1.7	GCCGCCGCTCACCTTCCTCTTGG	TGG	chr21	40720817	40720839	+	ENSG00000205581	HMGN1
HMGN2.5	ACGTACCTTTCTCTTGGGCATGG	TGG	chr1	26799102	26799124	-	ENSG00000198830	HMGN2
HMGN2.6	GCGCCACGTACCTTTCTCTTGGG	GGG	chr1	26799107	26799129	-	ENSG00000198830	HMGN2
HMGN2.7	TTTTAGGCACAGAAAGCTGAAGG	AGG	chr1	26801598	26801620	+	ENSG00000198830	HMGN2
HMGN3.5	GGTTCAGGTTTTGGTGGAGCAGG	AGG	chr6	79913322	79913344	+	ENSG00000118418	HMGN3
HMGN3.6	CTAGTCTCCAGAGAATACAGAGG	AGG	chr6	79924721	79924743	-	ENSG00000118418	HMGN3
HMGN3.7	CCTGGAGCAAAGATTAGCAGAGG	AGG	chr6	79912078	79912100	-	ENSG00000118418	HMGN3
HMGN4.5	TTTCTGGGACTGGAGTGTAGAGG	AGG	chr6	26545658	26545680	-	ENSG00000182952	HMGN4
HMGN4.6	AAGGGAGAGAAGCTTCCCAAAGG	AGG	chr6	26545576	26545598	+	ENSG00000182952	HMGN4
HMGN4.7	AGGTGATAAAGCAAAGGTGAAGG	AGG	chr6	26545467	26545489	+	ENSG00000182952	HMGN4
HMGN5.1	GGCTTCACCTCTGGTGTAACTGG	TGG	chrX	80373953	80373975	+	ENSG00000198157	HMGN5
HMGN5.4	CTGCAGGTCAAGGTGATATGAGG	AGG	chrX	80375293	80375315	-	ENSG00000198157	HMGN5
HMGN5.5	AGGTCAAGGTGATATGAGGCAGG	AGG	chrX	80375289	80375311	-	ENSG00000198157	HMGN5
HMGN5.6	TGGAGAAGCCAAAATTACAGAGG	AGG	chrX	80371702	80371724	-	ENSG00000198157	HMGN5
HMGN5.7	TCAAGGTGATATGAGGCAGGAGG	AGG	chrX	80375286	80375308	-	ENSG00000198157	HMGN5
HNRNPK.5	ATGCCGTCGTAACGGTCTCCAGG	AGG	chr9	86586588	86586610	+	ENSG00000165119	HNRNPK
HNRNPK.6	GTATCTTCTCCAGAATGCTGGGG	GGG	chr9	86591957	86591979	-	ENSG00000165119	HNRNPK
HNRNPK.7	AGAATGCCTCCTGGTCGGGGTGG	TGG	chr9	86586941	86586963	-	ENSG00000165119	HNRNPK
HP1BP3.5	AGCTGAGCTCCTACTATAAGTGG	TGG	chr1	21106863	21106885	+	ENSG00000127483	HP1BP3
HP1BP3.6	GGAACCTGAGAATGAAGAGAAGG	AGG	chr1	21103124	21103146	-	ENSG00000127483	HP1BP3
HP1BP3.7	GGCCCAGAAACAAACACCGATGG	TGG	chr1	21099994	21100016	-	ENSG00000127483	HP1BP3
HR.1	GGTGCAGTCCATCTCGAGGCGGG	GGG	chr8	21986572	21986594	+	ENSG00000168453	HR
HR.2	GTCTCACGATGCCGTTCTCTGGG	GGG	chr8	21986608	21986630	+	ENSG00000168453	HR
HR.5	TGGTGCAGTCCATCTCGAGGCGG	CGG	chr8	21986571	21986593	+	ENSG00000168453	HR
HR.6	GCAGCAAAGAGGGACTGCGCTGG	TGG	chr8	21986387	21986409	-	ENSG00000168453	HR
HR.7	GAAGTGCCAGGAGGGCCTGGAGG	AGG	chr8	21984907	21984929	-	ENSG00000168453	HR
HSPBAP1.5	GATCACAGGAGTGGTCGCCTCGG	CGG	chr3	122512492	122512514	+	ENSG00000169087	HSPBAP1
HSPBAP1.6	GGGATGAAAAGCATGAGCACAGG	AGG	chr3	122496567	122496589	-	ENSG00000169087	HSPBAP1
HSPBAP1.7	AGCCTGGTTAAACCCCACTGAGG	AGG	chr3	122459849	122459871	-	ENSG00000169087	HSPBAP1
ID2.1	GGCTCATCGGGTCGTCCACAGGG	GGG	chr2	8822376	8822398	-	ENSG00000115738	ID2
ID2.5	GCGAGTCCAGGGCGATCTGCAGG	AGG	chr2	8822517	8822539	-	ENSG00000115738	ID2
ID2.6	AGCCTGTCGGACCACAGCCTGGG	GGG	chr2	8822335	8822357	+	ENSG00000115738	ID2
ID2.7	TCCGGGAGATGCCCAGGCTGTGG	TGG	chr2	8822346	8822368	-	ENSG00000115738	ID2
IKZF1.5	CTCCAAGAGTGACAGAGTCGTGG	TGG	chr7	50367331	50367353	+	ENSG00000185811	IKZF1
IKZF1.6	GAATGGGGAAGAATGTGCGGAGG	AGG	chr7	50444289	50444311	+	ENSG00000185811	IKZF1
IKZF1.7	GCTTTGCTGTCCTCCCGAGGTGG	TGG	chr7	50367309	50367331	-	ENSG00000185811	IKZF1
INCENP.5	CAGCACGGGTCACACGCCGCAGG	AGG	chr11	61897359	61897381	-	ENSG00000149503	INCENP
INCENP.6	GATGCTGACTAAGAAGCCCGAGG	AGG	chr11	61897449	61897471	+	ENSG00000149503	INCENP
INCENP.7	GCAAACCTGGCACTCTGCGGTGG	TGG	chr11	61907741	61907763	-	ENSG00000149503	INCENP
ING2.5	GACTATTAATTAGTGCTCTCTGG	TGG	chr4	184431520	184431542	-	ENSG00000168556	ING2
ING2.6	GCAGCGACTCCACGCACTCAAGG	AGG	chr4	184426441	184426463	-	ENSG00000168556	ING2
ING2.7	GCAGCAGCAACTGTACTCGTCGG	CGG	chr4	184426363	184426385	+	ENSG00000168556	ING2
INO80.5	CTTGGAGAGGGCCCTCCGGTTGG	TGG	chr15	41388415	41388437	-	ENSG00000128908	INO80
INO80.6	CAGGATGATAGACCTACTGGAGG	AGG	chr15	41308285	41308307	-	ENSG00000128908	INO80
INO80.7	GCTTTGTCTGCCCTAAGCGGTGG	TGG	chr15	41280091	41280113	+	ENSG00000128908	INO80
IRF4.5	CGGAGAGTTCGGCATGAGCGCGG	CGG	chr6	393179	393201	+	ENSG00000137265	IRF4
IRF4.6	CACGCGGGGCATGAACCTGGAGG	AGG	chr6	393143	393165	+	ENSG00000137265	IRF4
IRF4.7	GCAACGGGAAGCTCCGCCAGTGG	TGG	chr6	393211	393233	+	ENSG00000137265	IRF4
IRX1.5	CCCCGGTCGGCCCGACGAGGCGG	CGG	chr5	3596329	3596351	-	ENSG00000170549	IRX1
IRX1.6	GGAGAAGGCCGAGGACGACGAGG	AGG	chr5	3599704	3599726	+	ENSG00000170549	IRX1
IRX1.7	GAGACAGCCACGAGCCCCGACGG	CGG	chr5	3600023	3600045	+	ENSG00000170549	IRX1
JARID2.5	ATCGGTCGGCTCAGGACTTACGG	CGG	chr6	15487745	15487767	+	ENSG00000008083	JARID2
JARID2.6	GCAGAGGGTGGAACTTGTGGTGG	TGG	chr6	15501424	15501446	-	ENSG00000008083	JARID2
JARID2.7	GAATGGGCTCATCCACGGCGTGG	TGG	chr6	15501463	15501485	+	ENSG00000008083	JARID2
JHDM1D.1	GGTTCACGTCGTACGGCTGCCGG	CGG	chr7	139876590	139876612	+	ENSG00000006459	KDM7A
JHDM1D.5	CACACACAGTACACGGGCGGGGG	GGG	chr7	139876613	139876635	+	ENSG00000006459	KDM7A
JHDM1D.6	ATACAAAGCACAGACTGCAGTGG	TGG	chr7	139796447	139796469	-	ENSG00000006459	KDM7A
JHDM1D.7	AAAGATGGCCGGAGCGGCGGCGG	CGG	chr7	139876719	139876741	-	ENSG00000006459	KDM7A
JMJD4.5	GGTAGCCTTCGTCTCGGAGCCGG	CGG	chr1	227922866	227922888	-	ENSG00000081692	JMJD4
JMJD4.6	GAAACGGTGAGGACCAGCCTCGG	CGG	chr1	227923024	227923046	+	ENSG00000081692	JMJD4
JMJD4.7	GCCCCGCACAAAGTCGGCGTAGG	AGG	chr1	227922834	227922856	+	ENSG00000081692	JMJD4
JUN.5	GGTCCGAGTTCTTGGCGCGGAGG	AGG	chr1	59248565	59248587	+	ENSG00000177606	JUN
JUN.6	TGAGCAGGAGGGCTTCGCCGAGG	AGG	chr1	59248406	59248428	-	ENSG00000177606	JUN
JUN.7	GCGGCTGCAGGCCCTGAAGGAGG	AGG	chr1	59248061	59248083	-	ENSG00000177606	JUN
JUNB.1	GCGCTTTGAGACTCCGGTAGGGG	GGG	chr19	12902720	12902742	-	ENSG00000171223	JUNB
JUNB.2	TAGCTGTGTATGAGTCGTCGTGG	TGG	chr19	12902615	12902637	-	ENSG00000171223	JUNB
JUNB.5	GGCGCTTTGAGACTCCGGTAGGG	GGG	chr19	12902721	12902743	-	ENSG00000171223	JUNB
JUNB.6	GGCGAGCTTGAGAGACGCGCCGG	CGG	chr19	12902812	12902834	-	ENSG00000171223	JUNB
JUNB.7	GGGGTAAAAGTACTGTCCCGGGG	GGG	chr19	12902899	12902921	-	ENSG00000171223	JUNB
JUND.5	TGGTGACCAGCCCGTTGGACTGG	TGG	chr19	18391949	18391971	+	ENSG00000130522	JUND
JUND.6	GAGGAGCAGGAGTTCGCCGAGGG	GGG	chr19	18391879	18391901	-	ENSG00000130522	JUND
JUND.7	GCTGAGCCTGAGTGAGCAGGTGG	TGG	chr19	18392120	18392142	-	ENSG00000130522	JUND
KAT2A.5	AATCGGGGCTGAAGCCGGGCTGG	TGG	chr17	40273206	40273228	+	ENSG00000108773	KAT2A
KAT2A.6	GCTGGGGACTGAAGGGGCCGGGG	GGG	chr17	40273255	40273277	+	ENSG00000108773	KAT2A
KAT2A.7	GCAGCGCGCCAGTCAGAGGAAGG	AGG	chr17	40273049	40273071	-	ENSG00000108773	KAT2A
KAT2B.1	GCGCTTTCTTCACGGCGATTCGG	CGG	chr3	20082188	20082210	-	ENSG00000114166	KAT2B
KAT2B.5	GGGCGCCTGCGGTCCGGCGACGG	CGG	chr3	20082116	20082138	+	ENSG00000114166	KAT2B
KAT2B.6	GAAATTGTCCCAGCCACAGGAGG	AGG	chr3	20161101	20161123	-	ENSG00000114166	KAT2B
KAT2B.7	GCAAGGTTGGAAGAGCGCAGGGG	GGG	chr3	20167436	20167458	+	ENSG00000114166	KAT2B
KAT5.5	GCGTGAAGGACATCAGTGGCCGG	CGG	chr11	65480255	65480277	+	ENSG00000172977	KAT5
KAT5.6	GCTGCCGCCTACCCGTGCTGCGG	CGG	chr11	65479866	65479888	+	ENSG00000172977	KAT5
KAT5.7	GGTTCCGCCGCAGCACGGGTAGG	AGG	chr11	65479873	65479895	-	ENSG00000172977	KAT5
KAT6A.5	TGATAGCCAATCGTAACTGCTGG	TGG	chr8	41906042	41906064	+	ENSG00000083168	KAT6A
KAT6A.6	AAACCGAGAAAAGAAGCCAGAGG	AGG	chr8	41845006	41845028	-	ENSG00000083168	KAT6A
KAT6A.7	GAGGGCTTGGCAGAGTCTGGTGG	TGG	chr8	41906152	41906174	-	ENSG00000083168	KAT6A
KAT6B.5	ATGCGGTCAGTACTTCCCATGGG	GGG	chr10	76602716	76602738	+	ENSG00000156650	KAT6B
KAT6B.6	GTGGAGGTGCTGCAGAGTGGTGG	TGG	chr10	76780526	76780548	-	ENSG00000156650	KAT6B
KAT6B.7	AACGCGCTGTGAATAATGGGAGG	AGG	chr10	76603085	76603107	+	ENSG00000156650	KAT6B
KAT7.5	CTGACTACGGGTCACTCTTCTGG	TGG	chr17	47874169	47874191	-	ENSG00000136504	KAT7
KAT7.6	ACAGACAGTTCAGAAAGTGATGG	TGG	chr17	47869311	47869333	+	ENSG00000136504	KAT7
KAT7.7	CAAGACAACTCACCATGTGCCGG	CGG	chr17	47895364	47895386	-	ENSG00000136504	KAT7
KAT8.5	CGGCGAGCCGGAAGTCACGGTGG	TGG	chr16	31129146	31129168	+	ENSG00000103510	KAT8
KAT8.6	GCACCCAGGACCAGTAGCTGCGG	CGG	chr16	31141853	31141875	-	ENSG00000103510	KAT8
KAT8.7	GTCTCGAGTGAACGACCAGGAGG	AGG	chr16	31131526	31131548	+	ENSG00000103510	KAT8
KDM1A.5	GGCCACCTCAGACCCGTTCTCGG	CGG	chr1	23346181	23346203	-	ENSG00000004487	KDM1A
KDM1A.6	GCTTCAGCACACCCAGGGGAAGG	AGG	chr1	23405559	23405581	-	ENSG00000004487	KDM1A
KDM1A.7	GAAGAAGGCGGCAGCCGCGGCGG	CGG	chr1	23346101	23346123	+	ENSG00000004487	KDM1A
KDM2A.5	GTACTATAGGAACTCCAGTGAGG	AGG	chr11	67010521	67010543	-	ENSG00000173120	KDM2A
KDM2A.6	GGCCTCACAGGTGTTAACCGTGG	TGG	chr11	67012735	67012757	-	ENSG00000173120	KDM2A
KDM2A.7	GGCTCCTGACACAATCGGGGAGG	AGG	chr11	67012766	67012788	-	ENSG00000173120	KDM2A
KDM2B.5	CCAGCGATACGACGAGAACGAGG	AGG	chr12	122016815	122016837	-	ENSG00000089094	KDM2B
KDM2B.6	GAAGGGCCTGAAAGCTCTGGTGG	TGG	chr12	121947453	121947475	-	ENSG00000089094	KDM2B
KDM2B.7	GGCGGGGAAGGAAGACACGGTGG	TGG	chr12	121883158	121883180	-	ENSG00000089094	KDM2B
KDM3A.5	CCACACCGACGTTACCAAGAAGG	AGG	chr2	86669326	86669348	+	ENSG00000115548	KDM3A
KDM3A.6	CATACTCCAAACCCACACCGAGG	AGG	chr2	86705089	86705111	-	ENSG00000115548	KDM3A
KDM3A.7	GGAGTGCTGGAAACAAGGGCAGG	AGG	chr2	86709796	86709818	+	ENSG00000115548	KDM3A
KDM3B.5	CTGCGCTGCGCACTCGAGCCTGG	TGG	chr5	137688603	137688625	+	ENSG00000120733	KDM3B
KDM3B.6	GTAGACAGTAATGGGAGCGATGG	TGG	chr5	137721855	137721877	+	ENSG00000120733	KDM3B
KDM3B.7	GAAGTAACTCACCTCTCCCGAGG	AGG	chr5	137722300	137722322	-	ENSG00000120733	KDM3B
KDM4A.2	CCCAAGGAGCTCATCGGGCAGGG	GGG	chr1	44118953	44118975	+	ENSG00000066135	KDM4A
KDM4A.5	AAGGTCATTATCCTAGCACTGGG	GGG	chr1	44118874	44118896	-	ENSG00000066135	KDM4A
KDM4A.6	GTATCTTCTGTAAGAAGCGGAGG	AGG	chr1	44160384	44160406	+	ENSG00000066135	KDM4A
KDM4A.7	AGGTTGTTCCTCCAAAAGAGTGG	TGG	chr1	44121260	44121282	+	ENSG00000066135	KDM4A
KDM4B.1	CGTGGCCTACATAGAGTCGCAGG	AGG	chr19	5032994	5033016	+	ENSG00000127663	KDM4B
KDM4B.5	GGCTCCCTGCGACTCTATGTAGG	AGG	chr19	5032999	5033021	-	ENSG00000127663	KDM4B
KDM4B.6	GTATGATGACATCGACGACGTGG	TGG	chr19	5039882	5039904	+	ENSG00000127663	KDM4B
KDM4B.7	TCACCAGGTACTGTACCCCGCGG	CGG	chr19	5041141	5041163	+	ENSG00000127663	KDM4B
KDM4C.5	AACCAGCATGGTAGCCATATGGG	GGG	chr9	6893130	6893152	-	ENSG00000107077	KDM4C
KDM4C.6	TGCATGGCACACCGAAGACATGG	TGG	chr9	6849632	6849654	+	ENSG00000107077	KDM4C
KDM4C.7	AAGTAAGAAAAGCATCCCGAAGG	AGG	chr9	6981097	6981119	+	ENSG00000107077	KDM4C
KDM4D.5	GCGATACTCCCCCACAGTCATGG	TGG	chr11	94730820	94730842	-	ENSG00000186280	KDM4D
KDM4D.6	GTTACCCAGGAGAGCAGCGCTGG	TGG	chr11	94731631	94731653	+	ENSG00000186280	KDM4D
KDM4D.7	GTGAAGAGCACACAAGGGTGTGG	TGG	chr11	94731727	94731749	-	ENSG00000186280	KDM4D
KDM4E.5	CACAGCCCCGAGAAATGTCTGGG	GGG	chr11	94759405	94759427	-	ENSG00000235268	KDM4E
KDM4E.6	GGGTTGCACAATGCGCACAAAGG	AGG	chr11	94759680	94759702	-	ENSG00000235268	KDM4E
KDM4E.7	TTGTGGAACACACAGAGCCCAGG	AGG	chr11	94759743	94759765	+	ENSG00000235268	KDM4E
KDM5A.1	TATCGGCCGCATCCGGCCTTTGG	TGG	chr12	498131	498153	-	ENSG00000073614	KDM5A
KDM5A.5	GCCCCGTCTTTGAGCCGAGTTGG	TGG	chr12	498180	498202	-	ENSG00000073614	KDM5A
KDM5A.6	GGAAACCAGAGATACAGCCATGG	TGG	chr12	418971	418993	-	ENSG00000073614	KDM5A
KDM5A.7	GTGTCCTAAATGTGTCGCCGAGG	AGG	chr12	463241	463263	-	ENSG00000073614	KDM5A
KDM5B.5	TCGAAGACCGGGCACTCGGGTGG	TGG	chr1	202777327	202777349	+	ENSG00000117139	KDM5B
KDM5B.6	AGGGCCTCTCCAGTGAGCGGTGG	TGG	chr1	202699060	202699082	-	ENSG00000117139	KDM5B
KDM5B.7	GCGGCCACCACACTGCACCCAGG	AGG	chr1	202777405	202777427	-	ENSG00000117139	KDM5B
KDM5C.5	GCCCAGCTAGGCTCGAACACCGG	CGG	chrX	53254007	53254029	+	ENSG00000126012	KDM5C
KDM5C.6	GAAGCTAGACCTGAACCTGGCGG	CGG	chrX	53230803	53230825	-	ENSG00000126012	KDM5C
KDM5C.7	GGGCTACCCGAGCCCACCGACGG	CGG	chrX	53247085	53247107	+	ENSG00000126012	KDM5C
KDM5D.5	GGCTCAAAAACCGGGCACTCCGG	CGG	chrY	21906365	21906387	+	ENSG00000012817	KDM5D
KDM5D.6	GAAGAACTGCCTGAGTGAGGTGG	TGG	chrY	21877287	21877309	-	ENSG00000012817	KDM5D
KDM5D.7	CCAAAGGCTAAATGAACTGGAGG	AGG	chrY	21905047	21905069	-	ENSG00000012817	KDM5D
KDM6A.5	TACAGCAACAAGCTCATTCATGG	TGG	chrX	44920618	44920640	+	ENSG00000147050	KDM6A
KDM6A.6	GAGATGCTGGGAAGGCCCAGTGG	TGG	chrX	44928885	44928907	-	ENSG00000147050	KDM6A
KDM6A.7	TGAGGAAAAGAAAATGGCGGCGG	CGG	chrX	44732857	44732879	+	ENSG00000147050	KDM6A
KDM6B.5	CAAAGGCTTCCCGTGCAGCGCGG	CGG	chr17	7748902	7748924	-	ENSG00000132510	KDM6B
KDM6B.6	GTAGCCAGGCCAGGCAGGGGTGG	TGG	chr17	7750212	7750234	-	ENSG00000132510	KDM6B
KDM6B.7	GGCGTAAGGCACGCAGGCGGTGG	TGG	chr17	7750649	7750671	-	ENSG00000132510	KDM6B
KIF4A.1	CTGAGGCTCTCCGGGCACGAAGG	AGG	chrX	69510406	69510428	-	ENSG00000090889	KIF4A
KIF4A.4	GGGATCAAATACAAAATCGTAGG	AGG	chrX	69510569	69510591	-	ENSG00000090889	KIF4A
KIF4A.5	CTAGGAATAACCCCAACTGTTGG	TGG	chrX	69516940	69516962	-	ENSG00000090889	KIF4A
KIF4A.6	GAAGGGAATTCCCGTAAGAGTGG	TGG	chrX	69510323	69510345	+	ENSG00000090889	KIF4A
KIF4A.7	GCTCCTGGAGACGTTTGCGGCGG	CGG	chrX	69595066	69595088	-	ENSG00000090889	KIF4A
KLHDC3.1	CATCGGGTATACTCCTTCGGGGG	GGG	chr6	42985000	42985022	+	ENSG00000124702	KLHDC3
KLHDC3.3	GTTACGGTGGACAGTGCACCTGG	TGG	chr6	42984933	42984955	+	ENSG00000124702	KLHDC3
KLHDC3.5	ACCAGAGCAGTAACCCCCGAAGG	AGG	chr6	42985013	42985035	-	ENSG00000124702	KLHDC3
KLHDC3.6	ACGGATGGCAGACTTCACCGGGG	GGG	chr6	42985281	42985303	-	ENSG00000124702	KLHDC3
KLHDC3.7	GTACCACAGGAGCTTGCCCACGG	CGG	chr6	42985300	42985322	-	ENSG00000124702	KLHDC3
KMT2A.5	CCCGGTGGTCCCGGGTCGGGCGG	CGG	chr11	118307256	118307278	-	ENSG00000118058	KMT2A
KMT2A.6	GCCGTGTTTGGGGAGAGCGGCGG	CGG	chr11	118307618	118307640	+	ENSG00000118058	KMT2A
KMT2A.7	TGTGAGACAGCAACCCACGGTGG	TGG	chr11	118369113	118369135	-	ENSG00000118058	KMT2A
KMT2B.5	CAGAGCTACCCGCACTCTTTCGG	CGG	chr19	36209039	36209061	-	ENSG00000105663	KMT2B
KMT2B.6	GAGTCGAGGCTGCGTGCCGGAGG	AGG	chr19	36209229	36209251	+	ENSG00000105663	KMT2B
KMT2B.7	GCAGCTGGAAATGCAAGGAGGGG	GGG	chr19	36211040	36211062	+	ENSG00000105663	KMT2B
KMT2C.5	GCAGTTTTCCCCCTACTTCGAGG	AGG	chr7	152055737	152055759	+	ENSG00000055609	KMT2C
KMT2C.6	GAGGCCGGCAGAGTTGGTGGTGG	TGG	chr7	151873701	151873723	+	ENSG00000055609	KMT2C
KMT2C.7	GTGGCACCTGGAATTAGGGGTGG	TGG	chr7	151860778	151860800	+	ENSG00000055609	KMT2C
KMT2D.5	TCCCGCTGCCCGTGTAGACTGGG	GGG	chr12	49448469	49448491	+	ENSG00000167548	KMT2D
KMT2D.6	GGGGACACCACTGGACACCGGGG	GGG	chr12	49448415	49448437	+	ENSG00000167548	KMT2D
KMT2D.7	GGAGCATCAATCCCATCCAGAGG	AGG	chr12	49443979	49444001	+	ENSG00000167548	KMT2D
KMT2E.5	GGGCTAGCTTCTACGGATTCTGG	TGG	chr7	104702612	104702634	-	ENSG00000005483	KMT2E
KMT2E.6	GATGGAGGAGGGGAAGCCGGAGG	AGG	chr7	104703831	104703853	-	ENSG00000005483	KMT2E
KMT2E.7	GGGAGACAAAGATCAAAGCATGG	TGG	chr7	104717459	104717481	+	ENSG00000005483	KMT2E
L3MBTL1.1	CAAGATCTGGACCCGCGGCTTGG	TGG	chr20	42143737	42143759	-	ENSG00000185513	L3MBTL1
L3MBTL1.5	CTTGGTGAGGCCCGCACGCCTGG	TGG	chr20	42143719	42143741	-	ENSG00000185513	L3MBTL1
L3MBTL1.6	GGCGTGACCGAATACGAAGATGG	TGG	chr20	42143350	42143372	+	ENSG00000185513	L3MBTL1
L3MBTL1.7	TTTGAGGAGCTCAGAAGCGCTGG	TGG	chr20	42143964	42143986	-	ENSG00000185513	L3MBTL1
MAEL.5	CAATGAAATCGAAATCCTCGTGG	TGG	chr1	166963273	166963295	-	ENSG00000143194	MAEL
MAEL.6	GTCTGAGGAGCAGTAAGGGATGG	TGG	chr1	166958693	166958715	-	ENSG00000143194	MAEL
MAEL.7	GACAAAGCTGACATATCTGGAGG	AGG	chr1	166960675	166960697	-	ENSG00000143194	MAEL
MAF.5	CATGAGCACGCCGTGCAGCTCGG	CGG	chr16	79633601	79633623	-	ENSG00000178573	MAF
MAF.6	GGCTGGGCGCCGAGAAGCTGGGG	GGG	chr16	79633568	79633590	+	ENSG00000178573	MAF
MAF.7	GCAGCTGAACCCCGAGGCGCTGG	TGG	chr16	79633481	79633503	-	ENSG00000178573	MAF
MATR3.5	GCATGTGTCTAGGTCCTTGCAGG	AGG	chr5	138652758	138652780	-	ENSG00000015479	MATR3
MATR3.6	AGAGGATGCTCAGGCCGCAGTGG	TGG	chr5	138654620	138654642	+	ENSG00000015479	MATR3
MATR3.7	GGCTTGCCAAATACTAACGCTGG	TGG	chr5	138654660	138654682	-	ENSG00000015479	MATR3
MAU2.2	GTACCACGAGTCGGCCGCCTCGG	CGG	chr19	19431724	19431746	-	ENSG00000129933	MAU2
MAU2.4	ATGCGCTGCGGCGGCTTGAAGGG	GGG	chr19	19431834	19431856	-	ENSG00000129933	MAU2
MAU2.5	GTGCACGCACAGGCGGATTTTGG	TGG	chr19	19431793	19431815	-	ENSG00000129933	MAU2
MAU2.6	GCATGGTTGGAGAAGAGCCGGGG	GGG	chr19	19455691	19455713	-	ENSG00000129933	MAU2
MAU2.7	CAAAATGGCGGCTCAGGCGGCGG	CGG	chr19	19431665	19431687	+	ENSG00000129933	MAU2
MBD1.5	CTTCGCGGCGCTTCCAGCCAGGG	GGG	chr18	47806305	47806327	+	ENSG00000141644	MBD1
MBD1.6	CGAGGGTGTGGAGTATGCCGGGG	GGG	chr18	47802073	47802095	-	ENSG00000141644	MBD1
MBD1.7	AAGAGGGTGAGATCACACGCAGG	AGG	chr18	47803500	47803522	+	ENSG00000141644	MBD1
MBD2.5	GGCGACTCCGCCATAGAGCAGGG	GGG	chr18	51750826	51750848	-	ENSG00000134046	MBD2
MBD2.6	AAAGGGACCGGCTCCCGCCGGGG	GGG	chr18	51750544	51750566	+	ENSG00000134046	MBD2
MBD2.7	GGGCCACGGAGAGCGGGAAGAGG	AGG	chr18	51750483	51750505	-	ENSG00000134046	MBD2
MBD3.5	GCGCTACGACTCCTCCAACCAGG	AGG	chr19	1585059	1585081	-	ENSG00000071655	MBD3
MBD3.6	AAGAAGTGCCCAGAAGGTCGGGG	GGG	chr19	1592556	1592578	-	ENSG00000071655	MBD3
MBD3.7	CAAGAGCGACCCGCAGAAGGCGG	CGG	chr19	1584556	1584578	-	ENSG00000071655	MBD3
MBD3L1.5	TGAGGTCAGATACCATCAATGGG	GGG	chr19	8953498	8953520	+	ENSG00000170948	MBD3L1
MBD3L1.6	GGTGGAGATAATTCCTGCAGAGG	AGG	chr19	8953738	8953760	+	ENSG00000170948	MBD3L1
MBD3L1.7	TGATGGCCAAGAGTTCACAGAGG	AGG	chr19	8953353	8953375	+	ENSG00000170948	MBD3L1
MBD3L2.5	TCAAAAGGAACATGATGCCCTGG	TGG	chr19	7051059	7051081	+	ENSG00000230522	MBD3L2
MBD3L2.6	AGGCAGACAGGCTGGCCAGGCGG	CGG	chr19	7051587	7051609	+	ENSG00000230522	MBD3L2
MBD3L2.7	AGCCCGCTTGAGCCCACCCCTGG	TGG	chr19	7051415	7051437	+	ENSG00000230522	MBD3L2
MBD4.5	GCGCTCACTAGAGGTGACGGTGG	TGG	chr3	129158602	129158624	+	ENSG00000129071	MBD4
MBD4.6	GGAAAGAGTGGGAGAAGATGAGG	AGG	chr3	129156747	129156769	-	ENSG00000129071	MBD4
MBD4.7	ACCAAACTGAGCAGAAGCGATGG	TGG	chr3	129156673	129156695	+	ENSG00000129071	MBD4
MBD5.5	TGTGGGTTGGCAGCGTCGTGTGG	TGG	chr2	149216393	149216415	+	ENSG00000204406	MBD5
MBD5.6	GTTCTGAAACAGACAAGCCATGG	TGG	chr2	149243491	149243513	-	ENSG00000204406	MBD5
MBD5.7	CAGACACAGAAAATGAATGGAGG	AGG	chr2	149216316	149216338	+	ENSG00000204406	MBD5
MBD6.5	CTGGCAGCGCTGTGTGCGAGAGG	AGG	chr12	57918158	57918180	+	ENSG00000166987	MBD6
MBD6.6	GGTGGGGCCAGCATCAGAGGAGG	AGG	chr12	57918783	57918805	+	ENSG00000166987	MBD6
MBD6.7	GAGGAGGCATGAGGGGCCGGAGG	AGG	chr12	57919484	57919506	-	ENSG00000166987	MBD6
MCM2.5	GTACGCCGGGAGCTTCGGCCAGG	AGG	chr3	127318236	127318258	-	ENSG00000073111	MCM2
MCM2.6	GCAGGAAGTTCTTGAAGCGGTGG	TGG	chr3	127323914	127323936	-	ENSG00000073111	MCM2
MCM2.7	GGAGAGGAGCTCATTGGAGATGG	TGG	chr3	127318359	127318381	+	ENSG00000073111	MCM2
MCM4.5	CGGGGGTGGCCCTTCCACGCCGG	CGG	chr8	48873743	48873765	-	ENSG00000104738	MCM4
MCM4.6	GTAGAGGGAACCCCAAGAAGTGG	TGG	chr8	48874672	48874694	+	ENSG00000104738	MCM4
MCM4.7	AGGAAGATTGGCAGTAGCCGGGG	GGG	chr8	48887309	48887331	+	ENSG00000104738	MCM4
MCM7.5	GAGTGCCAAACCAACCGCTCAGG	AGG	chr7	99696271	99696293	-	ENSG00000166508	MCM7
MCM7.6	GGCCAGTACACAACAGGCCGGGG	GGG	chr7	99693769	99693791	-	ENSG00000166508	MCM7
MCM7.7	CGACCGCACAGCCATCCACGAGG	AGG	chr7	99693611	99693633	-	ENSG00000166508	MCM7
MECP2.5	AGAAGCTTCCGGCACAGCCGGGG	GGG	chrX	153297801	153297823	+	ENSG00000169057	MECP2
MECP2.6	GGACACGGAAGCTTAAGCAAAGG	AGG	chrX	153297702	153297724	-	ENSG00000169057	MECP2
MECP2.7	GGAAGAAAAGTCAGAAGACCAGG	AGG	chrX	153297986	153298008	-	ENSG00000169057	MECP2
MEN1.5	GTGAGCTCGGGAACGTTGGTAGG	AGG	chr11	64577397	64577419	+	ENSG00000133895	MEN1
MEN1.6	GATGATAGACAGGTCGGCCACGG	CGG	chr11	64577324	64577346	+	ENSG00000133895	MEN1
MEN1.7	GCAGGCCCCAACCACAGCAAAGG	AGG	chr11	64575522	64575544	+	ENSG00000133895	MEN1
MINA.5	ATGTCTGCCGGTGTGTCAATGGG	GGG	chr3	97686114	97686136	-	ENSG00000170854	MINA
MINA.6	GGGAAATGAGGAGGAAACAGAGG	AGG	chr3	97664641	97664663	-	ENSG00000170854	MINA
MINA.7	GATGAAGTTAGAAGCAGCTGGGG	GGG	chr3	97686353	97686375	-	ENSG00000170854	MINA
MPHOSPH8.5	AAAATTTGTCGAATCCCAGGTGG	TGG	chr13	20220978	20221000	+	ENSG00000196199	MPHOSPH8
MPHOSPH8.6	TAGGATGGAGCAGGTTGCGGAGG	AGG	chr13	20207885	20207907	+	ENSG00000196199	MPHOSPH8
MPHOSPH8.7	GAAGACCCCGAGAAAGGCTGAGG	AGG	chr13	20221209	20221231	+	ENSG00000196199	MPHOSPH8
MSH6.2	GGTGACGCGGAGCGCGCCAAGGG	GGG	chr2	48010547	48010569	-	ENSG00000116062	MSH6
MSH6.5	GAATCCCAAGCCCACGTTAGTGG	TGG	chr2	48026161	48026183	+	ENSG00000116062	MSH6
MSH6.6	GAAGAGATGAGCACAGGAGGAGG	AGG	chr2	48026255	48026277	+	ENSG00000116062	MSH6
MSH6.7	GAGTGATGCCAACAAGGCCTCGG	CGG	chr2	48010423	48010445	+	ENSG00000116062	MSH6
MSL1.5	AATTAAACTGGAGTGCCAGCCGG	CGG	chr17	38282564	38282586	+	ENSG00000188895	MSL1
MSL1.6	GGATTGAACGTATGGAAAGGCGG	CGG	chr17	38282446	38282468	+	ENSG00000188895	MSL1
MSL1.7	AAGAAACCCCAGAAAAGCCCCGG	CGG	chr17	38285656	38285678	+	ENSG00000188895	MSL1
MSL3.1	TCGTAGATTACAGCGTAAATTGG	TGG	chrX	11778573	11778595	+	ENSG00000005302	MSL3
MSL3.2	TTTAAGACAGAGTCCACACCAGG	AGG	chrX	11778993	11779015	-	ENSG00000005302	MSL3
MSL3.5	ACAGTTGGCACTGTGGCGCGTGG	TGG	chrX	11783729	11783751	-	ENSG00000005302	MSL3
MSL3.6	GAAGAGCTTGGGCATGCTGGCGG	CGG	chrX	11783810	11783832	-	ENSG00000005302	MSL3
MSL3.7	ACAGAGAGTCAGCCGACCACCGG	CGG	chrX	11783644	11783666	+	ENSG00000005302	MSL3
MTA1.5	TCGATTCTCCGGATCAGGTATGG	TGG	chr14	105905041	105905063	-	ENSG00000182979	MTA1
MTA1.6	GGGCTACCTGATGTGCGTGGCGG	CGG	chr14	105916506	105916528	-	ENSG00000182979	MTA1
MTA1.7	GCAGATCGACCAGTTCCTGGTGG	TGG	chr14	105924680	105924702	+	ENSG00000182979	MTA1
MTA2.5	TCTAACCAGGTAAGGATTGCTGG	TGG	chr11	62368115	62368137	+	ENSG00000149480	MTA2
MTA2.6	GGCGGCCAACATGTACCGGGTGG	TGG	chr11	62368898	62368920	-	ENSG00000149480	MTA2
MTA2.7	AAGAGGAATCAAAGCAGCCAGGG	GGG	chr11	62366080	62366102	-	ENSG00000149480	MTA2
MTA3.5	AGTGTCTTAGTACCACTCGGAGG	AGG	chr2	42909595	42909617	+	ENSG00000057935	MTA3
MTA3.6	GACAAAGGTGAAATCAGAGTGGG	GGG	chr2	42871321	42871343	+	ENSG00000057935	MTA3
MTA3.7	AGTGTCTTAGTACCACTCGGAGG	AGG	chr2	42909595	42909617	+	ENSG00000057935	MTA3
MTOR.5	CTGGAGCTCCTTGGCGGCTTTGG	TGG	chr1	11319332	11319354	+	ENSG00000198793	MTOR
MTOR.6	GAATAGGCTCCATGTAGGGGCGG	CGG	chr1	11294205	11294227	+	ENSG00000198793	MTOR
MTOR.7	GATGCCAATGAGAGGAAAGGTGG	TGG	chr1	11318556	11318578	-	ENSG00000198793	MTOR
MYCN.5	TGAAGAGGAAGAAATCGACGTGG	TGG	chr2	16085640	16085662	+	ENSG00000134323	MYCN
MYCN.6	GGGAAAGGGGAAGACCACGGCGG	CGG	chr2	16082752	16082774	-	ENSG00000134323	MYCN
MYCN.7	GAGAAGCTGCAGCACGGCCGCGG	CGG	chr2	16082580	16082602	+	ENSG00000134323	MYCN
NAP1L1.3	CTTGCTGCAGACTTCGAAATTGG	TGG	chr12	76444390	76444412	-	ENSG00000187109	NAP1L1
NAP1L1.5	GAAGTAGAAGAAGAGGAAACTGG	TGG	chr12	76462709	76462731	-	ENSG00000187109	NAP1L1
NAP1L1.6	AAGTGCTGACAAAGACATACAGG	AGG	chr12	76447618	76447640	-	ENSG00000187109	NAP1L1
NAP1L1.7	TGATCCAGACTATGACCCAAAGG	AGG	chr12	76442979	76443001	-	ENSG00000187109	NAP1L1
NAP1L2.2	GGCCGAGTCAGAGAACCGCAAGG	AGG	chrX	72434304	72434326	-	ENSG00000186462	NAP1L2
NAP1L2.4	AAAAGGTGGCGATACTGATGAGG	AGG	chrX	72434085	72434107	-	ENSG00000186462	NAP1L2
NAP1L2.5	CTGCTGGGCTTGGAGACGATGGG	GGG	chrX	72434194	72434216	-	ENSG00000186462	NAP1L2
NAP1L2.6	GAATCCAGTCAAGAAGAGGCTGG	TGG	chrX	72434273	72434295	-	ENSG00000186462	NAP1L2
NAP1L2.7	GAATATGTGGATGAGGACGATGG	TGG	chrX	72433724	72433746	-	ENSG00000186462	NAP1L2
NAP1L3.5	CGCCCATGGGGTTGCCGAAGAGG	AGG	chrX	92928243	92928265	-	ENSG00000186310	NAP1L3
NAP1L3.6	GCCGCTTGTATAGAAAGAAGAGG	AGG	chrX	92928067	92928089	-	ENSG00000186310	NAP1L3
NAP1L3.7	AAACCCTAAAGAAAACCCAGAGG	AGG	chrX	92927700	92927722	-	ENSG00000186310	NAP1L3
NAP1L4.5	CAACAGATGCGGAATCGGAATGG	TGG	chr11	2992711	2992733	-	ENSG00000205531	NAP1L4
NAP1L4.6	GCAGCTTCCACGGAATCTGAAGG	AGG	chr11	2999534	2999556	+	ENSG00000205531	NAP1L4
NAP1L4.7	GTGAAGTACAGCACAGCCCGCGG	CGG	chr11	2975785	2975807	+	ENSG00000205531	NAP1L4
NAP1L5.5	TCTGACCAGCCGCGCTGTCAGGG	GGG	chr4	89618755	89618777	+	ENSG00000177432	NAP1L5
NAP1L5.6	GGAGTACGAGGATGACGAGGAGG	AGG	chr4	89618458	89618480	-	ENSG00000177432	NAP1L5
NAP1L5.7	ATGGCCGACTCGGAAAACCAGGG	GGG	chr4	89618883	89618905	-	ENSG00000177432	NAP1L5
NAT10.5	AAGATCCTGGGCAATACCTTCGG	CGG	chr11	34133732	34133754	+	ENSG00000135372	NAT10
NAT10.6	GTAGGCTCTTCACCAAGGGGAGG	AGG	chr11	34149084	34149106	-	ENSG00000135372	NAT10
NAT10.7	GTAGAAACAGTGGAAGGTGGTGG	TGG	chr11	34135302	34135324	+	ENSG00000135372	NAT10
NCOA1.5	CCTTTCCTCTTATGTGAGTCTGG	TGG	chr2	24881586	24881608	-	ENSG00000084676	NCOA1
NCOA1.6	GAGATACTAGGATTGACCGAGGG	GGG	chr2	24929501	24929523	-	ENSG00000084676	NCOA1
NCOA1.7	ACAGCACGGAAAAGAGGCGCAGG	AGG	chr2	24888614	24888636	+	ENSG00000084676	NCOA1
NCOA2.5	AGGGCAGGGTGTCATCGACAAGG	AGG	chr8	71087017	71087039	-	ENSG00000140396	NCOA2
NCOA2.6	GCACTTCAGGCCCTCAGCGAGGG	GGG	chr8	71068972	71068994	-	ENSG00000140396	NCOA2
NCOA2.7	GGTCTGGCGAACCTCCGAGGCGG	CGG	chr8	71078952	71078974	-	ENSG00000140396	NCOA2
NCOA3.2	TTTCGTGAATCACTGGCCAGTGG	TGG	chr20	46251019	46251041	-	ENSG00000124151	NCOA3
NCOA3.5	CAGTGGTGAAAAACGGAGACGGG	GGG	chr20	46252664	46252686	+	ENSG00000124151	NCOA3
NCOA3.6	AGTATTGCCAGAAGATGCCATGG	TGG	chr20	46264647	46264669	-	ENSG00000124151	NCOA3
NCOA3.7	GTAGAGGAGGAGACTCCAGAGGG	GGG	chr20	46265096	46265118	-	ENSG00000124151	NCOA3
NCOA6.5	TGTCACACGCACGCTGTTCCAGG	AGG	chr20	33364196	33364218	+	ENSG00000198646	NCOA6
NCOA6.6	TGGAAGGTCATCCAAAACCATGG	TGG	chr20	33370138	33370160	+	ENSG00000198646	NCOA6
NCOA6.7	TGAGTTGGGGCAGTAAACTGGGG	GGG	chr20	33345619	33345641	+	ENSG00000198646	NCOA6
NCOR1.5	TAACCAGCCATCAGATACCAAGG	AGG	chr17	16055282	16055304	-	ENSG00000141027	NCOR1
NCOR1.6	AGAGAGCAAGCCACACCCCGGGG	GGG	chr17	16024506	16024528	-	ENSG00000141027	NCOR1
NCOR1.7	GAAAATCCAGAAGACAGCGAAGG	AGG	chr17	16012099	16012121	-	ENSG00000141027	NCOR1
NEDD4.3	CTCGGATATCTGCCGCCTGGTGG	TGG	chr15	56152895	56152917	+	ENSG00000069869	NEDD4
NEDD4.5	AACGTGCATTTACCACCAGGCGG	CGG	chr15	56152907	56152929	-	ENSG00000069869	NEDD4
NEDD4.6	GGACTTCCCAGCCTTTAGGAAGG	AGG	chr15	56142799	56142821	+	ENSG00000069869	NEDD4
NEDD4.7	TATCAAAGTTACCCAGGTGGTGG	TGG	chr15	56142728	56142750	+	ENSG00000069869	NEDD4
NFRKB.1	TGGCCATGGCACGCGCATCATGG	TGG	chr11	129762666	129762688	-	ENSG00000170322	NFRKB
NFRKB.5	CCATGGCACGCGCATCATGGAGG	AGG	chr11	129762663	129762685	-	ENSG00000170322	NFRKB
NFRKB.6	AGAGTGGCTCACGACCCGGGCGG	CGG	chr11	129743799	129743821	+	ENSG00000170322	NFRKB
NFRKB.7	GAATTTGCTTCAGCAGCCGATGG	TGG	chr11	129756226	129756248	+	ENSG00000170322	NFRKB
NKX2-5.5	TCGGGCCCAGCGTAGGCCTCTGG	TGG	chr5	172661908	172661930	+	ENSG00000183072	NKX2-5
NKX2-5.6	GTCTTTGACTGAGAAGGGCGTGG	TGG	chr5	172662039	172662061	+	ENSG00000183072	NKX2-5
NKX2-5.7	GCGGGCAGAGAGCTCTCCGGCGG	CGG	chr5	172661979	172662001	+	ENSG00000183072	NKX2-5
NPM2.1	CAGTAGCGCCAGTAGCACGGAGG	AGG	chr8	21882768	21882790	+	ENSG00000158806	NPM2
NPM2.5	GGCAGTGACGACCGTGCTCTGGG	GGG	chr8	21882795	21882817	+	ENSG00000158806	NPM2
NPM2.6	GCTGCGAGCTCAGTCAGGAGAGG	AGG	chr8	21882947	21882969	+	ENSG00000158806	NPM2
NPM2.7	GACCTTCAGACCCCAGCTGGAGG	AGG	chr8	21882978	21883000	+	ENSG00000158806	NPM2
NR3C1.1	TTAGAAAAAACTGTTCGACCAGG	AGG	chr5	142779233	142779255	+	ENSG00000113580	NR3C1
NR3C1.4	GCTTACATCTGGTCTCATGCTGG	TGG	chr5	142693709	142693731	+	ENSG00000113580	NR3C1
NR3C1.5	GATGGAGGAGAGCTTACATCTGG	TGG	chr5	142693698	142693720	+	ENSG00000113580	NR3C1
NR3C1.6	TGAGAAGCGACAGCCAGTGAGGG	GGG	chr5	142780247	142780269	+	ENSG00000113580	NR3C1
NR3C1.7	AAAGTGATGGGAAATGACCTGGG	GGG	chr5	142780097	142780119	-	ENSG00000113580	NR3C1
NSD1.2	CAAAATTCAAGAGACGCCCATGG	TGG	chr5	176618943	176618965	+	ENSG00000165671	NSD1
NSD1.5	CGGATCAGAACAAATCCTGCAGG	AGG	chr5	176618970	176618992	-	ENSG00000165671	NSD1
NSD1.6	AAAATGCAGGGTGAACGCGGTGG	TGG	chr5	176675272	176675294	+	ENSG00000165671	NSD1
NSD1.7	AAGCACATAAAGATGAACGGAGG	AGG	chr5	176636956	176636978	+	ENSG00000165671	NSD1
NSMCE2.5	AGCCTGTATCAACTCTGGTATGG	TGG	chr8	126114665	126114687	+	ENSG00000156831	NSMCE2
NSMCE2.6	AGAGAAGCTGACGGAACAGAAGG	AGG	chr8	126369478	126369500	+	ENSG00000156831	NSMCE2
NSMCE2.7	GTGTGGCCACACCTATGAAGAGG	AGG	chr8	126369986	126370008	+	ENSG00000156831	NSMCE2
NUFIP1.5	AGGGGAGACTGGGCGTCGAAGGG	GGG	chr13	45563276	45563298	+	ENSG00000083635	NUFIP1
NUFIP1.6	GGAGAGACTGGGCCTCCATGGGG	GGG	chr13	45563349	45563371	+	ENSG00000083635	NUFIP1
NUFIP1.7	GAAGAATCTGGGCGTCGAAGGGG	GGG	chr13	45563313	45563335	+	ENSG00000083635	NUFIP1
NUP153.5	GCCAATTAAGCCTTACCAGCAGG	AGG	chr6	17706525	17706547	-	ENSG00000124789	NUP153
NUP153.6	GGAAAAGTTCAAGAAACCCGAGG	AGG	chr6	17632983	17633005	-	ENSG00000124789	NUP153
NUP153.7	CTGTTCAACAGACACAAGCGAGG	AGG	chr6	17688738	17688760	-	ENSG00000124789	NUP153
NUP62.5	CGTCTGTGTGGCCGGAGTCTGGG	GGG	chr19	50412852	50412874	+	ENSG00000213024	NUP62
NUP62.6	GGAGGGGCCAAACACAAAGCCGG	CGG	chr19	50412630	50412652	+	ENSG00000213024	NUP62
NUP62.7	GAGGTGACCAAGGTGTGCGAGGG	GGG	chr19	50411542	50411564	-	ENSG00000213024	NUP62
OIP5.5	CTCCATGGAGTGGGATACGCAGG	AGG	chr15	41624633	41624655	-	ENSG00000104147	OIP5
OIP5.6	GGAGAAGACCACGGCCCCGAGGG	GGG	chr15	41624439	41624461	+	ENSG00000104147	OIP5
OIP5.7	GTGACCTCTCAAGGCAGCCAGGG	GGG	chr15	41611885	41611907	+	ENSG00000104147	OIP5
ORC1.5	AATCTGGATGTGAATCTCGGTGG	TGG	chr1	52867110	52867132	+	ENSG00000085840	ORC1
ORC1.6	GGTGCTCTCCTTGGAAGGGGCGG	CGG	chr1	52854190	52854212	+	ENSG00000085840	ORC1
ORC1.7	AAACTCCTTGACCATACCGGAGG	AGG	chr1	52850833	52850855	-	ENSG00000085840	ORC1
ORC2.5	GGATGATGAAGGGGTTGCACAGG	AGG	chr2	201800541	201800563	-	ENSG00000115942	ORC2
ORC2.6	GAAGCCAGAATATGATTTGGAGG	AGG	chr2	201822187	201822209	-	ENSG00000115942	ORC2
ORC2.7	AATGGCTCTGCTACAGGTGGTGG	TGG	chr2	201814333	201814355	-	ENSG00000115942	ORC2
ORC4.5	TTCTCAGCAAAAACCTTGTCTGG	TGG	chr2	148705639	148705661	+	ENSG00000115947	ORC4
ORC4.6	ATAGCATGTGTAATGACCGCAGG	AGG	chr2	148701007	148701029	+	ENSG00000115947	ORC4
ORC4.7	AGATCTACGGCAGTCATAAATGG	TGG	chr2	148696762	148696784	+	ENSG00000115947	ORC4
PADI4.5	GTGGTCGTGGATATTGCCCACGG	CGG	chr1	17657513	17657535	+	ENSG00000159339	PADI4
PADI4.6	GCAATATCCACGACCACCCCTGG	TGG	chr1	17657507	17657529	-	ENSG00000159339	PADI4
PADI4.7	CTGACGATGAAAGTGGCCAGTGG	TGG	chr1	17657603	17657625	+	ENSG00000159339	PADI4
PBRM1.5	TTCATCCTTATAGTCTCGGATGG	TGG	chr3	52712563	52712585	+	ENSG00000163939	PBRM1
PBRM1.6	GGAGTTGTCGGAATAACCAAGGG	GGG	chr3	52668716	52668738	-	ENSG00000163939	PBRM1
PBRM1.7	GTAGGGACTCCAGCACCAGGTGG	TGG	chr3	52584782	52584804	-	ENSG00000163939	PBRM1
PBX4.5	TGATGGCCATGATCTGCTGCAGG	AGG	chr19	19729351	19729373	+	ENSG00000105717	PBX4
PBX4.6	ACAGAGCAGGCTTCATCCGATGG	TGG	chr19	19710134	19710156	+	ENSG00000105717	PBX4
PBX4.7	GAATTTCAGCAAGCAGGCGACGG	CGG	chr19	19680359	19680381	-	ENSG00000105717	PBX4
PCGF1.5	ATCGCAATCTGGCCCCCCTGAGG	AGG	chr2	74734764	74734786	+	ENSG00000115289	PCGF1
PCGF1.6	AAGACACTCTGTGATGGTGGTGG	TGG	chr2	74734176	74734198	+	ENSG00000115289	PCGF1
PCGF1.7	ATTGTTTGCTGCCTATGCGCCGG	CGG	chr2	74734213	74734235	-	ENSG00000115289	PCGF1
PCGF2.5	GATGAAGTACCCCCCGCAGAGGG	GGG	chr17	36896578	36896600	+	ENSG00000056661	PCGF2
PCGF2.6	GCCCACCTGATGCTCAGCAGCGG	CGG	chr17	36895833	36895855	+	ENSG00000056661	PCGF2
PCGF2.7	CAGATGAGATGAAACGGCGGCGG	CGG	chr17	36895352	36895374	-	ENSG00000056661	PCGF2
PCGF3.1	TCACCGTGGTGGCGTCGATGAGG	AGG	chr4	727538	727560	-	ENSG00000185619	PCGF3
PCGF3.5	CAGACACTCGGTCACCGTGGTGG	TGG	chr4	727549	727571	-	ENSG00000185619	PCGF3
PCGF3.6	CAGGGCACTCACCATTCCGATGG	TGG	chr4	737362	737384	-	ENSG00000185619	PCGF3
PCGF3.7	TTCAAACAAAGAGGCCGCGGAGG	AGG	chr4	738410	738432	+	ENSG00000185619	PCGF3
PCGF5.5	ATGGATTTGTCTCATGAACTTGG	TGG	chr10	93000302	93000324	-	ENSG00000180628	PCGF5
PCGF5.6	GATCAAGCCAACAACAGTGACGG	CGG	chr10	92982703	92982725	+	ENSG00000180628	PCGF5
PCGF5.7	AGCAATGATTGCCCAAGGTGTGG	TGG	chr10	93000276	93000298	+	ENSG00000180628	PCGF5
PCGF6.5	CAGAGGCCGCTTCGAGGACGAGG	AGG	chr10	105110583	105110605	-	ENSG00000156374	PCGF6
PCGF6.6	GGAAGAAGAAGAGGAGCTGGAGG	AGG	chr10	105110550	105110572	-	ENSG00000156374	PCGF6
PCGF6.7	GGTATGAAGACATTCTGTGATGG	TGG	chr10	105108658	105108680	+	ENSG00000156374	PCGF6
PDS5A.5	TGTGGCGTCGTGAGTGCCGACGG	CGG	chr4	39978136	39978158	-	ENSG00000121892	PDS5A
PDS5A.6	GAATCACCCAGATTTAGCGAAGG	AGG	chr4	39911873	39911895	-	ENSG00000121892	PDS5A
PDS5A.7	CAAAATCTTGTGCTTTCCCGGGG	GGG	chr4	39900113	39900135	+	ENSG00000121892	PDS5A
PDS5B.5	TCAAAGACTAGGACCAATGATGG	TGG	chr13	33222919	33222941	+	ENSG00000083642	PDS5B
PDS5B.6	AGTACGCAAAGAAGCCATGATGG	TGG	chr13	33261276	33261298	+	ENSG00000083642	PDS5B
PDS5B.7	GGATCTAGGCTCTTATGCAGAGG	AGG	chr13	33309309	33309331	-	ENSG00000083642	PDS5B
PHC1.5	AGCTGTCCCAGAAAGGGTACAGG	AGG	chr12	9083325	9083347	+	ENSG00000111752	PHC1
PHC1.6	GGAGTGGACAGCCCATCTGCTGG	TGG	chr12	9087813	9087835	+	ENSG00000111752	PHC1
PHC1.7	GGAGCTGGGACTGCCGGTGCTGG	TGG	chr12	9085274	9085296	-	ENSG00000111752	PHC1
PHC2.1	AGGCACTGCTAGATGTATGTGGG	GGG	chr1	33841098	33841120	+	ENSG00000134686	PHC2
PHC2.3	ACCCTTCGATAACATGCGTCAGG	AGG	chr1	33799723	33799745	+	ENSG00000134686	PHC2
PHC2.5	ATCCTGACGCATGTTATCGAAGG	AGG	chr1	33799725	33799747	-	ENSG00000134686	PHC2
PHC2.6	CGTGGGATGCACCAAACGGGTGG	TGG	chr1	33795785	33795807	-	ENSG00000134686	PHC2
PHC2.7	CCAGCTCATCTACTTCCCGCCGG	CGG	chr1	33794607	33794629	-	ENSG00000134686	PHC2
PHC3.5	GCTTGGCTTGCCGTTAGGGTAGG	AGG	chr3	169866899	169866921	+	ENSG00000173889	PHC3
PHC3.6	ATGGATACTGAACCAAACCCGGG	GGG	chr3	169896682	169896704	-	ENSG00000173889	PHC3
PHC3.7	TGGCTGCTGCATTCGAGAGGAGG	AGG	chr3	169896603	169896625	+	ENSG00000173889	PHC3
PHF1.1	GACTGATGGGCTGCTATACTTGG	TGG	chr6	33380163	33380185	+	ENSG00000112511	PHF1
PHF1.4	GCACCAGAGCGGCTCAGCCGGGG	GGG	chr6	33380053	33380075	-	ENSG00000112511	PHF1
PHF1.5	CACCAGAGCGGCTCAGCCGGGGG	GGG	chr6	33380052	33380074	-	ENSG00000112511	PHF1
PHF1.6	TCTTGACCCTCCCAAAGCCGAGG	AGG	chr6	33380125	33380147	-	ENSG00000112511	PHF1
PHF1.7	CAGAGCGACAGACACAACAGAGG	AGG	chr6	33380497	33380519	-	ENSG00000112511	PHF1
PHF2.5	GATCGAGTGCGACGCCTGCAAGG	AGG	chr9	96339115	96339137	+	ENSG00000197724	PHF2
PHF2.6	GGTGCCGGCAGAGATGGAGGTGG	TGG	chr9	96438949	96438971	-	ENSG00000197724	PHF2
PHF2.7	TGTTGGGGTGGAAGAGGAGGAGG	AGG	chr9	96392255	96392277	+	ENSG00000197724	PHF2
PHF8.5	GATCGAGTGTGACATGTGCCAGG	AGG	chrX	54069080	54069102	-	ENSG00000172943	PHF8
PHF8.6	GAGTACATGGTACCAGACAGAGG	AGG	chrX	54040813	54040835	+	ENSG00000172943	PHF8
PHF8.7	GATGTTCTTTGGGGACCAGGTGG	TGG	chrX	54037609	54037631	-	ENSG00000172943	PHF8
PHIP.5	CCGGTCCAGTCGGTGCGCCGGGG	GGG	chr6	79787196	79787218	+	ENSG00000146247	PHIP
PHIP.6	GATACTGGTAAACTGACTGGCGG	CGG	chr6	79679781	79679803	-	ENSG00000146247	PHIP
PHIP.7	TGGCCGTGAAAATTGCAGGGAGG	AGG	chr6	79711652	79711674	-	ENSG00000146247	PHIP
PJA2.5	CTGATACCCTCCTGCTGGTTTGG	TGG	chr5	108717349	108717371	+	ENSG00000198961	PJA2
PJA2.6	GAGCTACAAAGTGATAGCAGTGG	TGG	chr5	108704301	108704323	-	ENSG00000198961	PJA2
PJA2.7	GTTGGAAAACAGAGAGGCAGAGG	AGG	chr5	108714557	108714579	-	ENSG00000198961	PJA2
PKN1.5	CAGCTGCTGCTGTACCCCGGGGG	GGG	chr19	14552016	14552038	-	ENSG00000123143	PKN1
PKN1.6	AGGGTGCTGAGAACCTGCGGCGG	CGG	chr19	14552094	14552116	+	ENSG00000123143	PKN1
PKN1.7	GCTGCGAGAAGAGCTCGCTGCGG	CGG	chr19	14561812	14561834	+	ENSG00000123143	PKN1
POGZ.5	CAACTGTCGGCTTAACAAACTGG	TGG	chr1	151400857	151400879	+	ENSG00000143442	POGZ
POGZ.6	AAGAGTGGCCGGGATGACGGTGG	TGG	chr1	151400753	151400775	+	ENSG00000143442	POGZ
POGZ.7	CATGGCTCTCAAAGAACCAGCGG	CGG	chr1	151400319	151400341	-	ENSG00000143442	POGZ
POLA1.1	GTTTTGTATCTTCTCGAGCCCGG	CGG	chrX	24717560	24717582	+	ENSG00000101868	POLA1
POLA1.2	ACAGTATTCGAAGCTGGTTCAGG	AGG	chrX	24721409	24721431	+	ENSG00000101868	POLA1
POLA1.5	AGGCACGCCAGGATGATGACTGG	TGG	chrX	24721429	24721451	+	ENSG00000101868	POLA1
POLA1.6	AGAGGAAGTGAAACAAGAGGCGG	CGG	chrX	24735558	24735580	+	ENSG00000101868	POLA1
POLA1.7	AAAGCCATCACGACAAGCGGTGG	TGG	chrX	24745988	24746010	-	ENSG00000101868	POLA1
POLD1.5	TGCCAGGTCCTCCTCGAATTGGG	GGG	chr19	50902203	50902225	-	ENSG00000062822	POLD1
POLD1.6	GCAGGATGGATGGCAAGCGGCGG	CGG	chr19	50902104	50902126	+	ENSG00000062822	POLD1
POLD1.7	GGTGATGCGCAGGAACGGGGAGG	AGG	chr19	50905489	50905511	-	ENSG00000062822	POLD1
POLE.5	TGTCTCTGAGGAGCGGCGGGCGG	CGG	chr12	133263878	133263900	-	ENSG00000177084	POLE
POLE.6	GAAGCGCTGCAAGAACATGGAGG	AGG	chr12	133241961	133241983	-	ENSG00000177084	POLE
POLE.7	GCAGCGTCTGGAGTCGGCAGAGG	AGG	chr12	133225999	133226021	-	ENSG00000177084	POLE
POLE3.2	ATCCTGGTGATCACGGCATTGGG	GGG	chr9	116172521	116172543	+	ENSG00000148229	POLE3
POLE3.5	TTGGGCAGGTTTAGGTCCTCGGG	GGG	chr9	116172539	116172561	+	ENSG00000148229	POLE3
POLE3.6	GTACAGCACGAAGACGCTGGCGG	CGG	chr9	116172346	116172368	+	ENSG00000148229	POLE3
POLE3.7	GGCAATGGCGGAGAGGCCCGAGG	AGG	chr9	116172555	116172577	-	ENSG00000148229	POLE3
POU5F1.5	GCGTACTGTGGGCCCCAGGTTGG	TGG	chr6	31138156	31138178	-	ENSG00000204531	POU5F1
POU5F1.6	GAAGCTCACTTGCCTCCTCCGGG	GGG	chr6	31137980	31138002	+	ENSG00000204531	POU5F1
POU5F1.7	CACTAGCCCCACTCCAACCTGGG	GGG	chr6	31138143	31138165	+	ENSG00000204531	POU5F1
PRDM2.5	ACCAGACGAGCGATTAGAAGCGG	CGG	chr1	14105043	14105065	+	ENSG00000116731	PRDM2
PRDM2.6	GGTACGGTAGGAAGGAGGGGAGG	AGG	chr1	14107249	14107271	-	ENSG00000116731	PRDM2
PRDM2.7	TGGAAGTGGGGACTGTGCGGTGG	TGG	chr1	14107331	14107353	-	ENSG00000116731	PRDM2
PRDM8.5	GAACAGTACCGTATATCTTTCGG	CGG	chr4	81121431	81121453	+	ENSG00000152784	PRDM8
PRDM8.6	GTAGACACCTCAGCAGCAAATGG	TGG	chr4	81122444	81122466	+	ENSG00000152784	PRDM8
PRDM8.7	CCGCAGGATTGCCAAAGACGAGG	AGG	chr4	81122575	81122597	+	ENSG00000152784	PRDM8
PRDM9.5	CAAAGAGGTCAGCGAGCCGCAGG	AGG	chr5	23522477	23522499	+	ENSG00000164256	PRDM9
PRDM9.6	GTATGGGGATGAATACGGCCAGG	AGG	chr5	23524560	23524582	+	ENSG00000164256	PRDM9
PRDM9.7	GAGGTACTTGCTTCTCCAGAAGG	AGG	chr5	23521240	23521262	-	ENSG00000164256	PRDM9
PRKCB.5	ATGCACGTTCTTCTGCCGGAGGG	GGG	chr16	23847570	23847592	-	ENSG00000166501	PRKCB
PRKCB.6	GGGCTGCTTGAAGAAGCGGGCGG	CGG	chr16	23847615	23847637	-	ENSG00000166501	PRKCB
PRKCB.7	ACGGACCACACGGAGCGCCGCGG	CGG	chr16	24046796	24046818	+	ENSG00000166501	PRKCB
PRM3.5	GCTTTTTCATGGAGGATTCGTGG	TGG	chr16	11367350	11367372	+	ENSG00000178257	PRM3
PRM3.6	CGCTGTGCCAAGCTCAACACAGG	AGG	chr16	11367421	11367443	-	ENSG00000178257	PRM3
PRM3.7	GAAAGAAGAGCTGCCGGTGCAGG	AGG	chr16	11367239	11367261	-	ENSG00000178257	PRM3
PRMT1.5	GATGTCATGTCCTCAGCGTTGGG	GGG	chr19	50183777	50183799	-	ENSG00000126457	PRMT1
PRMT1.6	GCACCACCTTGTCCTTGAAGAGG	AGG	chr19	50185229	50185251	-	ENSG00000126457	PRMT1
PRMT1.7	GGAGCTCCCAGTGGAGAAGGTGG	TGG	chr19	50187218	50187240	+	ENSG00000126457	PRMT1
PRMT10.5	GGATAACTCACAGGCATACACGG	CGG	chr4	148594226	148594248	+	ENSG00000164169	PRMT10
PRMT10.6	GGAGCTGAAACACGACGTGAAGG	AGG	chr4	148604949	148604971	-	ENSG00000164169	PRMT10
PRMT10.7	AAGATGAGTCGAGTTCCTGGAGG	AGG	chr4	148582055	148582077	-	ENSG00000164169	PRMT10
PRMT2.5	AGTACGACCCCGAGGACACGTGG	TGG	chr21	48064342	48064364	+	ENSG00000160310	PRMT2
PRMT2.6	GCTGCTGCAGGTGTACGCGGTGG	TGG	chr21	48069477	48069499	+	ENSG00000160310	PRMT2
PRMT2.7	GCAGGAGGGAGTACAGCCAGAGG	AGG	chr21	48063485	48063507	+	ENSG00000160310	PRMT2
PRMT3.1	CCAAGGCACTGGGTTGTATATGG	TGG	chr11	20414468	20414490	-	ENSG00000185238	PRMT3
PRMT3.3	ACTGTCTGCTGAAGCCGCATTGG	TGG	chr11	20417455	20417477	+	ENSG00000185238	PRMT3
PRMT3.5	TTGCAGATCCTCACGTGCTCTGG	TGG	chr11	20417478	20417500	-	ENSG00000185238	PRMT3
PRMT3.6	GACACTAGTAGATGACGAGCAGG	AGG	chr11	20419164	20419186	-	ENSG00000185238	PRMT3
PRMT3.7	CACCATCCTCATCCTCCTGGAGG	AGG	chr11	20419195	20419217	-	ENSG00000185238	PRMT3
PRMT5.5	CAGTAGGTCTGATCGTGTCTGGG	GGG	chr14	23397719	23397741	+	ENSG00000100462	PRMT5
PRMT5.6	GATTCGCAGGAACTCCGAGGCGG	CGG	chr14	23397334	23397356	-	ENSG00000100462	PRMT5
PRMT5.7	GATGGAAGACAGGCATGCAGAGG	AGG	chr14	23397793	23397815	+	ENSG00000100462	PRMT5
PRMT6.1	CGAGTGCTACTCGGACGTTTCGG	CGG	chr1	107599481	107599503	+	ENSG00000198890	PRMT6
PRMT6.3	CGCACCGATGCCTACCGCCTGGG	GGG	chr1	107599533	107599555	+	ENSG00000198890	PRMT6
PRMT6.5	GCTGTACTACGAGTGCTACTCGG	CGG	chr1	107599472	107599494	+	ENSG00000198890	PRMT6
PRMT6.6	GAGGGAACTGAAGAGGAAGATGG	TGG	chr1	107599392	107599414	+	ENSG00000198890	PRMT6
PRMT6.7	GGTCCGCGATCATCTCCTCGTGG	TGG	chr1	107599505	107599527	-	ENSG00000198890	PRMT6
PRMT7.5	CAATCCGACCACGGGGTCTGTGG	TGG	chr16	68349906	68349928	+	ENSG00000132600	PRMT7
PRMT7.6	TGACACAGAGCTGATCGGGGAGG	AGG	chr16	68371408	68371430	+	ENSG00000132600	PRMT7
PRMT7.7	GGGGAAGATCAAGTGCACCATGG	TGG	chr16	68373811	68373833	+	ENSG00000132600	PRMT7
PRMT8.5	ACATGATGGACGCATTGCACGGG	GGG	chr12	3649820	3649842	-	ENSG00000111218	PRMT8
PRMT8.6	GTGGTACTGGATGTGGGGAGTGG	TGG	chr12	3659180	3659202	+	ENSG00000111218	PRMT8
PRMT8.7	GGAGCTGCCTGTGGAGAAGGTGG	TGG	chr12	3677906	3677928	+	ENSG00000111218	PRMT8
RAD18.5	ATAGATGATTTGCTGCGGTGTGG	TGG	chr3	9000660	9000682	-	ENSG00000070950	RAD18
RAD18.6	CCAGACAGTCTTTAAAGCAGGGG	GGG	chr3	8983368	8983390	-	ENSG00000070950	RAD18
RAD18.7	GAGTGAATTTCAGCTTCTGGTGG	TGG	chr3	8944169	8944191	-	ENSG00000070950	RAD18
RAD21.5	GCAGCCTGCACATGACGATATGG	TGG	chr8	117868906	117868928	-	ENSG00000164754	RAD21
RAD21.6	GATCGTGAGATAATGAGAGAAGG	AGG	chr8	117869673	117869695	-	ENSG00000164754	RAD21
RAD21.7	ATGATGTGGAAAGAGACAGGAGG	AGG	chr8	117866542	117866564	-	ENSG00000164754	RAD21
RAD54L.5	TGATTGGTTAGCTGACTCAAAGG	AGG	chr1	46715741	46715763	-	ENSG00000085999	RAD54L
RAD54L.6	GCATTGGGCCTGAAAAGGGCTGG	TGG	chr1	46725653	46725675	+	ENSG00000085999	RAD54L
RAD54L.7	GGGAGGCTCATACAGAACCAAGG	AGG	chr1	46725714	46725736	-	ENSG00000085999	RAD54L
RAD54L2.5	CCAGCTCCACGTCCGGGTCCAGG	AGG	chr3	51624472	51624494	-	ENSG00000164080	RAD54L2
RAD54L2.6	GTAGTTGAAGTGCACCGCGGCGG	CGG	chr3	51661631	51661653	-	ENSG00000164080	RAD54L2
RAD54L2.7	GAGAGGTTTAAGACCAGCAGTGG	TGG	chr3	51667638	51667660	+	ENSG00000164080	RAD54L2
RAG2.5	TTAATGTGGTGTACAGCCGAGGG	GGG	chr11	36615272	36615294	-	ENSG00000175097	RAG2
RAG2.6	AACATCAACAGAAGATCCAGGGG	GGG	chr11	36614599	36614621	-	ENSG00000175097	RAG2
RAG2.7	AAATCCACCAGGAAAACACAGGG	GGG	chr11	36615159	36615181	+	ENSG00000175097	RAG2
RAN.5	TTTGTTGCCACACAACACAATGG	TGG	chr12	131359190	131359212	-	ENSG00000132341	RAN
RAN.6	GAACGCCGCGATGGCTGCGCAGG	AGG	chr12	131357129	131357151	+	ENSG00000132341	RAN
RAN.7	CCTACTTTGAACTGGACCTGGGG	GGG	chr12	131357157	131357179	-	ENSG00000132341	RAN
RARA.5	GAAGGTGCGCAAAGCGCACCAGG	AGG	chr17	38508259	38508281	+	ENSG00000131759	RARA
RARA.6	GAGGGTGATCTGGTCGGCGATGG	TGG	chr17	38508710	38508732	-	ENSG00000131759	RARA
RARA.7	GGGCAGCAGCTGGTTGGCGAAGG	AGG	chr17	38510678	38510700	-	ENSG00000131759	RARA
RB1.5	GCCCAAAACCCCCCGAAAAACGG	CGG	chr13	48878054	48878076	+	ENSG00000139687	RB1
RB1.6	GCTCTGGGTCCTCCTCAGGAGGG	GGG	chr13	48878129	48878151	-	ENSG00000139687	RB1
RB1.7	GGTTCTTTGAGCAACATGGGAGG	AGG	chr13	48934236	48934258	-	ENSG00000139687	RB1
RBBP4.5	ATTGCCGTTACAGACCAGAAGGG	GGG	chr1	33123015	33123037	+	ENSG00000162521	RBBP4
RBBP4.6	CACTACGACAGTGAGAAAGGAGG	AGG	chr1	33123152	33123174	+	ENSG00000162521	RBBP4
RBBP4.7	CATTTAAGACCATCTGCCTGTGG	TGG	chr1	33134565	33134587	+	ENSG00000162521	RBBP4
RBBP7.1	TACACCGTTTCTATATGACCTGG	TGG	chrX	16887260	16887282	-	ENSG00000102054	RBBP7
RBBP7.5	GAAGAGCATGGGTCATAACCAGG	AGG	chrX	16887242	16887264	+	ENSG00000102054	RBBP7
RBBP7.6	CAAGTGACTCGGCTTGGAGGTGG	TGG	chrX	16870956	16870978	+	ENSG00000102054	RBBP7
RBBP7.7	ATAAACGCAGGACCAAAAGAAGG	AGG	chrX	16871925	16871947	-	ENSG00000102054	RBBP7
RBL1.5	CGCAGCCGGGGAGGCGCTACAGG	AGG	chr20	35724265	35724287	-	ENSG00000080839	RBL1
RBL1.6	GAGGACAAGCCCCACGCTGAGGG	GGG	chr20	35724303	35724325	-	ENSG00000080839	RBL1
RBL1.7	CCAGGAGCTGAACCTGGACGAGG	AGG	chr20	35724235	35724257	-	ENSG00000080839	RBL1
RBL2.5	CCGCCTCAACATGGACGAGGCGG	CGG	chr16	53468630	53468652	+	ENSG00000103479	RBL2
RBL2.6	GGAGGAGGAGGACGACGGCGAGG	AGG	chr16	53468537	53468559	+	ENSG00000103479	RBL2
RBL2.7	CCACCCCTCAGATCCAGCAGCGG	CGG	chr16	53468590	53468612	+	ENSG00000103479	RBL2
RBM10.5	AGTCCATGTCCCGGTAGTCGTGG	TGG	chrX	47028795	47028817	-	ENSG00000182872	RBM10
RBM10.6	CAAGTGACTAAACTCGACGAAGG	AGG	chrX	47034436	47034458	-	ENSG00000182872	RBM10
RBM10.7	AAGCAGACCCAACTGAACCGCGG	CGG	chrX	47039386	47039408	+	ENSG00000182872	RBM10
RCBTB1.5	AGTAACGTACAGTGCTTCACTGG	TGG	chr13	50141302	50141324	+	ENSG00000136144	RCBTB1
RCBTB1.6	AAGCCCAGCACACATCATGGTGG	TGG	chr13	50125472	50125494	-	ENSG00000136144	RCBTB1
RCBTB1.7	CAAGTGGTGGAAGTAGCTTGTGG	TGG	chr13	50134091	50134113	-	ENSG00000136144	RCBTB1
RCC1.5	GGCCCTGGTATCCATTCCGGAGG	AGG	chr1	28858421	28858443	+	ENSG00000180198	RCC1
RCC1.6	GGTCACAGCATACCCCACAGAGG	AGG	chr1	28863382	28863404	-	ENSG00000180198	RCC1
RCC1.7	GGAGAGGAAGAAGCCGGCCCTGG	TGG	chr1	28858406	28858428	+	ENSG00000180198	RCC1
RCOR1.5	TTGGCGGCGGCGGCGCCCAATGG	TGG	chr14	103059440	103059462	+	ENSG00000089902	RCOR1
RCOR1.6	GGTCGGACCCCAGTACCAGGCGG	CGG	chr14	103059619	103059641	+	ENSG00000089902	RCOR1
RCOR1.7	GCCATTGCCAAAGAAAAGCATGG	TGG	chr14	103167629	103167651	+	ENSG00000089902	RCOR1
RCOR2.2	GAGTGGGGCTGTCCGCCGTTGGG	GGG	chr11	63683837	63683859	+	ENSG00000167771	RCOR2
RCOR2.5	CACCGTCTTGGCCCGGCTACGGG	GGG	chr11	63683860	63683882	+	ENSG00000167771	RCOR2
RCOR2.6	GTGATGGAGAAGCCGAGCGCGGG	GGG	chr11	63683897	63683919	-	ENSG00000167771	RCOR2
RCOR2.7	AGTTGACAAGTACATTGCGATGG	TGG	chr11	63682406	63682428	-	ENSG00000167771	RCOR2
REST.5	TGCAAGTCATACATGTCGTTAGG	AGG	chr4	57776883	57776905	-	ENSG00000084093	REST
REST.6	GGAGGGCTGTTTACCAGCAGTGG	TGG	chr4	57776841	57776863	+	ENSG00000084093	REST
REST.7	TTTGCCAGCATAATAAGCTGAGG	AGG	chr4	57776934	57776956	-	ENSG00000084093	REST
RING1.1	ACTCAGTTCCCACGTTTTGCTGG	TGG	chr6	33176628	33176650	-	ENSG00000204227	RING1
RING1.5	CCAGAATGCCAGCAAAACGTGGG	GGG	chr6	33176620	33176642	+	ENSG00000204227	RING1
RING1.6	GAAGACTCTGGTGACCGGGGAGG	AGG	chr6	33179167	33179189	+	ENSG00000204227	RING1
RING1.7	GAGGCAACAGCAGGAAGCAGGGG	GGG	chr6	33179581	33179603	+	ENSG00000204227	RING1
RNF2.5	TGCATCCACACATAGCAATCAGG	AGG	chr1	185067282	185067304	+	ENSG00000121481	RNF2
RNF2.6	AAGATGACAGTGCACAGACGAGG	AGG	chr1	185067455	185067477	+	ENSG00000121481	RNF2
RNF2.7	ATCATCACAGCCCTTAGAAGTGG	TGG	chr1	185060849	185060871	+	ENSG00000121481	RNF2
RNF20.3	GCAAACCAAAAATCGCAAGCTGG	TGG	chr9	104302508	104302530	+	ENSG00000155827	RNF20
RNF20.5	AGAAATGTTGGATCAGCGGCAGG	AGG	chr9	104302532	104302554	+	ENSG00000155827	RNF20
RNF20.6	TTATCCCGGAAGCTAAACAGTGG	TGG	chr9	104303233	104303255	+	ENSG00000155827	RNF20
RNF20.7	ACTTCGGCAAGACTTTGAGGAGG	AGG	chr9	104309752	104309774	+	ENSG00000155827	RNF20
RNF40.5	ACAAACGCGCCGCCGGCGACGGG	GGG	chr16	30773883	30773905	+	ENSG00000103549	RNF40
RNF40.6	AGAGCGGCTGGAACAACGGCAGG	AGG	chr16	30774486	30774508	+	ENSG00000103549	RNF40
RNF40.7	GGAGATGGAGACAACAGTGGAGG	AGG	chr16	30776549	30776571	+	ENSG00000103549	RNF40
RPA3.5	TGGACATGATGGACTTGCCCAGG	AGG	chr7	7680023	7680045	-	ENSG00000106399	RPA3
RPA3.6	GGTTGGAAGAGTAACCGCCAAGG	AGG	chr7	7677549	7677571	-	ENSG00000106399	RPA3
RPA3.7	TACGGGTTCCATCAACTCGATGG	TGG	chr7	7678698	7678720	+	ENSG00000106399	RPA3
RRP8.5	AGGCGGAGGTCGTGAGATTACGG	CGG	chr11	6624655	6624677	+	ENSG00000132275	RRP8
RRP8.6	GAAGTGGCCACTGCAGCCAGTGG	TGG	chr11	6622407	6622429	-	ENSG00000132275	RRP8
RRP8.7	CGAAGAGCCTGAGTGGGCCGAGG	AGG	chr11	6624705	6624727	-	ENSG00000132275	RRP8
RSF1.5	GGAGCAGACTACGGCGAAGTTGG	TGG	chr11	77531677	77531699	+	ENSG00000048649	RSF1
RSF1.6	GGACAGAAATATCATCACGGAGG	AGG	chr11	77412824	77412846	-	ENSG00000048649	RSF1
RSF1.7	GATGACATCAAAGAAGCCGATGG	TGG	chr11	77389136	77389158	-	ENSG00000048649	RSF1
RUVBL1.4	CGAGAGCGGCTTGGCCAAGCAGG	AGG	chr3	127842465	127842487	-	ENSG00000175792	RUVBL1
RUVBL1.5	GTCTTGTTGGCAGGACCTCCTGG	TGG	chr3	127838181	127838203	-	ENSG00000175792	RUVBL1
RUVBL1.6	GCTGCGAATAAAGGAGACCAAGG	AGG	chr3	127823744	127823766	-	ENSG00000175792	RUVBL1
RUVBL1.7	GTGTGAGACAGAGAATCCCATGG	TGG	chr3	127823687	127823709	-	ENSG00000175792	RUVBL1
SAFB.5	CGGCAACAAGAGCGTTTTGATGG	TGG	chr19	5623369	5623391	+	ENSG00000160633	SAFB
SAFB.6	CCTAGGTGATTCTGGAGCGGCGG	CGG	chr19	5623237	5623259	+	ENSG00000160633	SAFB
SAFB.7	TAGGCAATTGAAGATGAAGGTGG	TGG	chr19	5626413	5626435	+	ENSG00000160633	SAFB
SATB1.5	CTGCTCCAGGCGGGCAATCTTGG	TGG	chr3	18462355	18462377	+	ENSG00000182568	SATB1
SATB1.6	GCATCTGTCACGTAAGACAGTGG	TGG	chr3	18457571	18457593	+	ENSG00000182568	SATB1
SATB1.7	GCCATGGGAGAGCTGCGCAGGGG	GGG	chr3	18436287	18436309	+	ENSG00000182568	SATB1
SATB2.5	TGCGGGACAGCCCCGACCGGCGG	CGG	chr2	200320710	200320732	-	ENSG00000119042	SATB2
SATB2.6	AGAGCTGTGAGAATACCCCAGGG	GGG	chr2	200298077	200298099	+	ENSG00000119042	SATB2
SATB2.7	GGGGAAGGTTCAGGAAGCGACGG	CGG	chr2	200173578	200173600	+	ENSG00000119042	SATB2
SCMH1.5	GGTTTACGCCCCCTCTGCCCTGG	TGG	chr1	41541009	41541031	+	ENSG00000010803	SCMH1
SCMH1.6	AGAGTTTCTCCAGGAAGCGGAGG	AGG	chr1	41512187	41512209	+	ENSG00000010803	SCMH1
SCMH1.7	AGCCTGCTGCAACACCACAGAGG	AGG	chr1	41514447	41514469	+	ENSG00000010803	SCMH1
SETD1A.5	TAGCGGTACACCTTCTGAGAAGG	AGG	chr16	30970155	30970177	-	ENSG00000099381	SETD1A
SETD1A.6	GGACAATGAGGAGGAAGAGGCGG	CGG	chr16	30976076	30976098	-	ENSG00000099381	SETD1A
SETD1A.7	AAAGATGGATCAGGAAGGTGGGG	GGG	chr16	30970049	30970071	+	ENSG00000099381	SETD1A
SETD1B.5	AGCCCGGCCCTTCGGGCGAGAGG	AGG	chr12	122242693	122242715	+	ENSG00000139718	SETD1B
SETD1B.6	GATGTCCAGCAACCGCCCGGTGG	TGG	chr12	122243023	122243045	+	ENSG00000139718	SETD1B
SETD1B.7	GCGACAGTGGGGAGTTCCGGAGG	AGG	chr12	122248119	122248141	+	ENSG00000139718	SETD1B
SETD2.5	AATAGGTTTCTCACTGCACTTGG	TGG	chr3	47165848	47165870	-	ENSG00000181555	SETD2
SETD2.6	GTAGATCAGAAAGAGAGCGACGG	CGG	chr3	47164923	47164945	-	ENSG00000181555	SETD2
SETD2.7	AGAACAGCCAGATAAAACAGTGG	TGG	chr3	47125260	47125282	-	ENSG00000181555	SETD2
SETD6.5	CTTCCTGAGCTGGTGCCGGCGGG	GGG	chr16	58549739	58549761	+	ENSG00000103037	SETD6
SETD6.6	TCAGCTCCAGCCCCACCCGCCGG	CGG	chr16	58549754	58549776	-	ENSG00000103037	SETD6
SETD6.7	GCAGGCCAGAGGAGGAGCGCCGG	CGG	chr16	58550378	58550400	+	ENSG00000103037	SETD6
SETD7.1	GGATAGCGACGACGAGATGGTGG	TGG	chr4	140477267	140477289	-	ENSG00000145391	SETD7
SETD7.3	GCGGTAATCCGTCATCGTCCAGG	AGG	chr4	140468177	140468199	+	ENSG00000145391	SETD7
SETD7.5	GACGATGACGGATTACCGCACGG	CGG	chr4	140468173	140468195	-	ENSG00000145391	SETD7
SETD7.6	TTCACGGAGAAAAGAACGGACGG	CGG	chr4	140468100	140468122	-	ENSG00000145391	SETD7
SETD7.7	GATGATGCCTTGCAGGGCCAGGG	GGG	chr4	140454476	140454498	-	ENSG00000145391	SETD7
SETD8.5	GCAACAGAATCGCAAACTTACGG	CGG	chr12	123880907	123880929	+	ENSG00000183955	SETD8
SETD8.6	ACGGGAGGCTCTGTACGCACAGG	AGG	chr12	123889544	123889566	+	ENSG00000183955	SETD8
SETD8.7	TGGGCAAATACCTCTAGCCATGG	TGG	chr12	123868744	123868766	-	ENSG00000183955	SETD8
SETDB1.5	TGAGGAACTGGGTATCTCTATGG	TGG	chr1	150900280	150900302	+	ENSG00000143379	SETDB1
SETDB1.6	GGATGCAGCAACAGCTACAGTGG	TGG	chr1	150900220	150900242	+	ENSG00000143379	SETDB1
SETDB1.7	ACAGCTTGTCAGCAGGAGGGTGG	TGG	chr1	150915407	150915429	-	ENSG00000143379	SETDB1
SETDB2.5	TACCAAAGTCATGACTGCTCTGG	TGG	chr13	50050694	50050716	+	ENSG00000136169	SETDB2
SETDB2.6	ATAGAGAAGAAACTCCACCAAGG	AGG	chr13	50062504	50062526	+	ENSG00000136169	SETDB2
SETDB2.7	AAGGAGTCTACGAAACGTGGAGG	AGG	chr13	50050858	50050880	+	ENSG00000136169	SETDB2
SETMAR.5	CGGAAGCGGCAAAGACGACACGG	CGG	chr3	4345062	4345084	+	ENSG00000170364	SETMAR
SETMAR.6	GGACCACTCTGTTTCTGCAGTGG	TGG	chr3	4354803	4354825	-	ENSG00000170364	SETMAR
SETMAR.7	GCAGGAGGGGAACACAGAAGGGG	GGG	chr3	4355405	4355427	-	ENSG00000170364	SETMAR
SHPRH.5	AGAAACGCAGTCCATCCAAGTGG	TGG	chr6	146271502	146271524	-	ENSG00000146414	SHPRH
SHPRH.6	AGAGAAAGCAAACCAGGAGGAGG	AGG	chr6	146231598	146231620	-	ENSG00000146414	SHPRH
SHPRH.7	GATGGGTCTTGGAAAGACAGTGG	TGG	chr6	146268697	146268719	-	ENSG00000146414	SHPRH
SIRT1.1	CTCCCCGGCGGGGGACGACGCGG	CGG	chr10	69644550	69644572	-	ENSG00000096717	SIRT1
SIRT1.4	GACACGCTGGAACAGGTTGCGGG	GGG	chr10	69666646	69666668	+	ENSG00000096717	SIRT1
SIRT1.5	TACCCAGAACATAGACACGCTGG	TGG	chr10	69666633	69666655	+	ENSG00000096717	SIRT1
SIRT1.6	GAGTCTTCTGAAACATGAAGAGG	AGG	chr10	69672464	69672486	-	ENSG00000096717	SIRT1
SIRT1.7	ACAATCACTGAAGAATCTGGTGG	TGG	chr10	69672509	69672531	-	ENSG00000096717	SIRT1
SIRT2.5	GCTGCCCAGGCTGAGCGTCTGGG	GGG	chr19	39384121	39384143	+	ENSG00000068903	SIRT2
SIRT2.6	GGACGAGCTGACCTTGGAAGGGG	GGG	chr19	39384081	39384103	-	ENSG00000068903	SIRT2
SIRT2.7	TAGGTTGTCATAGAGGCCGGTGG	TGG	chr19	39380549	39380571	+	ENSG00000068903	SIRT2
SIRT3.5	TCTACACGCAGAACATCGATGGG	GGG	chr11	232993	233015	-	ENSG00000142082	SIRT3
SIRT3.6	GCAGACTGTGCAGGTGGCAGAGG	AGG	chr11	230482	230504	+	ENSG00000142082	SIRT3
SIRT3.7	CTGCCAAAGACCCTTCCCAGGGG	GGG	chr11	230463	230485	-	ENSG00000142082	SIRT3
SIRT4.5	GCAGGAATCTCCACCGAATCGGG	GGG	chr12	120741551	120741573	+	ENSG00000089163	SIRT4
SIRT4.6	GGAGTGCCCCAATCCGCCAGCGG	CGG	chr12	120741654	120741676	+	ENSG00000089163	SIRT4
SIRT4.7	GGATGCTTTGCACACCAAGGCGG	CGG	chr12	120741799	120741821	+	ENSG00000089163	SIRT4
SIRT5.5	ATGGCGCGGTGCCCGGCGTTGGG	GGG	chr6	13591991	13592013	-	ENSG00000124523	SIRT5
SIRT5.6	CCACTAGACATAAATCACAGTGG	TGG	chr6	13599366	13599388	-	ENSG00000124523	SIRT5
SIRT5.7	GAATCTGTTCGTAGCTGGGGTGG	TGG	chr6	13601157	13601179	-	ENSG00000124523	SIRT5
SIRT6.5	GCTGTCGCCGTACGCGGACAAGG	AGG	chr19	4182491	4182513	-	ENSG00000077463	SIRT6
SIRT6.6	CAGACGCGCTCACCTCCGGGAGG	AGG	chr19	4182458	4182480	+	ENSG00000077463	SIRT6
SIRT6.7	TCTGGCTGACCAGGAAGCGGAGG	AGG	chr19	4179138	4179160	+	ENSG00000077463	SIRT6
SIRT7.5	GCGGGTCCGGAGGTTGCGGGAGG	AGG	chr17	79875941	79875963	-	ENSG00000187531	SIRT7
SIRT7.6	GGTGTCGCGCATCCTGAGGAAGG	AGG	chr17	79875822	79875844	-	ENSG00000187531	SIRT7
SIRT7.7	GCAGGTGTGCGACGACCCGGAGG	AGG	chr17	79875577	79875599	-	ENSG00000187531	SIRT7
SLC30A9.5	GCCGGCTCCGTCTGCGATGCAGG	AGG	chr4	41992724	41992746	+	ENSG00000014824	SLC30A9
SLC30A9.6	GCTACATCTGTGGGCCGCGGCGG	CGG	chr4	41992688	41992710	-	ENSG00000014824	SLC30A9
SLC30A9.7	GGGATCACAAACACTCAGAGTGG	TGG	chr4	42003751	42003773	+	ENSG00000014824	SLC30A9
SMARCA1.5	CTCTATGACCACGATAGTGGCGG	CGG	chrX	128657273	128657295	+	ENSG00000102038	SMARCA1
SMARCA1.6	GAGAAGCAAGAATTCAACGAAGG	AGG	chrX	128599851	128599873	-	ENSG00000102038	SMARCA1
SMARCA1.7	GGAGCAGGACACTGCCGCAGTGG	TGG	chrX	128657323	128657345	-	ENSG00000102038	SMARCA1
SMARCA2.5	CCCCATCGTCGGCATAGGATGGG	GGG	chr9	2029183	2029205	-	ENSG00000080503	SMARCA2
SMARCA2.6	GGATGAAAGCAATGAAGAGGAGG	AGG	chr9	2186173	2186195	+	ENSG00000080503	SMARCA2
SMARCA2.7	GCCTCCTCCAGACATAGGGCTGG	TGG	chr9	2039514	2039536	-	ENSG00000080503	SMARCA2
SMARCA4.2	TTGTCCTGAGGGTACCCTCCAGG	AGG	chr19	11095008	11095030	-	ENSG00000127616	SMARCA4
SMARCA4.5	CACCCCTGGGCGGAACTCCTCGG	CGG	chr19	11094844	11094866	+	ENSG00000127616	SMARCA4
SMARCA4.6	GGCATGCTCAGAGCCACCCAGGG	GGG	chr19	11096877	11096899	-	ENSG00000127616	SMARCA4
SMARCA4.7	AAGAAGCTCAAATTTACCCGAGG	AGG	chr19	11138477	11138499	-	ENSG00000127616	SMARCA4
SMARCA5.5	GGCTTGGAAGGCGCGCTCTCGGG	GGG	chr4	144435114	144435136	-	ENSG00000153147	SMARCA5
SMARCA5.6	GGGAGCAACAGCAGCAACAAAGG	AGG	chr4	144435159	144435181	+	ENSG00000153147	SMARCA5
SMARCA5.7	GGATGAGTGAATTCAAGAGATGG	TGG	chr4	144447543	144447565	+	ENSG00000153147	SMARCA5
SMARCAD1.5	CTCAAGCCCTATCAGAAGGTTGG	TGG	chr4	95191886	95191908	+	ENSG00000163104	SMARCAD1
SMARCAD1.6	GAGGTATGCCAGAAATGCAATGG	TGG	chr4	95194790	95194812	-	ENSG00000163104	SMARCAD1
SMARCAD1.7	GGGTTAGCCTCACAATGTGTAGG	AGG	chr4	95201746	95201768	-	ENSG00000163104	SMARCAD1
SMARCAL1.5	CCGCAGAGCTGAGAAGTTATTGG	TGG	chr2	217279493	217279515	+	ENSG00000138375	SMARCAL1
SMARCAL1.6	AATGTTCTGCCCCGAAGGGGAGG	AGG	chr2	217280017	217280039	-	ENSG00000138375	SMARCAL1
SMARCAL1.7	GAATGGGTTGCCAGCAATGGAGG	AGG	chr2	217279546	217279568	-	ENSG00000138375	SMARCAL1
SMARCB1.5	ATGGCGCTGAGCAAGACCTTCGG	CGG	chr22	24129366	24129388	+	ENSG00000099956	SMARCB1
SMARCB1.6	GAGAACCTCGGAACATACGGAGG	AGG	chr22	24133954	24133976	-	ENSG00000099956	SMARCB1
SMARCB1.7	ATGGCACGGCATCTAAGTGGTGG	TGG	chr22	24143185	24143207	-	ENSG00000099956	SMARCB1
SMARCC1.5	AGACCCGCACCGAATCCAGCTGG	TGG	chr3	47823116	47823138	+	ENSG00000173473	SMARCC1
SMARCC1.6	GAATGAGGAGGATTATGAGGTGG	TGG	chr3	47752229	47752251	-	ENSG00000173473	SMARCC1
SMARCC1.7	GAAGAAACAGTCACAGCAGGAGG	AGG	chr3	47730881	47730903	-	ENSG00000173473	SMARCC1
SMARCC2.1	ACAGCCGCACGTTGTCGAACTGG	TGG	chr12	56583158	56583180	+	ENSG00000139613	SMARCC2
SMARCC2.5	CGTGAAGTACTACGAGGCCGCGG	CGG	chr12	56583191	56583213	-	ENSG00000139613	SMARCC2
SMARCC2.6	GTGTTCATGCCATTGAGCGGAGG	AGG	chr12	56571856	56571878	-	ENSG00000139613	SMARCC2
SMARCC2.7	GGAAGTGCTGAAGGAAGTGGTGG	TGG	chr12	56563417	56563439	-	ENSG00000139613	SMARCC2
SMARCD1.5	CCGGGGCCTCCTGTGCGAATGGG	GGG	chr12	50479252	50479274	+	ENSG00000066117	SMARCD1
SMARCD1.6	GAAACGGCTAGATATCCAAGAGG	AGG	chr12	50480619	50480641	+	ENSG00000066117	SMARCD1
SMARCD1.7	CCAGCAGGTCCAGCAGCAGGCGG	CGG	chr12	50480090	50480112	+	ENSG00000066117	SMARCD1
SMARCD2.1	CCGCCGCCAGGGCTTAGCGGGGG	GGG	chr17	61919979	61920001	+	ENSG00000108604	SMARCD2
SMARCD2.5	CGGTCCCCGGAGCGCCGGTCCGG	CGG	chr17	61919900	61919922	+	ENSG00000108604	SMARCD2
SMARCD2.6	CAAGCGGATGGAGATCCAGGAGG	AGG	chr17	61914302	61914324	-	ENSG00000108604	SMARCD2
SMARCD2.7	CGGGCCTGACAATCACCTGGTGG	TGG	chr17	61912067	61912089	-	ENSG00000108604	SMARCD2
SMARCD3.1	CCCCCGGGCTCCCCGTACATGGG	GGG	chr7	150942681	150942703	-	ENSG00000082014	SMARCD3
SMARCD3.5	GGGCTCCAGACGGCATCCCGGGG	GGG	chr7	150942733	150942755	+	ENSG00000082014	SMARCD3
SMARCD3.6	GAAGCGGGTGGACATCCAGGAGG	AGG	chr7	150939827	150939849	-	ENSG00000082014	SMARCD3
SMARCD3.7	TAAACCAGCTCAAGATCCAGAGG	AGG	chr7	150936788	150936810	-	ENSG00000082014	SMARCD3
SMARCE1.5	TCGACAGAGACAATCTCGCATGG	TGG	chr17	38792231	38792253	-	ENSG00000073584	SMARCE1
SMARCE1.6	GTGGTTTCTCTGGAAACGGGCGG	CGG	chr17	38788561	38788583	+	ENSG00000073584	SMARCE1
SMARCE1.7	GAAGAACAAGCAGCTAACAAAGG	AGG	chr17	38787007	38787029	-	ENSG00000073584	SMARCE1
SMC1A.2	TGAGAACTTTAAGTCGTACAAGG	AGG	chrX	53449501	53449523	-	ENSG00000072501	SMC1A
SMC1A.5	AGATTATCGGACCATTTCAGAGG	AGG	chrX	53449472	53449494	-	ENSG00000072501	SMC1A
SMC1A.6	GAAGCGGATTGAGAAACTGGAGG	AGG	chrX	53436371	53436393	-	ENSG00000072501	SMC1A
SMC1A.7	GGAGTATGACAAGCGAAAGAAGG	AGG	chrX	53440277	53440299	-	ENSG00000072501	SMC1A
SMC1B.5	GATGCAGGTGAACCTCCGGAAGG	AGG	chr22	45809359	45809381	+	ENSG00000077935	SMC1B
SMC1B.6	GGAAGGGGCCAATGACCTGGCGG	CGG	chr22	45809376	45809398	+	ENSG00000077935	SMC1B
SMC1B.7	GGAAGATGATATAAAAGCCCTGG	TGG	chr22	45795079	45795101	-	ENSG00000077935	SMC1B
SMC2.1	GCAGATGGAGTCCAATATGTTGG	TGG	chr9	106857781	106857803	-	ENSG00000136824	SMC2
SMC2.5	GCTCAGAGGACCGAAGTCAATGG	TGG	chr9	106857708	106857730	+	ENSG00000136824	SMC2
SMC2.6	AAAGCCTTTTGGAAAAGCGCAGG	AGG	chr9	106876257	106876279	+	ENSG00000136824	SMC2
SMC2.7	GAATCAAAGAGAATGAGCTGCGG	CGG	chr9	106882377	106882399	+	ENSG00000136824	SMC2
SMC3.1	CTCTGTAACTTCGAAAACCCTGG	TGG	chr10	112328704	112328726	-	ENSG00000108055	SMC3
SMC3.2	TCTTCGTCCAGAACAGCGGTTGG	TGG	chr10	112335128	112335150	+	ENSG00000108055	SMC3
SMC3.5	GTTTCACTTCGAAGAGTTATTGG	TGG	chr10	112337608	112337630	+	ENSG00000108055	SMC3
SMC3.6	GACAAGAGCAGATTAAGCAGAGG	AGG	chr10	112343221	112343243	+	ENSG00000108055	SMC3
SMC3.7	GGATGCAAGAGATAAAATGGAGG	AGG	chr10	112342379	112342401	+	ENSG00000108055	SMC3
SMC4.1	CTCTCCGTGCGGCCGGACGGCGG	CGG	chr3	160118714	160118736	-	ENSG00000113810	SMC4
SMC4.2	TGACGGCGCCAGCAGCGACGCGG	CGG	chr3	160118683	160118705	+	ENSG00000113810	SMC4
SMC4.5	GGGCTCTCCGTGCGGCCGGACGG	CGG	chr3	160118717	160118739	-	ENSG00000113810	SMC4
SMC4.6	GGGTCACTCACCTGCGGCGGTGG	TGG	chr3	160118742	160118764	-	ENSG00000113810	SMC4
SMC4.7	GAACTTCAAATCCTATGCTGGGG	GGG	chr3	160119833	160119855	+	ENSG00000113810	SMC4
SMC5.5	CTCTATCGTCCGCATCTCGATGG	TGG	chr9	72874147	72874169	+	ENSG00000198887	SMC5
SMC5.6	GGCCCGGACGACTGCAACAGCGG	CGG	chr9	72874112	72874134	-	ENSG00000198887	SMC5
SMC5.7	CAGGTTTTCCAGCTAAACCAAGG	AGG	chr9	72879316	72879338	-	ENSG00000198887	SMC5
SMC6.5	TATAGAGTTACCATACACACTGG	TGG	chr2	17913069	17913091	+	ENSG00000163029	SMC6
SMC6.6	GCAGATACATCAAGGAGAAGAGG	AGG	chr2	17906523	17906545	-	ENSG00000163029	SMC6
SMC6.7	TCTGAAAGGAGATTCTGCGATGG	TGG	chr2	17851717	17851739	+	ENSG00000163029	SMC6
SMCHD1.5	CGAAAAGGAGTCCGAGCTCGGGG	GGG	chr18	2656176	2656198	+	ENSG00000101596	SMCHD1
SMCHD1.6	AGACTGGCCAGAACTAAAGGAGG	AGG	chr18	2743905	2743927	+	ENSG00000101596	SMCHD1
SMCHD1.7	GGGACTGAGGAGGATGGCGGAGG	AGG	chr18	2656117	2656139	+	ENSG00000101596	SMCHD1
SMYD1.5	GGCAGGTGCGGTCGCAGTAATGG	TGG	chr2	88383910	88383932	-	ENSG00000115593	SMYD1
SMYD1.6	AGGGAGAATGGAGAACGTGGAGG	AGG	chr2	88367392	88367414	+	ENSG00000115593	SMYD1
SMYD1.7	AAGGGGTCTGAAGGCCACCAAGG	AGG	chr2	88367437	88367459	+	ENSG00000115593	SMYD1
SMYD2.2	TGGTGAAGCAGTACTCGCAGTGG	TGG	chr1	214454747	214454769	-	ENSG00000143499	SMYD2
SMYD2.5	CTCGTTGACCGTGAGCACGTAGG	AGG	chr1	214454716	214454738	-	ENSG00000143499	SMYD2
SMYD2.6	GATGCTTGGAGTAAAAGTGATGG	TGG	chr1	214492260	214492282	-	ENSG00000143499	SMYD2
SMYD2.7	GGAAATCAAGCCGGGAGAGGAGG	AGG	chr1	214501046	214501068	+	ENSG00000143499	SMYD2
SMYD3.5	AGAAGTCGAACGGAGTCTGGAGG	AGG	chr1	246498691	246498713	+	ENSG00000185420	SMYD3
SMYD3.6	GGACTGCTCGCAGTAAGAGGTGG	TGG	chr1	246091256	246091278	+	ENSG00000185420	SMYD3
SMYD3.7	GGAGCGCCGGAAGCAGCTGAGGG	GGG	chr1	246078882	246078904	-	ENSG00000185420	SMYD3
SMYD4.5	ACATTCAAGGCCTAACACTGAGG	AGG	chr17	1707979	1708001	-	ENSG00000186532	SMYD4
SMYD4.6	GGGATGGCTCACCATAGCAGTGG	TGG	chr17	1690704	1690726	+	ENSG00000186532	SMYD4
SMYD4.7	CCTGTGGGCAGAGCACGCCGTGG	TGG	chr17	1686699	1686721	-	ENSG00000186532	SMYD4
SMYD5.5	GACGTGTTCTCCTTCTGCGTGGG	GGG	chr2	73441413	73441435	+	ENSG00000135632	SMYD5
SMYD5.6	AGAAACTGTGCAGCCACCAGGGG	GGG	chr2	73446049	73446071	-	ENSG00000135632	SMYD5
SMYD5.7	TAGGGCACTAGAGAAGGCAGAGG	AGG	chr2	73447195	73447217	+	ENSG00000135632	SMYD5
SP100.5	GCAGCCTGTCATCTACACCCTGG	TGG	chr2	231307667	231307689	-	ENSG00000067066	SP100
SP100.6	AAAGACATTTCCATTCCTCGAGG	AGG	chr2	231307751	231307773	+	ENSG00000067066	SP100
SP100.7	AAGTGAAGAAGAAGAGAGGGAGG	AGG	chr2	231311562	231311584	+	ENSG00000067066	SP100
SRCAP.5	CCTGTTCTGCAATTTCGGCATGG	TGG	chr16	30715606	30715628	-	ENSG00000080603	SRCAP
SRCAP.6	GAAGTTGAAGAACAACAGGAAGG	AGG	chr16	30721225	30721247	+	ENSG00000080603	SRCAP
SRCAP.7	GGAACAGTTGGAAGGGGAGGTGG	TGG	chr16	30722351	30722373	+	ENSG00000080603	SRCAP
SRF.2	GATCACCAGTGAGACCGGCAAGG	AGG	chr6	43141686	43141708	+	ENSG00000112658	SRF
SRF.5	GTTGTGGGGTCTGAACGGGGTGG	TGG	chr6	43141744	43141766	-	ENSG00000112658	SRF
SRF.6	TGAACCGGACCCCGACGGGGCGG	CGG	chr6	43139459	43139481	+	ENSG00000112658	SRF
SRF.7	GAAGCGGAGCCTGAGCGAGATGG	TGG	chr6	43139688	43139710	+	ENSG00000112658	SRF
SS18L1.2	TTCGCGTCTGCCCGGCCAAGAGG	AGG	chr20	60718889	60718911	+	ENSG00000184402	SS18L1
SS18L1.4	CCATCGGCAACTACGTGTCTCGG	CGG	chr20	60737937	60737959	+	ENSG00000184402	SS18L1
SS18L1.5	CACGCGGGACCCGCCTCGCAGGG	GGG	chr20	60737891	60737913	+	ENSG00000184402	SS18L1
SS18L1.6	GGTACCAGCAGATCCTGCACCGG	CGG	chr20	60734932	60734954	+	ENSG00000184402	SS18L1
SS18L1.7	AGAGATGCTCATGGAGGTGGTGG	TGG	chr20	60737853	60737875	-	ENSG00000184402	SS18L1
SSRP1.1	GTTCAACGACGTCTATCAGGAGG	AGG	chr11	57102556	57102578	-	ENSG00000149136	SSRP1
SSRP1.4	TCGACTGAGGTTGAGCCGTCAGG	AGG	chr11	57102092	57102114	-	ENSG00000149136	SSRP1
SSRP1.5	CGACTGAGGTTGAGCCGTCAGGG	GGG	chr11	57102091	57102113	-	ENSG00000149136	SSRP1
SSRP1.6	CCACCAAAACGATGACGCAGAGG	AGG	chr11	57100498	57100520	-	ENSG00000149136	SSRP1
SSRP1.7	GGGGAAGCCTCACCTCAACAGGG	GGG	chr11	57100420	57100442	+	ENSG00000149136	SSRP1
STAG1.5	AAAAGAAAAAGGGGTCGTCCTGG	TGG	chr3	136341998	136342020	-	ENSG00000118007	STAG1
STAG1.6	GGAATTAGAGGAGCAGGCCGTGG	TGG	chr3	136323239	136323261	-	ENSG00000118007	STAG1
STAG1.7	GAAGAGAGCCAATGAAAGGTTGG	TGG	chr3	136221496	136221518	-	ENSG00000118007	STAG1
STAG2.5	ATTCGGTTTGGACCAGAAGGAGG	AGG	chrX	123164874	123164896	-	ENSG00000101972	STAG2
STAG2.6	GGCAAAGGTGGAAATGGAGGAGG	AGG	chrX	123164847	123164869	+	ENSG00000101972	STAG2
STAG2.7	GGGCTCTCTCATAATAGTGGAGG	AGG	chrX	123224512	123224534	-	ENSG00000101972	STAG2
SUDS3.5	CTATCCGAGCTTCGAACCTCTGG	TGG	chr12	118841269	118841291	-	ENSG00000111707	SUDS3
SUDS3.6	GAGGCGACATGAGTGCCGCGGGG	GGG	chr12	118814489	118814511	+	ENSG00000111707	SUDS3
SUDS3.7	TGAAGAGCTGGAGAGCGCCGAGG	AGG	chr12	118814577	118814599	+	ENSG00000111707	SUDS3
SUPT6H.5	GGAGGAGAACCTAGATGATCAGG	AGG	chr17	27001314	27001336	+	ENSG00000109111	SUPT6H
SUPT6H.6	GGAATACGATGAATCAGCCGAGG	AGG	chr17	27016459	27016481	+	ENSG00000109111	SUPT6H
SUPT6H.7	GAGCTGGTGGTACTGAGGGGTGG	TGG	chr17	27028044	27028066	-	ENSG00000109111	SUPT6H
SUV39H1.5	GCGTGTGTTGCAAGTCTTCTTGG	TGG	chrX	48557299	48557321	+	ENSG00000101945	SUV39H1
SUV39H1.6	TGAGCTCCTGCTCCCAGCGACGG	CGG	chrX	48558700	48558722	-	ENSG00000101945	SUV39H1
SUV39H1.7	GTACTCATTGATGTACACGAAGG	AGG	chrX	48558792	48558814	-	ENSG00000101945	SUV39H1
SUV39H2.5	AATCACGTATCTCTTTGATCTGG	TGG	chr10	14941591	14941613	+	ENSG00000152455	SUV39H2
SUV39H2.6	GGGCACTTCAGATTTTGCAAAGG	AGG	chr10	14938905	14938927	-	ENSG00000152455	SUV39H2
SUV39H2.7	AGTGAAGAAGCTGAAAGACGAGG	AGG	chr10	14941547	14941569	+	ENSG00000152455	SUV39H2
SUV420H1.5	TTGATAACAGGAGCAGGCGCAGG	AGG	chr11	67934586	67934608	+	ENSG00000110066	SUV420H1
SUV420H1.6	GGGAGAATCCAAGATCATGGTGG	TGG	chr11	67957510	67957532	-	ENSG00000110066	SUV420H1
SUV420H1.7	GTGAATGGCAGGAGAAATGGAGG	AGG	chr11	67957488	67957510	-	ENSG00000110066	SUV420H1
SUV420H2.5	AAGTTTCCAGCGCTGAGCGCAGG	AGG	chr19	55853613	55853635	-	ENSG00000133247	SUV420H2
SUV420H2.6	GCAGCACCTGCGCTCAGCGCTGG	TGG	chr19	55853607	55853629	+	ENSG00000133247	SUV420H2
SUV420H2.7	TTTCCGGCAGGAAGGCACGGAGG	AGG	chr19	55854121	55854143	-	ENSG00000133247	SUV420H2
SUZ12.5	CGGCTTCGGGGGTTCGGCGGCGG	CGG	chr17	30264334	30264356	+	ENSG00000178691	SUZ12
SUZ12.6	CGGCAGTTCAGAGTACACCAAGG	AGG	chr17	30320941	30320963	-	ENSG00000178691	SUZ12
SUZ12.7	GGAGACTATTCTTGATGGGAAGG	AGG	chr17	30310102	30310124	+	ENSG00000178691	SUZ12
TADA2A.5	CATTCAGCACACTTGATATAAGG	AGG	chr17	35783662	35783684	-	ENSG00000108264	TADA2A
TADA2A.6	GCTGAACCTGAAACAAGCAGAGG	AGG	chr17	35800705	35800727	+	ENSG00000108264	TADA2A
TADA2A.7	GAGGAGCAGCCTCGGCAAGGTGG	TGG	chr17	35783626	35783648	-	ENSG00000108264	TADA2A
TAF1.1	AGCGACGAAGATTCCGCTGGAGG	AGG	chrX	70586240	70586262	+	ENSG00000147133	TAF1
TAF1.2	GACCGGGACTGACGGTGCCTTGG	TGG	chrX	70587429	70587451	+	ENSG00000147133	TAF1
TAF1.5	AGAAAATGGGCCGCCTCCAGCGG	CGG	chrX	70586253	70586275	-	ENSG00000147133	TAF1
TAF1.6	CAAGAGAGGCAAGCTTCAGGTGG	TGG	chrX	70603821	70603843	+	ENSG00000147133	TAF1
TAF1.7	TAGGAGTACAGAAGATGCTGTGG	TGG	chrX	70587911	70587933	+	ENSG00000147133	TAF1
TAF5.5	ACGTTCCCGCCGCCGCCGTTGGG	GGG	chr10	105127876	105127898	-	ENSG00000148835	TAF5
TAF5.6	GGAGGAGCAGACGGAGGTGGCGG	CGG	chr10	105127761	105127783	+	ENSG00000148835	TAF5
TAF5.7	GCTGCTGGAGGAGGCAGTGGCGG	CGG	chr10	105128109	105128131	+	ENSG00000148835	TAF5
TAF6L.5	TGAGCCGGACAGACTCCCGAGGG	GGG	chr11	62543291	62543313	-	ENSG00000162227	TAF6L
TAF6L.6	GGAGCTGAGCGATGAGGTGGCGG	CGG	chr11	62543333	62543355	+	ENSG00000162227	TAF6L
TAF6L.7	GGATCGAGAGGTGAACCTGGTGG	TGG	chr11	62545524	62545546	+	ENSG00000162227	TAF6L
TAPBP.5	CTGGCGACCGCCGTCTCAGCAGG	AGG	chr6	33281617	33281639	-	ENSG00000231925	TAPBP
TAPBP.6	GTGGAGTGGGAACTCCGGGGTGG	TGG	chr6	33272280	33272302	-	ENSG00000231925	TAPBP
TAPBP.7	GCCACTCTAGCCCAAAGGGAGGG	GGG	chr6	33273015	33273037	+	ENSG00000231925	TAPBP
TBL1XR1.5	AGATAAGCTTGCACAGCAACAGG	AGG	chr3	176769397	176769419	-	ENSG00000177565	TBL1XR1
TBL1XR1.6	AGGTTATGGGATGTAGACCGAGG	AGG	chr3	176750880	176750902	-	ENSG00000177565	TBL1XR1
TBL1XR1.7	GATGAGTATAAGCAGTGATGAGG	AGG	chr3	176782744	176782766	-	ENSG00000177565	TBL1XR1
TET1.2	CCTTGGTTGTCTTTCGTAGTTGG	TGG	chr10	70332170	70332192	-	ENSG00000138336	TET1
TET1.5	AGGCTTCTGACTGGCACGGGTGG	TGG	chr10	70332291	70332313	-	ENSG00000138336	TET1
TET1.6	GAGACATTGAATGATACCAGTGG	TGG	chr10	70332786	70332808	+	ENSG00000138336	TET1
TET1.7	GAGATATCCTGAATCAGCAGAGG	AGG	chr10	70406221	70406243	+	ENSG00000138336	TET1
TET2.5	TTATGGAATACCCTGTATGAAGG	AGG	chr4	106155279	106155301	+	ENSG00000168769	TET2
TET2.6	GGAACCTGTGGAAGAGGAGGAGG	AGG	chr4	106156324	106156346	-	ENSG00000168769	TET2
TET2.7	GAAGGAAGCTGAGGAACCTGTGG	TGG	chr4	106156336	106156358	-	ENSG00000168769	TET2
TET3.6	GAGGCTGGGAACAACAGCAGGGG	GGG	chr2	74273735	74273757	+	ENSG00000187605	TET3
TET3.7	CAGGCCATGAGGGAGCCCGGAGG	AGG	chr2	74274244	74274266	-	ENSG00000187605	TET3
TIMELESS.1	CTAGCCACATGTAGTGCCCTTGG	TGG	chr12	56827902	56827924	-	ENSG00000111602	TIMELESS
TIMELESS.5	ATGTAGTGCCCTTGGGTACTTGG	TGG	chr12	56827894	56827916	-	ENSG00000111602	TIMELESS
TIMELESS.6	GAGATGTGCGGCAGCAGCTGGGG	GGG	chr12	56827640	56827662	-	ENSG00000111602	TIMELESS
TIMELESS.7	CTAGAACCCCGAGCAGCTGGCGG	CGG	chr12	56825370	56825392	-	ENSG00000111602	TIMELESS
TIPIN.2	CTGAGTAATAGTCAGACCCTAGG	AGG	chr15	66633493	66633515	-	ENSG00000075131	TIPIN
TIPIN.3	CAGGGCACACACGGTTGAAGAGG	AGG	chr15	66629478	66629500	-	ENSG00000075131	TIPIN
TIPIN.5	TCTTCAACCGTGTGTGCCCTGGG	GGG	chr15	66629480	66629502	+	ENSG00000075131	TIPIN
TIPIN.6	GAAGGAACTGAGCCTGATGAAGG	AGG	chr15	66645152	66645174	-	ENSG00000075131	TIPIN
TIPIN.7	CCAGAGAGACAAGATGGTGAAGG	AGG	chr15	66645170	66645192	-	ENSG00000075131	TIPIN
TMPO.3	GGGCTCGCGCTCTTCGTCACTGG	TGG	chr12	98909842	98909864	-	ENSG00000120802	TMPO
TMPO.5	AACAATGTGACGCTGCCGGCCGG	CGG	chr12	98909712	98909734	+	ENSG00000120802	TMPO
TMPO.6	GAAGAAGAAATTGTTGGCAGAGG	AGG	chr12	98925532	98925554	-	ENSG00000120802	TMPO
TMPO.7	GGAGTTCCTGGAAGACCCCTCGG	CGG	chr12	98909651	98909673	+	ENSG00000120802	TMPO
TNKS1BP1.5	AACCGCAGGCCTTGGTGCAAAGG	AGG	chr11	57087966	57087988	+	ENSG00000149115	TNKS1BP1
TNKS1BP1.6	AACTCAGCCAGGGGACCCCGGGG	GGG	chr11	57088057	57088079	+	ENSG00000149115	TNKS1BP1
TNKS1BP1.7	GGCAGAAGGCAACTCAGCCAGGG	GGG	chr11	57088047	57088069	+	ENSG00000149115	TNKS1BP1
TNP1.5	GTGGGAGCGGTAATTGCGATTGG	TGG	chr2	217724396	217724418	+	ENSG00000118245	TNP1
TNP1.6	CACAAGGGAGTCAAGAGAGGTGG	TGG	chr2	217724675	217724697	-	ENSG00000118245	TNP1
TNP1.7	TAAAGAGTCATGGCATGAGGAGG	AGG	chr2	217724716	217724738	-	ENSG00000118245	TNP1
TNP2.5	TCTGGCTCCGGCTGCCACGATGG	TGG	chr16	11362978	11363000	+	ENSG00000178279	TNP2
TNP2.6	GCAGCGGCAGTGCAGGATGGTGG	TGG	chr16	11362814	11362836	+	ENSG00000178279	TNP2
TNP2.7	AGGTGTACAAAACCAAGACGCGG	CGG	chr16	11362727	11362749	-	ENSG00000178279	TNP2
TOP2B.1	CGCGCCGCAGCCACCCGACTTGG	TGG	chr3	25705762	25705784	+	ENSG00000077097	TOP2B
TOP2B.5	CGGCAACGGGGCACTGACCTGGG	GGG	chr3	25705722	25705744	-	ENSG00000077097	TOP2B
TOP2B.6	ATGCTGCTGACAATAAACAGAGG	AGG	chr3	25683851	25683873	-	ENSG00000077097	TOP2B
TOP2B.7	AAAGTGATGGCCAATTGTGATGG	TGG	chr3	25670570	25670592	+	ENSG00000077097	TOP2B
TP53.1	TCCTCAGCATCTTATCCGAGTGG	TGG	chr17	7578257	7578279	-	ENSG00000141510	TP53
TP53.5	AAACACTTTTCGACATAGTGTGG	TGG	chr17	7578200	7578222	-	ENSG00000141510	TP53
TP53.6	GAAGGGACAGAAGATGACAGGGG	GGG	chr17	7579391	7579413	+	ENSG00000141510	TP53
TP53.7	GCAGTCACAGCACATGACGGAGG	AGG	chr17	7578416	7578438	-	ENSG00000141510	TP53
TP53BP1.1	AACGAGGAGACGGTAATAGTGGG	GGG	chr15	43784234	43784256	-	ENSG00000067369	TP53BP1
TP53BP1.5	CCACCAACTCTGGTTATACCAGG	AGG	chr15	43772082	43772104	-	ENSG00000067369	TP53BP1
TP53BP1.6	GCAGCTAAGCTCAGATGCAGAGG	AGG	chr15	43748150	43748172	-	ENSG00000067369	TP53BP1
TP53BP1.7	GAGGAGGCCCAGGAAAACTGAGG	AGG	chr15	43714052	43714074	-	ENSG00000067369	TP53BP1
TP63.1	AGGGTCAGGGCAGTACTGTAGGG	GGG	chr3	189349333	189349355	-	ENSG00000073282	TP63
TP63.2	CCGTGACGCTGTTCTGCGCGTGG	TGG	chr3	189526147	189526169	-	ENSG00000073282	TP63
TP63.5	ACTTGGCGGTGCTCGACTGCTGG	TGG	chr3	189526279	189526301	-	ENSG00000073282	TP63
TP63.6	GTAGTCGGTGTTGGAGGGGATGG	TGG	chr3	189526227	189526249	-	ENSG00000073282	TP63
TP63.7	AAAAGCTGAGCACGTCACGGAGG	AGG	chr3	189582137	189582159	+	ENSG00000073282	TP63
TP73.1	GGGGCAGCGTTTCACGACGTCGG	CGG	chr1	3638718	3638740	-	ENSG00000078900	TP73
TP73.5	GCTGCCCCAACCACGAGCTCGGG	GGG	chr1	3638733	3638755	+	ENSG00000078900	TP73
TP73.6	GTGCCGGTGTGAAGAAGCGGCGG	CGG	chr1	3644729	3644751	+	ENSG00000078900	TP73
TP73.7	GGAAAGTGACCTCAAAGTGGTGG	TGG	chr1	3624298	3624320	-	ENSG00000078900	TP73
TRIM24.1	ACACGGCGCAAGTGTCCAACAGG	AGG	chr7	138145446	138145468	-	ENSG00000122779	TRIM24
TRIM24.4	GAACGAGGCCGAGAGTCGGCAGG	AGG	chr7	138145383	138145405	+	ENSG00000122779	TRIM24
TRIM24.5	TCGCCGCCGCGCTCCGAGTCCGG	CGG	chr7	138145408	138145430	-	ENSG00000122779	TRIM24
TRIM24.6	CAAGGGCAGGACAATGGAGGTGG	TGG	chr7	138145281	138145303	+	ENSG00000122779	TRIM24
TRIM24.7	GGAGGTGGCGGTGGAGAAGGCGG	CGG	chr7	138145296	138145318	+	ENSG00000122779	TRIM24
TRIM28.5	AGAGCGCCTGCGACCCGAGAGGG	GGG	chr19	59056331	59056353	+	ENSG00000130726	TRIM28
TRIM28.6	CCAGCGGGTGAAGTACACCAAGG	AGG	chr19	59057220	59057242	+	ENSG00000130726	TRIM28
TRIM28.7	GTGAATGGCGGCCTCCGCGGCGG	CGG	chr19	59056121	59056143	+	ENSG00000130726	TRIM28
TRIM33.5	GCCGCCTCTCACCGCGGTGCTGG	TGG	chr1	115053571	115053593	-	ENSG00000197323	TRIM33
TRIM33.6	TGTGCTGTCTGCCAAAACGGAGG	AGG	chr1	114948110	114948132	-	ENSG00000197323	TRIM33
TRIM33.7	ATGGCGGAAAACAAAGGCGGCGG	CGG	chr1	115053675	115053697	-	ENSG00000197323	TRIM33
TRIM66.5	TTGCCATAGCTGCCTAGTGGTGG	TGG	chr11	8669979	8670001	-	ENSG00000166436	TRIM66
TRIM66.6	GTATTGTCCTCTACACACACAGG	AGG	chr11	8670042	8670064	-	ENSG00000166436	TRIM66
TRIM66.7	CAATACAAGGTGAAGTCTCCGGG	GGG	chr11	8670059	8670081	+	ENSG00000166436	TRIM66
TTF2.5	GAAAGAGCTTCTACGTGTGCCGG	CGG	chr1	117603125	117603147	+	ENSG00000116830	TTF2
TTF2.6	TGAGCGATGCAGTTGACCGATGG	TGG	chr1	117620589	117620611	-	ENSG00000116830	TTF2
TTF2.7	AGGCTGCACCAGCAGCACCAGGG	GGG	chr1	117618198	117618220	+	ENSG00000116830	TTF2
UBE2A.1	CGGCTCGGCGGCGCCTCATGCGG	CGG	chrX	118708685	118708707	+	ENSG00000077721	UBE2A
UBE2A.4	GCCTGAAGGGACCCCGTTTGAGG	AGG	chrX	118709338	118709360	+	ENSG00000077721	UBE2A
UBE2A.5	TCCTCAAACGGGGTCCCTTCAGG	AGG	chrX	118709339	118709361	-	ENSG00000077721	UBE2A
UBE2A.6	GTCTTCCCGAAGGTTGCAGGAGG	AGG	chrX	118708852	118708874	+	ENSG00000077721	UBE2A
UBE2A.7	CGCTCGCGACATGTCCACCCCGG	CGG	chrX	118708665	118708687	+	ENSG00000077721	UBE2A
UBE2B.5	GGTGCGCCACTGACACCCACAGG	AGG	chr5	133710090	133710112	-	ENSG00000119048	UBE2B
UBE2B.6	CTGAAAACAACATCATGCAGTGG	TGG	chr5	133710115	133710137	+	ENSG00000119048	UBE2B
UBE2B.7	GAAGGGACACCTTTTGAAGATGG	TGG	chr5	133712364	133712386	+	ENSG00000119048	UBE2B
UBTF.5	CATGTGCAAGCTCAAATGGGTGG	TGG	chr17	42293911	42293933	-	ENSG00000108312	UBTF
UBTF.6	GAAACGGCGGCAGCTGCAGGAGG	AGG	chr17	42288237	42288259	-	ENSG00000108312	UBTF
UBTF.7	GAAGAATTTGTAGCAGCTGGAGG	AGG	chr17	42287055	42287077	+	ENSG00000108312	UBTF
UCHL5.5	GTCTTCACCGAGCTCATTAAAGG	AGG	chr1	193028320	193028342	-	ENSG00000116750	UCHL5
UCHL5.6	CGCCTAAATGGACATCCTGGTGG	TGG	chr1	192998709	192998731	+	ENSG00000116750	UCHL5
UCHL5.7	GAACCCATGGATACAGATCAAGG	AGG	chr1	192992144	192992166	-	ENSG00000116750	UCHL5
UHRF1.5	TGGACAGCGAGTCCACCGTGTGG	TGG	chr19	4910936	4910958	-	ENSG00000034063	UHRF1
UHRF1.6	GATCCAGGAGCTGTTCCACGTGG	TGG	chr19	4910990	4911012	+	ENSG00000034063	UHRF1
UHRF1.7	CGGGAGGCAGACCCACACGGTGG	TGG	chr19	4910924	4910946	+	ENSG00000034063	UHRF1
UHRF2.5	TTTGCGAGACACGTCCTCAATGG	TGG	chr9	6413534	6413556	-	ENSG00000147854	UHRF2
UHRF2.6	CTAAAGTAAAGAAAGCTCCGAGG	AGG	chr9	6421048	6421070	+	ENSG00000147854	UHRF2
UHRF2.7	GTAGAAAGTCCTGGACAAAGAGG	AGG	chr9	6460688	6460710	+	ENSG00000147854	UHRF2
UPF1.5	CTGCTTGGCGCCGACACACAGGG	GGG	chr19	18943085	18943107	+	ENSG00000005007	UPF1
UPF1.6	CCAGCCAGGACAGGAAGCAGCGG	CGG	chr19	18961572	18961594	-	ENSG00000005007	UPF1
UPF1.7	CAAGCTGTTGGGCCACGAGGTGG	TGG	chr19	18965751	18965773	+	ENSG00000005007	UPF1
USP3.1	CAGGACGACGGGGAGCCGTTGGG	GGG	chr15	63796996	63797018	-	ENSG00000140455	USP3
USP3.3	GTCCGGAGCAATGCAGACGCTGG	TGG	chr15	63796961	63796983	-	ENSG00000140455	USP3
USP3.5	CCCAAGGGCTTTTGTTGGACCGG	CGG	chr15	63824850	63824872	-	ENSG00000140455	USP3
USP3.6	GCTGCAGCACCAGGACGACGGGG	GGG	chr15	63797006	63797028	-	ENSG00000140455	USP3
USP3.7	GAACAAGTCAAACAGACCCAAGG	AGG	chr15	63824866	63824888	-	ENSG00000140455	USP3
UTY.1	GGTAGTGAGCGACACTGCGCAGG	AGG	chrY	15591516	15591538	+	ENSG00000183878	UTY
UTY.2	GTCTGTTAGCCTGACAGTCGAGG	AGG	chrY	15591422	15591444	-	ENSG00000183878	UTY
UTY.5	AGCGAGCCGCGAGAGTGAAGAGG	AGG	chrY	15591446	15591468	-	ENSG00000183878	UTY
UTY.6	GAGGCAAAGAAAATGGCGGAAGG	AGG	chrY	15591472	15591494	-	ENSG00000183878	UTY
UTY.7	GTGATACTGGGCTGACCCAGTGG	TGG	chrY	15448132	15448154	+	ENSG00000183878	UTY
VCX.5	ATCTCGCTCTCCTGACTCGGTGG	TGG	chrX	7812013	7812035	-	ENSG00000182583	VCX
VCX.6	GACTCGGTGGTTCCTCCACCTGG	TGG	chrX	7812000	7812022	-	ENSG00000182583	VCX
VCX.7	TGAGGCGGAGAGCGCGCCAGCGG	CGG	chrX	7811631	7811653	+	ENSG00000182583	VCX
WDR11.5	CGCCTTGTTGTGGGCGTTGAGGG	GGG	chr10	122610985	122611007	-	ENSG00000120008	WDR11
WDR11.6	GATACAGGTTAAATGGGCCAGGG	GGG	chr10	122618148	122618170	+	ENSG00000120008	WDR11
WDR11.7	GGATAGCAAGCAGTAAATCGCGG	CGG	chr10	122619652	122619674	-	ENSG00000120008	WDR11
WHSC1.5	TTGGCACTGCCGAGGATTTCTGG	TGG	chr4	1902454	1902476	-	ENSG00000109685	WHSC1
WHSC1.6	GCAGAGGCTGACCCCAGAAGAGG	AGG	chr4	1920219	1920241	+	ENSG00000109685	WHSC1
WHSC1.7	GGGTTCTCCATTAAACACCCGGG	GGG	chr4	1902632	1902654	-	ENSG00000109685	WHSC1
WHSC1L1.5	GGATACCCATTTGTGAGTGGAGG	AGG	chr8	38205469	38205491	+	ENSG00000147548	WHSC1L1
WHSC1L1.6	GGTACCGAAGGAGGAGGTGGTGG	TGG	chr8	38205271	38205293	+	ENSG00000147548	WHSC1L1
WHSC1L1.7	TTAGTATGAACCTCAAGCTGGGG	GGG	chr8	38194837	38194859	+	ENSG00000147548	WHSC1L1
YEATS4.5	TTCAAGAGAATGGCCGAATTTGG	TGG	chr12	69753756	69753778	+	ENSG00000127337	YEATS4
YEATS4.6	AAGATGGGCACACTCATCAGTGG	TGG	chr12	69756635	69756657	+	ENSG00000127337	YEATS4
YEATS4.7	CAGACACCAATGCAATGCTGGGG	GGG	chr12	69764520	69764542	+	ENSG00000127337	YEATS4
ZBTB33.5	TGTGGAAGACCGAAAATTCCGGG	GGG	chrX	119387381	119387403	+	ENSG00000177485	ZBTB33
ZBTB33.6	AAACAAGGCCAATGAAGAGGAGG	AGG	chrX	119388239	119388261	+	ENSG00000177485	ZBTB33
ZBTB33.7	GCATGAAATTCATCACACAGGGG	GGG	chrX	119388887	119388909	+	ENSG00000177485	ZBTB33
ZBTB4.5	GACGGGTCCGTCACCTCTGCAGG	AGG	chr17	7370089	7370111	+	ENSG00000174282	ZBTB4
ZBTB4.6	GGAAGAAGAGGAAGAAGACGAGG	AGG	chr17	7369827	7369849	+	ENSG00000174282	ZBTB4
ZBTB4.7	CCGGGGTGGGGAAGAAGCAGGGG	GGG	chr17	7369749	7369771	+	ENSG00000174282	ZBTB4
ZBTB7C.5	TCGGACCCACCGCTCCGTCCTGG	TGG	chr18	45567322	45567344	-	ENSG00000184828	ZBTB7C
ZBTB7C.6	GGATGACGATGATGACACGGAGG	AGG	chr18	45566971	45566993	-	ENSG00000184828	ZBTB7C
ZBTB7C.7	AGGCAGCCAGGACGGAGCGGTGG	TGG	chr18	45567316	45567338	+	ENSG00000184828	ZBTB7C
ZMYND11.1	ACGTTTAACAAAAAGACGACAGG	AGG	chr10	225958	225980	+	ENSG00000015171	ZMYND11
ZMYND11.5	TCTCTTTAGGGTGCATACCGTGG	TGG	chr10	255844	255866	-	ENSG00000015171	ZMYND11
ZMYND11.6	AGCTAAGCTCAGCTGACGGGTGG	TGG	chr10	255867	255889	-	ENSG00000015171	ZMYND11
ZMYND11.7	GGATCACAAATTACCTCTGGTGG	TGG	chr10	288071	288093	-	ENSG00000015171	ZMYND11
ZMYND8.1	TTCCAATGGCCACTCGCCGCAGG	AGG	chr20	45938868	45938890	-	ENSG00000101040	ZMYND8
ZMYND8.4	CACTTAGCGTGATAAACCCGGGG	GGG	chr20	45927525	45927547	+	ENSG00000101040	ZMYND8
ZMYND8.5	CCCTGTTGATGTTGTACCGCAGG	AGG	chr20	45927616	45927638	-	ENSG00000101040	ZMYND8
ZMYND8.6	CAAGATAGACAAGCAGGAGAAGG	AGG	chr20	45905289	45905311	-	ENSG00000101040	ZMYND8
ZMYND8.7	TATCCGACAAGGAAATCCGGCGG	CGG	chr20	45905193	45905215	+	ENSG00000101040	ZMYND8

## Sheet: Pool composition
Supplementary Table 1b: The sgRNAs that comprise each of the 100 and 450 pools.
Pool	sgRNA/Target
100_1	ACTR6.2
100_1	ARID3A.1
100_1	ARID3B.1
100_1	ARID5A.1
100_1	ARID5B.1
100_1	BAP1.1
100_1	BAZ2B.1
100_1	BRCA1.2
100_1	BRPF3.1
100_1	CARM1.2
100_1	CBX1.1
100_1	CBX2.1
100_1	CBX3.2
100_1	CBX5.1
100_1	CBX6.1
100_1	CBX7.1
100_1	CENPF.1
100_1	CHD3.1
100_1	CHMP2A.1
100_1	CHMP2B.3
100_1	CITED2.1
100_1	DOT1L.1
100_1	EHMT2.1
100_1	ERCC2.1
100_1	GTF3C4.1
100_1	H1F0.1
100_1	HDAC10.1
100_1	HDAC11.1
100_1	HDAC5.1
100_1	HDAC6.1
100_1	HIST1H1D.1
100_1	HJURP.1
100_1	HLTF.1
100_1	HMGA2.1
100_1	HMGB3.1
100_1	HMGN5.1
100_1	HR.1
100_1	ID2.1
100_1	JHDM1D.1
100_1	JUNB.1
100_1	KAT2B.1
100_1	KDM4A.2
100_1	KDM4B.1
100_1	KDM5A.1
100_1	KIF4A.1
100_1	KLHDC3.1
100_1	L3MBTL1.1
100_1	MAU2.2
100_1	MSH6.2
100_1	MSL3.1
100_1	NAP1L1.3
100_1	NAP1L2.2
100_1	NCOA3.2
100_1	NEDD4.3
100_1	NFRKB.1
100_1	NPM2.1
100_1	NR3C1.1
100_1	NSD1.2
100_1	PCGF3.1
100_1	PHC2.1
100_1	PHF1.1
100_1	POLA1.1
100_1	POLE3.2
100_1	PRMT3.1
100_1	PRMT6.1
100_1	RBBP7.1
100_1	RCOR2.2
100_1	RING1.1
100_1	RNF20.3
100_1	RUVBL1.4
100_1	SETD7.1
100_1	SIRT1.1
100_1	SMARCA4.2
100_1	SMARCC2.1
100_1	SMARCD2.1
100_1	SMARCD3.1
100_1	SMC1A.2
100_1	SMC2.1
100_1	SMC3.1
100_1	SMC4.1
100_1	SMYD2.2
100_1	SRF.2
100_1	SS18L1.2
100_1	SSRP1.1
100_1	TAF1.1
100_1	TET1.2
100_1	TIMELESS.1
100_1	TIPIN.2
100_1	TMPO.3
100_1	TOP2B.1
100_1	TP53.1
100_1	TP53BP1.1
100_1	TP63.1
100_1	TP73.1
100_1	TRIM24.1
100_1	UBE2A.1
100_1	USP3.1
100_1	UTY.1
100_1	ZMYND11.1
100_1	ZMYND8.1
100_2	ACTR6.5
100_2	ARID3A.6
100_2	ARID3B.2
100_2	ARID5A.6
100_2	ARID5B.6
100_2	BAP1.2
100_2	BAZ2B.2
100_2	BRCA1.3
100_2	BRPF3.7
100_2	CARM1.7
100_2	CBX1.4
100_2	CBX2.6
100_2	CBX3.5
100_2	CBX5.6
100_2	CBX6.7
100_2	CBX7.7
100_2	CENPF.4
100_2	CHD3.6
100_2	CHMP2A.6
100_2	CHMP2B.6
100_2	CITED2.6
100_2	DOT1L.5
100_2	EHMT2.6
100_2	ERCC2.2
100_2	GTF3C4.5
100_2	H1F0.4
100_2	HDAC10.6
100_2	HDAC11.6
100_2	HDAC5.6
100_2	HDAC6.7
100_2	HIST1H1D.5
100_2	HJURP.7
100_2	HLTF.6
100_2	HMGA2.6
100_2	HMGB3.2
100_2	HMGN5.6
100_2	HR.7
100_2	ID2.5
100_2	JHDM1D.6
100_2	JUNB.2
100_2	KAT2B.6
100_2	KDM4A.6
100_2	KDM4B.6
100_2	KDM5A.6
100_2	KIF4A.5
100_2	KLHDC3.6
100_2	L3MBTL1.7
100_2	MAU2.6
100_2	MSH6.6
100_2	MSL3.6
100_2	NAP1L1.5
100_2	NAP1L2.4
100_2	NCOA3.7
100_2	NEDD4.6
100_2	NFRKB.6
100_2	NPM2.6
100_2	NR3C1.4
100_2	NSD1.6
100_2	PCGF3.6
100_2	PHC2.3
100_2	PHF1.4
100_2	POLA1.2
100_2	POLE3.5
100_2	PRMT3.3
100_2	PRMT6.3
100_2	RBBP7.6
100_2	RCOR2.7
100_2	RING1.6
100_2	RNF20.7
100_2	RUVBL1.5
100_2	SETD7.3
100_2	SIRT1.4
100_2	SMARCA4.6
100_2	SMARCC2.6
100_2	SMARCD2.6
100_2	SMARCD3.6
100_2	SMC1A.6
100_2	SMC2.6
100_2	SMC3.2
100_2	SMC4.7
100_2	SMYD2.6
100_2	SRF.6
100_2	SS18L1.4
100_2	SSRP1.6
100_2	TAF1.2
100_2	TET1.6
100_2	TIMELESS.7
100_2	TIPIN.3
100_2	TMPO.6
100_2	TOP2B.6
100_2	TP53.6
100_2	TP53BP1.6
100_2	TP63.2
100_2	TP73.6
100_2	TRIM24.4
100_2	UBE2A.4
100_2	USP3.7
100_2	UTY.7
100_2	ZMYND11.5
100_2	ZMYND8.4
100_3	ACTR6.7
100_3	ARID3A.2
100_3	ARID3B.6
100_3	ARID5A.7
100_3	ARID5B.3
100_3	BAP1.7
100_3	BAZ2B.7
100_3	BRCA1.7
100_3	BRPF3.3
100_3	CARM1.5
100_3	CBX1.7
100_3	CBX2.3
100_3	CBX3.6
100_3	CBX5.3
100_3	CBX6.5
100_3	CBX7.4
100_3	CENPF.6
100_3	CHD3.3
100_3	CHMP2A.4
100_3	CHMP2B.7
100_3	CITED2.3
100_3	DOT1L.6
100_3	EHMT2.7
100_3	ERCC2.6
100_3	GTF3C4.7
100_3	H1F0.7
100_3	HDAC10.7
100_3	HDAC11.3
100_3	HDAC5.3
100_3	HDAC6.6
100_3	HIST1H1D.6
100_3	HJURP.2
100_3	HLTF.7
100_3	HMGA2.2
100_3	HMGB3.3
100_3	HMGN5.4
100_3	HR.2
100_3	ID2.6
100_3	JHDM1D.5
100_3	JUNB.7
100_3	KAT2B.7
100_3	KDM4A.7
100_3	KDM4B.7
100_3	KDM5A.7
100_3	KIF4A.4
100_3	KLHDC3.3
100_3	L3MBTL1.5
100_3	MAU2.4
100_3	MSH6.7
100_3	MSL3.2
100_3	NAP1L1.6
100_3	NAP1L2.7
100_3	NCOA3.5
100_3	NEDD4.7
100_3	NFRKB.7
100_3	NPM2.7
100_3	NR3C1.6
100_3	NSD1.7
100_3	PCGF3.7
100_3	PHC2.6
100_3	PHF1.7
100_3	POLA1.6
100_3	POLE3.7
100_3	PRMT3.6
100_3	PRMT6.6
100_3	RBBP7.7
100_3	RCOR2.6
100_3	RING1.7
100_3	RNF20.6
100_3	RUVBL1.6
100_3	SETD7.7
100_3	SIRT1.6
100_3	SMARCA4.7
100_3	SMARCC2.7
100_3	SMARCD2.7
100_3	SMARCD3.7
100_3	SMC1A.7
100_3	SMC2.7
100_3	SMC3.6
100_3	SMC4.2
100_3	SMYD2.7
100_3	SRF.5
100_3	SS18L1.6
100_3	SSRP1.4
100_3	TAF1.7
100_3	TET1.7
100_3	TIMELESS.6
100_3	TIPIN.6
100_3	TMPO.7
100_3	TOP2B.7
100_3	TP53.7
100_3	TP53BP1.7
100_3	TP63.7
100_3	TP73.7
100_3	TRIM24.6
100_3	UBE2A.6
100_3	USP3.3
100_3	UTY.2
100_3	ZMYND11.7
100_3	ZMYND8.7
450_5	ACTL6A.5
450_5	ACTR5.5
450_5	ACTR6.5
450_5	ACTR8.5
450_5	ALKBH1.5
450_5	APTX.5
450_5	ARID1A.5
450_5	ARID1B.5
450_5	ARID2.5
450_5	ARID3A.5
450_5	ARID3B.5
450_5	ARID4A.5
450_5	ARID4B.5
450_5	ARID5A.5
450_5	ARID5B.5
450_5	ARRB1.5
450_5	ASF1A.5
450_5	ASF1B.5
450_5	ASH1L.5
450_5	ATAD2.5
450_5	ATAD2B.5
450_5	ATF2.5
450_5	ATM.5
450_5	ATRX.5
450_5	AURKA.5
450_5	AURKB.5
450_5	BANP.5
450_5	BAP1.5
450_5	BAZ1A.5
450_5	BAZ1B.5
450_5	BAZ2A.5
450_5	BAZ2B.5
450_5	BCOR.5
450_5	BMI1.5
450_5	BPTF.5
450_5	BRCA1.5
450_5	BRD1.5
450_5	BRD2.5
450_5	BRD3.5
450_5	BRD4.5
450_5	BRD7.5
450_5	BRD8.5
450_5	BRD9.5
450_5	BRDT.5
450_5	BRPF1.5
450_5	BRPF3.5
450_5	BRWD1.5
450_5	BRWD3.5
450_5	BTAF1.5
450_5	C14ORF169.5
450_5	CALCOCO1.5
450_5	CAMTA2.5
450_5	CARM1.5
450_5	CBX1.5
450_5	CBX2.5
450_5	CBX3.5
450_5	CBX4.5
450_5	CBX5.5
450_5	CBX6.5
450_5	CBX7.5
450_5	CBX8.5
450_5	CDYL.5
450_5	CDYL2.5
450_5	CECR2.5
450_5	CENPA.5
450_5	CENPE.5
450_5	CENPF.5
450_5	CHAF1A.5
450_5	CHAF1B.5
450_5	CHD1.5
450_5	CHD1L.5
450_5	CHD2.5
450_5	CHD3.5
450_5	CHD4.5
450_5	CHD5.5
450_5	CHD6.5
450_5	CHD7.5
450_5	CHD8.5
450_5	CHD9.5
450_5	CHMP1B.5
450_5	CHMP2A.5
450_5	CHMP2B.5
450_5	CHMP4B.5
450_5	CHMP4C.5
450_5	CHMP5.5
450_5	CHMP6.5
450_5	CHRAC1.5
450_5	CITED1.5
450_5	CITED2.5
450_5	CITED4.5
450_5	CLOCK.5
450_5	CREB1.5
450_5	CREBBP.5
450_5	CTCF.5
450_5	DDX11.5
450_5	DDX17.5
450_5	DDX5.5
450_5	DHX9.5
450_5	DICER1.5
450_5	DMAP1.5
450_5	DNMT1.5
450_5	DNMT3A.5
450_5	DNMT3B.5
450_5	DNMT3L.5
450_5	DOT1L.5
450_5	DSCC1.5
450_5	EED.5
450_5	EHMT1.5
450_5	EHMT2.5
450_5	EIF3E.5
450_5	ELP3.5
450_5	EP300.5
450_5	EP400.5
450_5	EPC2.5
450_5	ERCC1.5
450_5	ERCC2.5
450_5	ERCC6.5
450_5	ESR1.5
450_5	EZH1.5
450_5	EZH2.5
450_5	FANCC.5
450_5	FANCM.5
450_5	FBXW7.5
450_5	FEV.5
450_5	FLI1.5
450_5	GFI1B.5
450_5	GTF3C4.5
450_5	H1F0.5
450_5	H1FNT.5
450_5	H1FOO.5
450_5	H1FX.5
450_5	H2AFJ.5
450_5	H2AFV.5
450_5	H2AFX.5
450_5	H2AFY.5
450_5	H2AFY2.5
450_5	H2AFZ.5
450_5	H3F3B.5
450_5	HAT1.5
450_5	HDAC1.5
450_5	HDAC10.5
450_5	HDAC11.5
450_5	HDAC2.5
450_5	HDAC3.5
450_5	HDAC4.5
450_5	HDAC5.5
450_5	HDAC6.5
450_5	HDAC7.5
450_5	HDAC8.5
450_5	HDAC9.5
450_5	HELLS.5
450_5	HIF1AN.5
450_5	HIRA.5
450_5	HIRIP3.5
450_5	HIST1H1A.5
450_5	HIST1H1B.5
450_5	HIST1H1C.5
450_5	HIST1H1D.5
450_5	HIST1H1E.5
450_5	HIST1H1T.5
450_5	HIST3H3.5
450_5	HJURP.5
450_5	HLCS.5
450_5	HLTF.5
450_5	HMG20A.5
450_5	HMG20B.5
450_5	HMGA1.5
450_5	HMGA2.5
450_5	HMGB1.5
450_5	HMGB2.5
450_5	HMGB3.5
450_5	HMGB4.5
450_5	HMGN1.5
450_5	HMGN2.5
450_5	HMGN3.5
450_5	HMGN4.5
450_5	HMGN5.5
450_5	HNRNPK.5
450_5	HP1BP3.5
450_5	HR.5
450_5	HSPBAP1.5
450_5	ID2.5
450_5	IKZF1.5
450_5	INCENP.5
450_5	ING2.5
450_5	INO80.5
450_5	IRF4.5
450_5	IRX1.5
450_5	JARID2.5
450_5	JHDM1D.5
450_5	JMJD4.5
450_5	JUN.5
450_5	JUNB.5
450_5	JUND.5
450_5	KAT2A.5
450_5	KAT2B.5
450_5	KAT5.5
450_5	KAT6A.5
450_5	KAT6B.5
450_5	KAT7.5
450_5	KAT8.5
450_5	KDM1A.5
450_5	KDM2A.5
450_5	KDM2B.5
450_5	KDM3A.5
450_5	KDM3B.5
450_5	KDM4A.5
450_5	KDM4B.5
450_5	KDM4C.5
450_5	KDM4D.5
450_5	KDM4E.5
450_5	KDM5A.5
450_5	KDM5B.5
450_5	KDM5C.5
450_5	KDM5D.5
450_5	KDM6A.5
450_5	KDM6B.5
450_5	KIF4A.5
450_5	KLHDC3.5
450_5	KMT2A.5
450_5	KMT2B.5
450_5	KMT2C.5
450_5	KMT2D.5
450_5	KMT2E.5
450_5	L3MBTL1.5
450_5	MAEL.5
450_5	MAF.5
450_5	MATR3.5
450_5	MAU2.5
450_5	MBD1.5
450_5	MBD2.5
450_5	MBD3.5
450_5	MBD3L1.5
450_5	MBD3L2.5
450_5	MBD4.5
450_5	MBD5.5
450_5	MBD6.5
450_5	MCM2.5
450_5	MCM4.5
450_5	MCM7.5
450_5	MECP2.5
450_5	MEN1.5
450_5	MINA.5
450_5	MPHOSPH8.5
450_5	MSH6.5
450_5	MSL1.5
450_5	MSL3.5
450_5	MTA1.5
450_5	MTA2.5
450_5	MTA3.5
450_5	MTOR.5
450_5	MYCN.5
450_5	NAP1L1.5
450_5	NAP1L2.5
450_5	NAP1L3.5
450_5	NAP1L4.5
450_5	NAP1L5.5
450_5	NAT10.5
450_5	NCOA1.5
450_5	NCOA2.5
450_5	NCOA3.5
450_5	NCOA6.5
450_5	NCOR1.5
450_5	NEDD4.5
450_5	NFRKB.5
450_5	NKX2-5.5
450_5	NPM2.5
450_5	NR3C1.5
450_5	NSD1.5
450_5	NSMCE2.5
450_5	NUFIP1.5
450_5	NUP153.5
450_5	NUP62.5
450_5	OIP5.5
450_5	ORC1.5
450_5	ORC2.5
450_5	ORC4.5
450_5	PADI4.5
450_5	PBRM1.5
450_5	PBX4.5
450_5	PCGF1.5
450_5	PCGF2.5
450_5	PCGF3.5
450_5	PCGF5.5
450_5	PCGF6.5
450_5	PDS5A.5
450_5	PDS5B.5
450_5	PHC1.5
450_5	PHC2.5
450_5	PHC3.5
450_5	PHF1.5
450_5	PHF2.5
450_5	PHF8.5
450_5	PHIP.5
450_5	PJA2.5
450_5	PKN1.5
450_5	POGZ.5
450_5	POLA1.5
450_5	POLD1.5
450_5	POLE.5
450_5	POLE3.5
450_5	POU5F1.5
450_5	PRDM2.5
450_5	PRDM8.5
450_5	PRDM9.5
450_5	PRKCB.5
450_5	PRM3.5
450_5	PRMT1.5
450_5	PRMT10.5
450_5	PRMT2.5
450_5	PRMT3.5
450_5	PRMT5.5
450_5	PRMT6.5
450_5	PRMT7.5
450_5	PRMT8.5
450_5	RAD18.5
450_5	RAD21.5
450_5	RAD54L.5
450_5	RAD54L2.5
450_5	RAG2.5
450_5	RAN.5
450_5	RARA.5
450_5	RB1.5
450_5	RBBP4.5
450_5	RBBP7.5
450_5	RBL1.5
450_5	RBL2.5
450_5	RBM10.5
450_5	RCBTB1.5
450_5	RCC1.5
450_5	RCOR1.5
450_5	RCOR2.5
450_5	REST.5
450_5	RING1.5
450_5	RNF2.5
450_5	RNF20.5
450_5	RNF40.5
450_5	RPA3.5
450_5	RRP8.5
450_5	RSF1.5
450_5	RUVBL1.5
450_5	SAFB.5
450_5	SATB1.5
450_5	SATB2.5
450_5	SCMH1.5
450_5	SETD1A.5
450_5	SETD1B.5
450_5	SETD2.5
450_5	SETD6.5
450_5	SETD7.5
450_5	SETD8.5
450_5	SETDB1.5
450_5	SETDB2.5
450_5	SETMAR.5
450_5	SHPRH.5
450_5	SIRT1.5
450_5	SIRT2.5
450_5	SIRT3.5
450_5	SIRT4.5
450_5	SIRT5.5
450_5	SIRT6.5
450_5	SIRT7.5
450_5	SLC30A9.5
450_5	SMARCA1.5
450_5	SMARCA2.5
450_5	SMARCA4.5
450_5	SMARCA5.5
450_5	SMARCAD1.5
450_5	SMARCAL1.5
450_5	SMARCB1.5
450_5	SMARCC1.5
450_5	SMARCC2.5
450_5	SMARCD1.5
450_5	SMARCD2.5
450_5	SMARCD3.5
450_5	SMARCE1.5
450_5	SMC1A.5
450_5	SMC1B.5
450_5	SMC2.5
450_5	SMC3.5
450_5	SMC4.5
450_5	SMC5.5
450_5	SMC6.5
450_5	SMCHD1.5
450_5	SMYD1.5
450_5	SMYD2.5
450_5	SMYD3.5
450_5	SMYD4.5
450_5	SMYD5.5
450_5	SP100.5
450_5	SRCAP.5
450_5	SRF.5
450_5	SS18L1.5
450_5	SSRP1.5
450_5	STAG1.5
450_5	STAG2.5
450_5	SUDS3.5
450_5	SUPT6H.5
450_5	SUV39H1.5
450_5	SUV39H2.5
450_5	SUV420H1.5
450_5	SUV420H2.5
450_5	SUZ12.5
450_5	TADA2A.5
450_5	TAF1.5
450_5	TAF5.5
450_5	TAF6L.5
450_5	TAPBP.5
450_5	TBL1XR1.5
450_5	TET1.5
450_5	TET2.5
450_5	TET3.5
450_5	TIMELESS.5
450_5	TIPIN.5
450_5	TMPO.5
450_5	TNKS1BP1.5
450_5	TNP1.5
450_5	TNP2.5
450_5	TOP2B.5
450_5	TP53.5
450_5	TP53BP1.5
450_5	TP63.5
450_5	TP73.5
450_5	TRIM24.5
450_5	TRIM28.5
450_5	TRIM33.5
450_5	TRIM66.5
450_5	TTF2.5
450_5	UBE2A.5
450_5	UBE2B.5
450_5	UBTF.5
450_5	UCHL5.5
450_5	UHRF1.5
450_5	UHRF2.5
450_5	UPF1.5
450_5	USP3.5
450_5	UTY.5
450_5	VCX.5
450_5	WDR11.5
450_5	WHSC1.5
450_5	WHSC1L1.5
450_5	YEATS4.5
450_5	ZBTB33.5
450_5	ZBTB4.5
450_5	ZBTB7C.5
450_5	ZMYND11.5
450_5	ZMYND8.5
450_6	ACTL6A.6
450_6	ACTR5.6
450_6	ACTR6.6
450_6	ACTR8.6
450_6	ALKBH1.6
450_6	APTX.6
450_6	ARID1A.6
450_6	ARID1B.6
450_6	ARID2.6
450_6	ARID3A.6
450_6	ARID3B.6
450_6	ARID4A.6
450_6	ARID4B.6
450_6	ARID5A.6
450_6	ARID5B.6
450_6	ARRB1.6
450_6	ASF1A.6
450_6	ASF1B.6
450_6	ASH1L.6
450_6	ATAD2.6
450_6	ATAD2B.6
450_6	ATF2.6
450_6	ATM.6
450_6	ATRX.6
450_6	AURKA.6
450_6	AURKB.6
450_6	BANP.6
450_6	BAP1.6
450_6	BAZ1A.6
450_6	BAZ1B.6
450_6	BAZ2A.6
450_6	BAZ2B.6
450_6	BCOR.6
450_6	BMI1.6
450_6	BPTF.6
450_6	BRCA1.6
450_6	BRD1.6
450_6	BRD2.6
450_6	BRD3.6
450_6	BRD4.6
450_6	BRD7.6
450_6	BRD8.6
450_6	BRD9.6
450_6	BRDT.6
450_6	BRPF1.6
450_6	BRPF3.6
450_6	BRWD1.6
450_6	BRWD3.6
450_6	BTAF1.6
450_6	C14ORF169.6
450_6	CALCOCO1.6
450_6	CAMTA2.6
450_6	CARM1.6
450_6	CBX1.6
450_6	CBX2.6
450_6	CBX3.6
450_6	CBX4.6
450_6	CBX5.6
450_6	CBX6.6
450_6	CBX7.6
450_6	CBX8.6
450_6	CDYL.6
450_6	CDYL2.6
450_6	CECR2.6
450_6	CENPA.6
450_6	CENPE.6
450_6	CENPF.6
450_6	CHAF1A.6
450_6	CHAF1B.6
450_6	CHD1.6
450_6	CHD1L.6
450_6	CHD2.6
450_6	CHD3.6
450_6	CHD4.6
450_6	CHD5.6
450_6	CHD6.6
450_6	CHD7.6
450_6	CHD8.6
450_6	CHD9.6
450_6	CHMP1B.6
450_6	CHMP2A.6
450_6	CHMP2B.6
450_6	CHMP4B.6
450_6	CHMP4C.6
450_6	CHMP5.6
450_6	CHMP6.6
450_6	CHRAC1.6
450_6	CITED1.6
450_6	CITED2.6
450_6	CITED4.6
450_6	CLOCK.6
450_6	CREB1.6
450_6	CREBBP.6
450_6	CTCF.6
450_6	DDX11.6
450_6	DDX17.6
450_6	DDX5.6
450_6	DHX9.6
450_6	DICER1.6
450_6	DMAP1.6
450_6	DNMT1.6
450_6	DNMT3A.6
450_6	DNMT3B.6
450_6	DNMT3L.6
450_6	DOT1L.6
450_6	DSCC1.6
450_6	EED.6
450_6	EHMT1.6
450_6	EHMT2.6
450_6	EIF3E.6
450_6	ELP3.6
450_6	EP300.6
450_6	EP400.6
450_6	EPC2.6
450_6	ERCC1.6
450_6	ERCC2.6
450_6	ERCC6.6
450_6	ESR1.6
450_6	EZH1.6
450_6	EZH2.6
450_6	FANCC.6
450_6	FANCM.6
450_6	FBXW7.6
450_6	FEV.6
450_6	FLI1.6
450_6	GFI1B.6
450_6	GTF3C4.6
450_6	H1F0.6
450_6	H1FNT.6
450_6	H1FOO.6
450_6	H1FX.6
450_6	H2AFJ.6
450_6	H2AFV.6
450_6	H2AFX.6
450_6	H2AFY.6
450_6	H2AFY2.6
450_6	H2AFZ.6
450_6	H3F3B.6
450_6	HAT1.6
450_6	HDAC1.6
450_6	HDAC10.6
450_6	HDAC11.6
450_6	HDAC2.6
450_6	HDAC3.6
450_6	HDAC4.6
450_6	HDAC5.6
450_6	HDAC6.6
450_6	HDAC7.6
450_6	HDAC8.6
450_6	HDAC9.6
450_6	HELLS.6
450_6	HIF1AN.6
450_6	HIRA.6
450_6	HIRIP3.6
450_6	HIST1H1A.6
450_6	HIST1H1B.6
450_6	HIST1H1C.6
450_6	HIST1H1D.6
450_6	HIST1H1E.6
450_6	HIST1H1T.6
450_6	HIST3H3.6
450_6	HJURP.6
450_6	HLCS.6
450_6	HLTF.6
450_6	HMG20A.6
450_6	HMG20B.6
450_6	HMGA1.6
450_6	HMGA2.6
450_6	HMGB1.6
450_6	HMGB2.6
450_6	HMGB3.6
450_6	HMGB4.6
450_6	HMGN1.6
450_6	HMGN2.6
450_6	HMGN3.6
450_6	HMGN4.6
450_6	HMGN5.6
450_6	HNRNPK.6
450_6	HP1BP3.6
450_6	HR.6
450_6	HSPBAP1.6
450_6	ID2.6
450_6	IKZF1.6
450_6	INCENP.6
450_6	ING2.6
450_6	INO80.6
450_6	IRF4.6
450_6	IRX1.6
450_6	JARID2.6
450_6	JHDM1D.6
450_6	JMJD4.6
450_6	JUN.6
450_6	JUNB.6
450_6	JUND.6
450_6	KAT2A.6
450_6	KAT2B.6
450_6	KAT5.6
450_6	KAT6A.6
450_6	KAT6B.6
450_6	KAT7.6
450_6	KAT8.6
450_6	KDM1A.6
450_6	KDM2A.6
450_6	KDM2B.6
450_6	KDM3A.6
450_6	KDM3B.6
450_6	KDM4A.6
450_6	KDM4B.6
450_6	KDM4C.6
450_6	KDM4D.6
450_6	KDM4E.6
450_6	KDM5A.6
450_6	KDM5B.6
450_6	KDM5C.6
450_6	KDM5D.6
450_6	KDM6A.6
450_6	KDM6B.6
450_6	KIF4A.6
450_6	KLHDC3.6
450_6	KMT2A.6
450_6	KMT2B.6
450_6	KMT2C.6
450_6	KMT2D.6
450_6	KMT2E.6
450_6	L3MBTL1.6
450_6	MAEL.6
450_6	MAF.6
450_6	MATR3.6
450_6	MAU2.6
450_6	MBD1.6
450_6	MBD2.6
450_6	MBD3.6
450_6	MBD3L1.6
450_6	MBD3L2.6
450_6	MBD4.6
450_6	MBD5.6
450_6	MBD6.6
450_6	MCM2.6
450_6	MCM4.6
450_6	MCM7.6
450_6	MECP2.6
450_6	MEN1.6
450_6	MINA.6
450_6	MPHOSPH8.6
450_6	MSH6.6
450_6	MSL1.6
450_6	MSL3.6
450_6	MTA1.6
450_6	MTA2.6
450_6	MTA3.6
450_6	MTOR.6
450_6	MYCN.6
450_6	NAP1L1.6
450_6	NAP1L2.6
450_6	NAP1L3.6
450_6	NAP1L4.6
450_6	NAP1L5.6
450_6	NAT10.6
450_6	NCOA1.6
450_6	NCOA2.6
450_6	NCOA3.6
450_6	NCOA6.6
450_6	NCOR1.6
450_6	NEDD4.6
450_6	NFRKB.6
450_6	NKX2-5.6
450_6	NPM2.6
450_6	NR3C1.6
450_6	NSD1.6
450_6	NSMCE2.6
450_6	NUFIP1.6
450_6	NUP153.6
450_6	NUP62.6
450_6	OIP5.6
450_6	ORC1.6
450_6	ORC2.6
450_6	ORC4.6
450_6	PADI4.6
450_6	PBRM1.6
450_6	PBX4.6
450_6	PCGF1.6
450_6	PCGF2.6
450_6	PCGF3.6
450_6	PCGF5.6
450_6	PCGF6.6
450_6	PDS5A.6
450_6	PDS5B.6
450_6	PHC1.6
450_6	PHC2.6
450_6	PHC3.6
450_6	PHF1.6
450_6	PHF2.6
450_6	PHF8.6
450_6	PHIP.6
450_6	PJA2.6
450_6	PKN1.6
450_6	POGZ.6
450_6	POLA1.6
450_6	POLD1.6
450_6	POLE.6
450_6	POLE3.6
450_6	POU5F1.6
450_6	PRDM2.6
450_6	PRDM8.6
450_6	PRDM9.6
450_6	PRKCB.6
450_6	PRM3.6
450_6	PRMT1.6
450_6	PRMT10.6
450_6	PRMT2.6
450_6	PRMT3.6
450_6	PRMT5.6
450_6	PRMT6.6
450_6	PRMT7.6
450_6	PRMT8.6
450_6	RAD18.6
450_6	RAD21.6
450_6	RAD54L.6
450_6	RAD54L2.6
450_6	RAG2.6
450_6	RAN.6
450_6	RARA.6
450_6	RB1.6
450_6	RBBP4.6
450_6	RBBP7.6
450_6	RBL1.6
450_6	RBL2.6
450_6	RBM10.6
450_6	RCBTB1.6
450_6	RCC1.6
450_6	RCOR1.6
450_6	RCOR2.6
450_6	REST.6
450_6	RING1.6
450_6	RNF2.6
450_6	RNF20.6
450_6	RNF40.6
450_6	RPA3.6
450_6	RRP8.6
450_6	RSF1.6
450_6	RUVBL1.6
450_6	SAFB.6
450_6	SATB1.6
450_6	SATB2.6
450_6	SCMH1.6
450_6	SETD1A.6
450_6	SETD1B.6
450_6	SETD2.6
450_6	SETD6.6
450_6	SETD7.6
450_6	SETD8.6
450_6	SETDB1.6
450_6	SETDB2.6
450_6	SETMAR.6
450_6	SHPRH.6
450_6	SIRT1.6
450_6	SIRT2.6
450_6	SIRT3.6
450_6	SIRT4.6
450_6	SIRT5.6
450_6	SIRT6.6
450_6	SIRT7.6
450_6	SLC30A9.6
450_6	SMARCA1.6
450_6	SMARCA2.6
450_6	SMARCA4.6
450_6	SMARCA5.6
450_6	SMARCAD1.6
450_6	SMARCAL1.6
450_6	SMARCB1.6
450_6	SMARCC1.6
450_6	SMARCC2.6
450_6	SMARCD1.6
450_6	SMARCD2.6
450_6	SMARCD3.6
450_6	SMARCE1.6
450_6	SMC1A.6
450_6	SMC1B.6
450_6	SMC2.6
450_6	SMC3.6
450_6	SMC4.6
450_6	SMC5.6
450_6	SMC6.6
450_6	SMCHD1.6
450_6	SMYD1.6
450_6	SMYD2.6
450_6	SMYD3.6
450_6	SMYD4.6
450_6	SMYD5.6
450_6	SP100.6
450_6	SRCAP.6
450_6	SRF.6
450_6	SS18L1.6
450_6	SSRP1.6
450_6	STAG1.6
450_6	STAG2.6
450_6	SUDS3.6
450_6	SUPT6H.6
450_6	SUV39H1.6
450_6	SUV39H2.6
450_6	SUV420H1.6
450_6	SUV420H2.6
450_6	SUZ12.6
450_6	TADA2A.6
450_6	TAF1.6
450_6	TAF5.6
450_6	TAF6L.6
450_6	TAPBP.6
450_6	TBL1XR1.6
450_6	TET1.6
450_6	TET2.6
450_6	TET3.6
450_6	TIMELESS.6
450_6	TIPIN.6
450_6	TMPO.6
450_6	TNKS1BP1.6
450_6	TNP1.6
450_6	TNP2.6
450_6	TOP2B.6
450_6	TP53.6
450_6	TP53BP1.6
450_6	TP63.6
450_6	TP73.6
450_6	TRIM24.6
450_6	TRIM28.6
450_6	TRIM33.6
450_6	TRIM66.6
450_6	TTF2.6
450_6	UBE2A.6
450_6	UBE2B.6
450_6	UBTF.6
450_6	UCHL5.6
450_6	UHRF1.6
450_6	UHRF2.6
450_6	UPF1.6
450_6	USP3.6
450_6	UTY.6
450_6	VCX.6
450_6	WDR11.6
450_6	WHSC1.6
450_6	WHSC1L1.6
450_6	YEATS4.6
450_6	ZBTB33.6
450_6	ZBTB4.6
450_6	ZBTB7C.6
450_6	ZMYND11.6
450_6	ZMYND8.6
450_7	ACTL6A.7
450_7	ACTR5.7
450_7	ACTR6.7
450_7	ACTR8.7
450_7	ALKBH1.7
450_7	APTX.7
450_7	ARID1A.7
450_7	ARID1B.7
450_7	ARID2.7
450_7	ARID3A.7
450_7	ARID3B.7
450_7	ARID4A.7
450_7	ARID4B.7
450_7	ARID5A.7
450_7	ARID5B.7
450_7	ARRB1.7
450_7	ASF1A.7
450_7	ASF1B.7
450_7	ASH1L.7
450_7	ATAD2.7
450_7	ATAD2B.7
450_7	ATF2.7
450_7	ATM.7
450_7	ATRX.7
450_7	AURKA.7
450_7	AURKB.7
450_7	BANP.7
450_7	BAP1.7
450_7	BAZ1A.7
450_7	BAZ1B.7
450_7	BAZ2A.7
450_7	BAZ2B.7
450_7	BCOR.7
450_7	BMI1.7
450_7	BPTF.7
450_7	BRCA1.7
450_7	BRD1.7
450_7	BRD2.7
450_7	BRD3.7
450_7	BRD4.7
450_7	BRD7.7
450_7	BRD8.7
450_7	BRD9.7
450_7	BRDT.7
450_7	BRPF1.7
450_7	BRPF3.7
450_7	BRWD1.7
450_7	BRWD3.7
450_7	BTAF1.7
450_7	C14ORF169.7
450_7	CALCOCO1.7
450_7	CAMTA2.7
450_7	CARM1.7
450_7	CBX1.7
450_7	CBX2.7
450_7	CBX3.7
450_7	CBX4.7
450_7	CBX5.7
450_7	CBX6.7
450_7	CBX7.7
450_7	CBX8.7
450_7	CDYL.7
450_7	CDYL2.7
450_7	CECR2.7
450_7	CENPA.7
450_7	CENPE.7
450_7	CENPF.7
450_7	CHAF1A.7
450_7	CHAF1B.7
450_7	CHD1.7
450_7	CHD1L.7
450_7	CHD2.7
450_7	CHD3.7
450_7	CHD4.7
450_7	CHD5.7
450_7	CHD6.7
450_7	CHD7.7
450_7	CHD8.7
450_7	CHD9.7
450_7	CHMP1B.7
450_7	CHMP2A.7
450_7	CHMP2B.7
450_7	CHMP4B.7
450_7	CHMP4C.7
450_7	CHMP5.7
450_7	CHMP6.7
450_7	CHRAC1.7
450_7	CITED1.7
450_7	CITED2.7
450_7	CITED4.7
450_7	CLOCK.7
450_7	CREB1.7
450_7	CREBBP.7
450_7	CTCF.7
450_7	DDX11.7
450_7	DDX17.7
450_7	DDX5.7
450_7	DHX9.7
450_7	DICER1.7
450_7	DMAP1.7
450_7	DNMT1.7
450_7	DNMT3A.7
450_7	DNMT3B.7
450_7	DNMT3L.7
450_7	DOT1L.7
450_7	DSCC1.7
450_7	EED.7
450_7	EHMT1.7
450_7	EHMT2.7
450_7	EIF3E.7
450_7	ELP3.7
450_7	EP300.7
450_7	EP400.7
450_7	EPC2.7
450_7	ERCC1.7
450_7	ERCC2.7
450_7	ERCC6.7
450_7	ESR1.7
450_7	EZH1.7
450_7	EZH2.7
450_7	FANCC.7
450_7	FANCM.7
450_7	FBXW7.7
450_7	FEV.7
450_7	FLI1.7
450_7	GFI1B.7
450_7	GTF3C4.7
450_7	H1F0.7
450_7	H1FNT.7
450_7	H1FOO.7
450_7	H1FX.7
450_7	H2AFJ.7
450_7	H2AFV.7
450_7	H2AFX.7
450_7	H2AFY.7
450_7	H2AFY2.7
450_7	H2AFZ.7
450_7	H3F3B.7
450_7	HAT1.7
450_7	HDAC1.7
450_7	HDAC10.7
450_7	HDAC11.7
450_7	HDAC2.7
450_7	HDAC3.7
450_7	HDAC4.7
450_7	HDAC5.7
450_7	HDAC6.7
450_7	HDAC7.7
450_7	HDAC8.7
450_7	HDAC9.7
450_7	HELLS.7
450_7	HIF1AN.7
450_7	HIRA.7
450_7	HIRIP3.7
450_7	HIST1H1A.7
450_7	HIST1H1B.7
450_7	HIST1H1C.7
450_7	HIST1H1D.7
450_7	HIST1H1E.7
450_7	HIST1H1T.7
450_7	HIST3H3.7
450_7	HJURP.7
450_7	HLCS.7
450_7	HLTF.7
450_7	HMG20A.7
450_7	HMG20B.7
450_7	HMGA1.7
450_7	HMGA2.7
450_7	HMGB1.7
450_7	HMGB2.7
450_7	HMGB3.7
450_7	HMGB4.7
450_7	HMGN1.7
450_7	HMGN2.7
450_7	HMGN3.7
450_7	HMGN4.7
450_7	HMGN5.7
450_7	HNRNPK.7
450_7	HP1BP3.7
450_7	HR.7
450_7	HSPBAP1.7
450_7	ID2.7
450_7	IKZF1.7
450_7	INCENP.7
450_7	ING2.7
450_7	INO80.7
450_7	IRF4.7
450_7	IRX1.7
450_7	JARID2.7
450_7	JHDM1D.7
450_7	JMJD4.7
450_7	JUN.7
450_7	JUNB.7
450_7	JUND.7
450_7	KAT2A.7
450_7	KAT2B.7
450_7	KAT5.7
450_7	KAT6A.7
450_7	KAT6B.7
450_7	KAT7.7
450_7	KAT8.7
450_7	KDM1A.7
450_7	KDM2A.7
450_7	KDM2B.7
450_7	KDM3A.7
450_7	KDM3B.7
450_7	KDM4A.7
450_7	KDM4B.7
450_7	KDM4C.7
450_7	KDM4D.7
450_7	KDM4E.7
450_7	KDM5A.7
450_7	KDM5B.7
450_7	KDM5C.7
450_7	KDM5D.7
450_7	KDM6A.7
450_7	KDM6B.7
450_7	KIF4A.7
450_7	KLHDC3.7
450_7	KMT2A.7
450_7	KMT2B.7
450_7	KMT2C.7
450_7	KMT2D.7
450_7	KMT2E.7
450_7	L3MBTL1.7
450_7	MAEL.7
450_7	MAF.7
450_7	MATR3.7
450_7	MAU2.7
450_7	MBD1.7
450_7	MBD2.7
450_7	MBD3.7
450_7	MBD3L1.7
450_7	MBD3L2.7
450_7	MBD4.7
450_7	MBD5.7
450_7	MBD6.7
450_7	MCM2.7
450_7	MCM4.7
450_7	MCM7.7
450_7	MECP2.7
450_7	MEN1.7
450_7	MINA.7
450_7	MPHOSPH8.7
450_7	MSH6.7
450_7	MSL1.7
450_7	MSL3.7
450_7	MTA1.7
450_7	MTA2.7
450_7	MTA3.7
450_7	MTOR.7
450_7	MYCN.7
450_7	NAP1L1.7
450_7	NAP1L2.7
450_7	NAP1L3.7
450_7	NAP1L4.7
450_7	NAP1L5.7
450_7	NAT10.7
450_7	NCOA1.7
450_7	NCOA2.7
450_7	NCOA3.7
450_7	NCOA6.7
450_7	NCOR1.7
450_7	NEDD4.7
450_7	NFRKB.7
450_7	NKX2-5.7
450_7	NPM2.7
450_7	NR3C1.7
450_7	NSD1.7
450_7	NSMCE2.7
450_7	NUFIP1.7
450_7	NUP153.7
450_7	NUP62.7
450_7	OIP5.7
450_7	ORC1.7
450_7	ORC2.7
450_7	ORC4.7
450_7	PADI4.7
450_7	PBRM1.7
450_7	PBX4.7
450_7	PCGF1.7
450_7	PCGF2.7
450_7	PCGF3.7
450_7	PCGF5.7
450_7	PCGF6.7
450_7	PDS5A.7
450_7	PDS5B.7
450_7	PHC1.7
450_7	PHC2.7
450_7	PHC3.7
450_7	PHF1.7
450_7	PHF2.7
450_7	PHF8.7
450_7	PHIP.7
450_7	PJA2.7
450_7	PKN1.7
450_7	POGZ.7
450_7	POLA1.7
450_7	POLD1.7
450_7	POLE.7
450_7	POLE3.7
450_7	POU5F1.7
450_7	PRDM2.7
450_7	PRDM8.7
450_7	PRDM9.7
450_7	PRKCB.7
450_7	PRM3.7
450_7	PRMT1.7
450_7	PRMT10.7
450_7	PRMT2.7
450_7	PRMT3.7
450_7	PRMT5.7
450_7	PRMT6.7
450_7	PRMT7.7
450_7	PRMT8.7
450_7	RAD18.7
450_7	RAD21.7
450_7	RAD54L.7
450_7	RAD54L2.7
450_7	RAG2.7
450_7	RAN.7
450_7	RARA.7
450_7	RB1.7
450_7	RBBP4.7
450_7	RBBP7.7
450_7	RBL1.7
450_7	RBL2.7
450_7	RBM10.7
450_7	RCBTB1.7
450_7	RCC1.7
450_7	RCOR1.7
450_7	RCOR2.7
450_7	REST.7
450_7	RING1.7
450_7	RNF2.7
450_7	RNF20.7
450_7	RNF40.7
450_7	RPA3.7
450_7	RRP8.7
450_7	RSF1.7
450_7	RUVBL1.7
450_7	SAFB.7
450_7	SATB1.7
450_7	SATB2.7
450_7	SCMH1.7
450_7	SETD1A.7
450_7	SETD1B.7
450_7	SETD2.7
450_7	SETD6.7
450_7	SETD7.7
450_7	SETD8.7
450_7	SETDB1.7
450_7	SETDB2.7
450_7	SETMAR.7
450_7	SHPRH.7
450_7	SIRT1.7
450_7	SIRT2.7
450_7	SIRT3.7
450_7	SIRT4.7
450_7	SIRT5.7
450_7	SIRT6.7
450_7	SIRT7.7
450_7	SLC30A9.7
450_7	SMARCA1.7
450_7	SMARCA2.7
450_7	SMARCA4.7
450_7	SMARCA5.7
450_7	SMARCAD1.7
450_7	SMARCAL1.7
450_7	SMARCB1.7
450_7	SMARCC1.7
450_7	SMARCC2.7
450_7	SMARCD1.7
450_7	SMARCD2.7
450_7	SMARCD3.7
450_7	SMARCE1.7
450_7	SMC1A.7
450_7	SMC1B.7
450_7	SMC2.7
450_7	SMC3.7
450_7	SMC4.7
450_7	SMC5.7
450_7	SMC6.7
450_7	SMCHD1.7
450_7	SMYD1.7
450_7	SMYD2.7
450_7	SMYD3.7
450_7	SMYD4.7
450_7	SMYD5.7
450_7	SP100.7
450_7	SRCAP.7
450_7	SRF.7
450_7	SS18L1.7
450_7	SSRP1.7
450_7	STAG1.7
450_7	STAG2.7
450_7	SUDS3.7
450_7	SUPT6H.7
450_7	SUV39H1.7
450_7	SUV39H2.7
450_7	SUV420H1.7
450_7	SUV420H2.7
450_7	SUZ12.7
450_7	TADA2A.7
450_7	TAF1.7
450_7	TAF5.7
450_7	TAF6L.7
450_7	TAPBP.7
450_7	TBL1XR1.7
450_7	TET1.7
450_7	TET2.7
450_7	TET3.7
450_7	TIMELESS.7
450_7	TIPIN.7
450_7	TMPO.7
450_7	TNKS1BP1.7
450_7	TNP1.7
450_7	TNP2.7
450_7	TOP2B.7
450_7	TP53.7
450_7	TP53BP1.7
450_7	TP63.7
450_7	TP73.7
450_7	TRIM24.7
450_7	TRIM28.7
450_7	TRIM33.7
450_7	TRIM66.7
450_7	TTF2.7
450_7	UBE2A.7
450_7	UBE2B.7
450_7	UBTF.7
450_7	UCHL5.7
450_7	UHRF1.7
450_7	UHRF2.7
450_7	UPF1.7
450_7	USP3.7
450_7	UTY.7
450_7	VCX.7
450_7	WDR11.7
450_7	WHSC1.7
450_7	WHSC1L1.7
450_7	YEATS4.7
450_7	ZBTB33.7
450_7	ZBTB4.7
450_7	ZBTB7C.7
450_7	ZMYND11.7
450_7	ZMYND8.7
