# Supplementary material for: Target-Specific Precision of CRISPR-Mediated Genome Editing
Source: Mol Cell. 2019 Feb 21;73(4):699–713.e6. doi: 10.1016/j.molcel.2018.11.031 (PMC6395888; doi:10.1016/j.molcel.2018.11.031)
Supplement: Table S2. Precision Groups, Related to Figure 3 — Precision groups for the characterized 649 target sites, with the associated frequency of the commonest indel and the total number of indels detected at each site. [file mmc3.xlsx]

## Sheet: Table_S2_targets_precision
Table S2: Precision groups
sgRNA/Target	Commonest indel frequency	Total number of indels	Precision group
KDM6B.5	0.95	21	P
CBX6.5	0.94	17	P
CHD2.7	0.93	14	P
HMGA2.6	0.91	504	P
HMGN5.4	0.91	32	P
KDM3A.6	0.87	162	P
CHAF1A.5	0.86	44	P
MAF.5	0.86	22	P
NUP153.7	0.86	43	P
PRMT7.7	0.86	111	P
KMT2D.6	0.84	45	P
GFI1B.7	0.82	49	P
MBD1.6	0.82	65	P
SUZ12.6	0.81	21	P
CENPE.5	0.79	29	P
KAT2B.6	0.79	14	P
SMARCD1.6	0.78	91	P
KDM2A.5	0.78	59	P
PHF2.5	0.78	18	P
MBD3L1.7	0.77	71	P
CHD1L.5	0.77	62	P
KAT5.5	0.76	17	P
SATB2.6	0.76	109	P
HMGB3.3	0.74	27	P
RBBP4.5	0.74	77	P
UHRF2.7	0.74	23	P
KDM4B.7	0.73	137	P
HMGN4.6	0.73	11	P
ZMYND8.1	0.72	29	P
TP63.1	0.72	25	P
BRD2.5	0.71	21	P
TADA2A.7	0.71	14	P
ACTR6.2	0.71	17	P
HDAC4.7	0.71	17	P
CDYL.5	0.71	78	P
UBTF.5	0.7	67	P
EIF3E.7	0.7	10	P
HIST1H1T.7	0.7	10	P
IRF4.5	0.7	10	P
CHD9.6	0.7	43	P
DICER1.5	0.7	43	P
SETD7.5	0.7	82	P
TOP2B.6	0.69	13	P
PRMT10.5	0.69	29	P
ARRB1.5	0.69	16	P
CITED2.6	0.69	35	P
RBM10.7	0.68	22	P
ERCC2.1	0.68	74	P
KLHDC3.1	0.67	15	P
NAT10.5	0.67	24	P
PCGF3.7	0.67	54	P
PHIP.7	0.67	15	P
KLHDC3.6	0.66	508	P
BCOR.6	0.65	26	P
DMAP1.5	0.65	46	P
YEATS4.6	0.65	17	P
ERCC2.5	0.65	31	P
PHIP.5	0.65	31	P
SSRP1.7	0.64	14	P
HDAC10.1	0.64	394	P
NSD1.6	0.63	30	P
PRMT2.6	0.63	133	P
HJURP.6	0.63	27	P
MINA.6	0.63	67	P
FBXW7.7	0.62	16	P
NUFIP1.5	0.62	16	P
PCGF6.7	0.62	21	P
ING2.7	0.62	13	P
NAP1L4.7	0.62	13	P
PHF8.6	0.62	13	P
HIST1H1C.5	0.61	31	P
HDAC11.6	0.61	54	P
RBL2.7	0.61	23	P
CBX2.1	0.6	65	P
IRX1.6	0.6	10	P
HMGB2.6	0.6	146	P
CDYL.6	0.6	42	P
SRCAP.6	0.6	42	P
CHD5.5	0.59	22	P
SMC3.7	0.59	22	P
NCOR1.6	0.59	17	P
KMT2B.7	0.58	12	P
MATR3.5	0.58	12	P
SUV420H1.5	0.57	54	P
ARID2.6	0.57	61	P
ARID4B.7	0.57	14	P
CHMP4B.6	0.57	175	P
DHX9.5	0.57	14	P
EZH1.5	0.57	21	P
HDAC9.5	0.57	21	P
NSD1.7	0.57	81	P
RBBP4.6	0.57	60	P
SUV420H1.7	0.56	32	P
KIF4A.1	0.56	102	P
NCOA3.6	0.56	34	P
NUFIP1.6	0.56	34	P
RAD54L.5	0.56	18	P
SETD7.7	0.56	18	P
ZMYND8.6	0.55	56	P
CTCF.6	0.55	29	P
RBBP7.5	0.55	98	P
NAP1L5.6	0.55	31	P
H2AFY.7	0.55	22	P
CHD6.6	0.54	13	P
SIRT5.6	0.54	26	P
RB1.6	0.53	30	P
NPM2.1	0.53	139	P
ERCC6.6	0.53	17	P
MTA2.6	0.53	17	P
CREBBP.7	0.53	19	P
GFI1B.6	0.53	19	P
HIRA.6	0.53	19	P
NCOA3.7	0.53	228	P
SIRT7.7	0.53	19	P
TP63.7	0.53	19	P
FANCC.7	0.52	40	P
TET3.7	0.52	21	P
UHRF1.7	0.52	44	P
ASF1B.5	0.52	25	P
RBL2.6	0.52	25	P
JUNB.2	0.52	87	P
CHD1.6	0.52	31	P
ARID3A.7	0.5	10	M
CHRAC1.6	0.5	28	M
HDAC1.6	0.5	14	M
HLTF.7	0.5	40	M
KDM5B.5	0.5	10	M
MBD3.5	0.5	22	M
MBD5.5	0.5	18	M
PCGF3.6	0.5	14	M
SCMH1.7	0.5	32	M
SETMAR.5	0.5	10	M
SMARCC1.5	0.5	12	M
TBL1XR1.6	0.5	20	M
TRIM24.1	0.5	18	M
PRKCB.7	0.49	61	M
KDM2A.6	0.49	59	M
MSL1.6	0.48	33	M
HDAC9.6	0.48	64	M
ZBTB33.6	0.48	31	M
MBD3.7	0.48	25	M
SUDS3.6	0.48	25	M
SUV39H2.7	0.48	25	M
NCOA6.6	0.48	121	M
RBBP7.7	0.48	23	M
ARID5A.5	0.48	21	M
ARID1B.7	0.47	17	M
BMI1.6	0.47	17	M
H1F0.7	0.47	51	M
TRIM28.6	0.47	98	M
ARID5B.7	0.47	15	M
BAP1.7	0.47	15	M
KDM5C.6	0.47	30	M
TIMELESS.7	0.47	15	M
ASF1A.5	0.46	13	M
CHMP4C.6	0.46	26	M
NAP1L4.5	0.46	13	M
DDX17.7	0.46	37	M
CHD8.7	0.46	24	M
CHD2.5	0.45	22	M
CHMP2A.7	0.45	11	M
HMG20A.6	0.45	121	M
TAF1.7	0.45	130	M
HIF1AN.6	0.45	42	M
CHMP2B.6	0.45	20	M
CHMP1B.6	0.45	110	M
BAZ2B.6	0.44	27	M
CBX4.6	0.44	27	M
WDR11.7	0.44	36	M
CHD2.6	0.44	70	M
HMG20A.7	0.44	25	M
UHRF2.6	0.44	41	M
CBX5.5	0.44	16	M
NSMCE2.5	0.44	16	M
SMC4.5	0.44	16	M
TET2.5	0.44	16	M
SRF.5	0.43	134	M
DDX5.6	0.43	14	M
DDX5.7	0.43	14	M
KMT2E.7	0.43	14	M
TP73.1	0.43	14	M
KDM3A.5	0.43	82	M
KDM4A.7	0.43	54	M
HAT1.6	0.42	33	M
H1FX.5	0.42	114	M
SMC5.6	0.42	81	M
TIPIN.6	0.42	79	M
ERCC6.7	0.42	12	M
EZH1.6	0.42	12	M
EZH2.6	0.42	36	M
FANCM.7	0.42	12	M
POLE.6	0.42	12	M
CHD4.6	0.41	29	M
ID2.1	0.41	46	M
PRMT3.7	0.41	17	M
UBE2B.5	0.41	22	M
PRMT10.6	0.41	27	M
ACTL6A.6	0.4	10	M
ASH1L.7	0.4	10	M
CHAF1B.6	0.4	25	M
CHD1.7	0.4	10	M
HAT1.7	0.4	15	M
HDAC6.5	0.4	10	M
HIRA.7	0.4	10	M
HIST1H1B.6	0.4	10	M
HLCS.6	0.4	20	M
NCOA2.7	0.4	20	M
RAD54L2.7	0.4	10	M
RBM10.6	0.4	10	M
SETDB1.5	0.4	25	M
SIRT6.6	0.4	25	M
SMARCA1.7	0.4	10	M
SMYD4.5	0.4	78	M
USP3.1	0.39	23	M
TMPO.7	0.39	36	M
EHMT2.7	0.38	13	M
HDAC6.6	0.38	86	M
UHRF1.6	0.38	47	M
SMARCA4.6	0.38	68	M
DNMT1.6	0.38	55	M
TRIM66.5	0.38	21	M
KDM1A.6	0.38	29	M
POLE3.7	0.38	74	M
HMGN3.6	0.38	53	M
ARID4A.6	0.38	24	M
ATRX.7	0.38	24	M
H1F0.1	0.38	16	M
HELLS.6	0.38	64	M
HIRIP3.5	0.38	32	M
REST.5	0.38	16	M
SMC4.7	0.37	113	M
KMT2C.7	0.37	19	M
CHD7.5	0.37	60	M
OIP5.6	0.37	30	M
CHD8.6	0.37	41	M
NFRKB.6	0.37	63	M
ARID5B.6	0.36	44	M
CHD3.7	0.36	22	M
HDAC8.6	0.36	11	M
KDM5A.7	0.36	11	M
MBD6.6	0.36	22	M
MSL1.5	0.36	11	M
MTA1.7	0.36	11	M
SATB1.6	0.36	11	M
SMC4.6	0.36	11	M
TIMELESS.6	0.36	44	M
TOP2B.7	0.36	11	M
POLA1.6	0.36	25	M
BANP.6	0.36	14	M
BRPF1.6	0.36	28	M
JHDM1D.6	0.36	126	M
PCGF2.7	0.36	14	M
PCGF6.6	0.36	14	M
SMARCE1.7	0.36	14	M
PRMT2.5	0.36	76	M
STAG2.5	0.35	31	M
SMC6.5	0.35	127	M
RING1.5	0.35	48	M
HIRIP3.6	0.35	34	M
KAT8.5	0.35	17	M
DNMT3L.6	0.35	20	M
SETD2.7	0.35	23	M
TRIM33.6	0.34	58	M
HJURP.1	0.34	93	M
EP300.5	0.34	32	M
SMCHD1.6	0.34	105	M
TAF6L.7	0.34	38	M
NAP1L2.2	0.34	89	M
ARID5B.1	0.33	18	M
ESR1.5	0.33	15	M
ESR1.6	0.33	42	M
H2AFJ.5	0.33	12	M
H3F3B.5	0.33	15	M
HMGA2.7	0.33	18	M
INO80.6	0.33	18	M
MTA3.5	0.33	42	M
RAD21.6	0.33	33	M
RAD54L.7	0.33	30	M
SMARCD2.6	0.33	177	M
SMC6.6	0.33	15	M
TP53.6	0.33	27	M
UBE2A.6	0.33	18	M
WHSC1L1.6	0.33	15	M
USP3.7	0.32	74	M
L3MBTL1.1	0.32	28	M
SMARCE1.6	0.32	28	M
CHD6.5	0.32	106	M
DSCC1.6	0.32	25	M
MTA3.7	0.32	25	M
SMC1A.6	0.32	25	M
TP53BP1.7	0.32	50	M
MBD3L1.5	0.32	22	M
NAP1L2.4	0.32	22	M
REST.6	0.32	22	M
RCBTB1.6	0.32	41	M
WHSC1L1.7	0.32	41	M
CHD5.7	0.32	19	M
EP300.6	0.32	19	M
HDAC5.6	0.32	19	M
PHC3.5	0.32	19	M
ATAD2B.6	0.31	32	M
GTF3C4.7	0.31	16	M
SMC3.2	0.31	16	M
SS18L1.5	0.31	16	M
CHD5.6	0.31	13	M
DNMT1.7	0.31	13	M
EP400.7	0.31	13	M
RCBTB1.7	0.31	13	M
SMARCD3.6	0.31	91	M
TET2.7	0.31	13	M
TIPIN.5	0.31	13	M
DNMT3B.7	0.3	23	M
KAT8.7	0.3	23	M
EIF3E.6	0.3	66	M
BRD3.6	0.3	20	M
CBX8.7	0.3	10	M
HMG20A.5	0.3	20	M
HMG20B.7	0.3	10	M
HMGA2.5	0.3	10	M
PRMT8.7	0.3	20	M
RAG2.7	0.3	20	M
SUDS3.7	0.3	10	M
UCHL5.6	0.3	10	M
NEDD4.6	0.3	27	M
CBX1.7	0.3	71	M
BRD8.5	0.29	17	M
CBX1.4	0.29	17	M
KAT7.6	0.29	17	M
ORC1.5	0.29	51	M
TAF5.6	0.29	17	M
ACTR8.5	0.29	75	M
CARM1.7	0.29	24	M
BAZ2B.1	0.29	31	M
KLHDC3.7	0.29	31	M
HLTF.6	0.29	38	M
ARID4B.6	0.29	87	M
BPTF.6	0.29	14	M
CHMP1B.7	0.29	14	M
EPC2.7	0.29	35	M
PHC3.7	0.29	35	M
PHF1.1	0.29	14	M
POGZ.6	0.29	28	M
SMYD1.6	0.28	46	M
KAT7.7	0.28	25	M
CENPF.1	0.28	18	M
PJA2.6	0.28	36	M
USP3.6	0.28	36	M
CHMP4C.7	0.28	65	M
ZMYND8.7	0.28	76	M
ID2.5	0.28	29	M
BRWD3.6	0.27	11	M
KDM6A.6	0.27	11	M
NSMCE2.6	0.27	11	M
PHC2.6	0.27	11	M
PHF1.7	0.27	242	M
EP300.7	0.27	37	M
TMPO.6	0.27	26	M
KDM5D.5	0.27	15	M
NEDD4.5	0.27	30	M
RUVBL1.4	0.27	30	M
SMYD5.6	0.27	15	M
PHIP.6	0.26	34	M
SMARCA5.6	0.26	19	M
NEDD4.7	0.26	23	M
TET3.6	0.26	23	M
PDS5A.5	0.26	27	M
SIRT1.5	0.26	27	M
PRMT5.7	0.26	112	M
REST.7	0.26	35	M
STAG2.7	0.26	35	M
SS18L1.6	0.26	238	M
ZMYND8.4	0.26	90	M
HDAC4.6	0.25	63	M
ACTR5.6	0.25	20	I
ACTR8.7	0.25	24	I
BRD9.6	0.25	12	I
CBX2.6	0.25	24	I
CBX5.6	0.25	16	I
CBX8.5	0.25	12	I
FANCM.6	0.25	12	I
HIRA.5	0.25	12	I
KAT6B.5	0.25	24	I
KDM2B.7	0.25	36	I
MBD3L2.6	0.25	12	I
MTA3.6	0.25	36	I
NAP1L4.6	0.25	12	I
NCOR1.5	0.25	28	I
PHF1.5	0.25	12	I
PJA2.7	0.25	16	I
RNF20.7	0.25	12	I
SETD6.6	0.25	12	I
ZBTB33.5	0.25	12	I
ZMYND11.6	0.25	24	I
TP73.6	0.25	77	I
PDS5B.7	0.25	57	I
PRMT1.7	0.24	41	I
MCM4.6	0.24	37	I
DOT1L.6	0.24	33	I
SMYD2.2	0.24	33	I
SMYD2.7	0.24	33	I
TAF6L.5	0.24	99	I
NPM2.6	0.24	203	I
RAG2.6	0.24	29	I
NEDD4.3	0.24	25	I
SMYD3.5	0.24	25	I
RCC1.5	0.24	46	I
TP53BP1.6	0.24	67	I
ASF1B.6	0.24	21	I
HMGN1.5	0.24	21	I
SMARCA2.6	0.24	21	I
TP53.7	0.24	21	I
CREB1.5	0.24	110	I
HNRNPK.6	0.24	17	I
NAP1L2.7	0.24	17	I
ORC2.5	0.24	34	I
PBRM1.6	0.24	17	I
TRIM24.6	0.24	17	I
PCGF1.6	0.23	60	I
RAD18.6	0.23	30	I
BRD7.7	0.23	13	I
PHC2.7	0.23	13	I
HJURP.2	0.23	139	I
MSH6.6	0.23	48	I
PCGF5.7	0.23	35	I
DNMT3A.5	0.23	22	I
DNMT3B.5	0.23	22	I
SMYD3.7	0.23	22	I
TP53.1	0.23	44	I
TNP2.5	0.23	31	I
EED.7	0.22	27	I
H1F0.6	0.22	27	I
KIF4A.5	0.22	27	I
SMARCD2.7	0.22	99	I
ATF2.7	0.22	41	I
RING1.7	0.22	23	I
ARID5A.7	0.22	65	I
ARID3A.6	0.21	14	I
CBX5.7	0.21	14	I
EED.6	0.21	42	I
ERCC2.2	0.21	14	I
HDAC11.1	0.21	14	I
KAT6A.5	0.21	14	I
NR3C1.1	0.21	14	I
POLA1.7	0.21	14	I
RNF2.6	0.21	14	I
UTY.5	0.21	28	I
SMC3.6	0.21	80	I
HMGA1.5	0.21	33	I
NFRKB.5	0.21	33	I
MYCN.5	0.21	52	I
CHMP2A.6	0.21	19	I
CTCF.5	0.21	19	I
PCGF1.5	0.21	38	I
PRMT3.6	0.21	19	I
EZH2.7	0.21	24	I
KDM4A.2	0.21	48	I
MBD5.7	0.21	24	I
NR3C1.4	0.21	24	I
CHAF1B.5	0.21	34	I
SMYD4.7	0.21	34	I
CBX6.7	0.2	49	I
SMYD2.6	0.2	74	I
BRPF3.3	0.2	20	I
CHMP4B.7	0.2	65	I
CHRAC1.5	0.2	15	I
CITED2.1	0.2	25	I
DNMT3B.6	0.2	10	I
ERCC2.6	0.2	25	I
GFI1B.5	0.2	20	I
H2AFY.6	0.2	15	I
H3F3B.6	0.2	15	I
HDAC1.5	0.2	10	I
KDM5B.6	0.2	10	I
MBD4.7	0.2	10	I
NAP1L3.6	0.2	10	I
PBX4.7	0.2	10	I
RAD21.5	0.2	15	I
RARA.7	0.2	20	I
RNF20.5	0.2	10	I
RNF40.6	0.2	25	I
RSF1.7	0.2	10	I
SMARCA4.7	0.2	30	I
SMARCB1.6	0.2	15	I
SMARCD3.7	0.2	30	I
SUPT6H.6	0.2	10	I
SUZ12.7	0.2	10	I
TET1.6	0.2	30	I
UBE2B.6	0.2	10	I
BAZ2B.7	0.2	61	I
RBBP7.1	0.2	56	I
CHMP4C.5	0.2	41	I
PRMT6.6	0.19	36	I
RNF20.6	0.19	36	I
ATAD2B.5	0.19	26	I
H2AFY2.6	0.19	26	I
DICER1.7	0.19	21	I
PRMT8.5	0.19	21	I
UPF1.6	0.19	21	I
MBD5.6	0.19	95	I
ARID5A.1	0.19	48	I
ATF2.5	0.19	16	I
BRPF3.5	0.19	16	I
CBX8.6	0.19	48	I
HDAC6.1	0.19	16	I
RAD18.5	0.19	16	I
STAG2.6	0.19	16	I
KMT2C.6	0.19	27	I
PHC3.6	0.18	65	I
SRF.2	0.18	153	I
BANP.7	0.18	11	I
HDAC5.1	0.18	11	I
KMT2A.7	0.18	22	I
L3MBTL1.6	0.18	11	I
MCM2.7	0.18	11	I
PBRM1.5	0.18	11	I
RPA3.5	0.18	11	I
SMC2.6	0.18	11	I
H2AFZ.7	0.18	28	I
ARID5A.6	0.18	107	I
CENPE.6	0.18	17	I
NCOA3.2	0.18	17	I
SATB2.7	0.18	17	I
SMARCC2.6	0.18	17	I
JUNB.7	0.18	40	I
L3MBTL1.7	0.18	40	I
MAU2.6	0.17	23	I
MEN1.5	0.17	23	I
TADA2A.6	0.17	52	I
EPC2.6	0.17	35	I
HLTF.1	0.17	41	I
PCGF5.6	0.17	59	I
ARID2.7	0.17	30	I
CHMP4B.5	0.17	12	I
CREBBP.6	0.17	18	I
EHMT2.6	0.17	12	I
EZH2.5	0.17	12	I
ID2.7	0.17	12	I
KAT6A.7	0.17	18	I
PCGF2.5	0.17	18	I
PCGF3.5	0.17	18	I
PCGF6.5	0.17	12	I
PRMT5.5	0.17	18	I
SMARCA1.5	0.17	12	I
STAG1.7	0.17	12	I
TNP1.6	0.17	12	I
NR3C1.6	0.17	175	I
BRPF3.7	0.16	97	I
BRCA1.6	0.16	37	I
RBBP7.6	0.16	31	I
ARID4A.5	0.16	50	I
KDM2A.7	0.16	25	I
BAZ2B.2	0.16	19	I
MAF.6	0.16	19	I
NAP1L5.5	0.16	19	I
NSD1.2	0.16	19	I
ELP3.6	0.16	32	I
ASH1L.6	0.15	26	I
ATM.6	0.15	26	I
BAZ1A.7	0.15	13	I
EPC2.5	0.15	13	I
KAT6B.6	0.15	13	I
MAEL.7	0.15	26	I
SATB1.7	0.15	13	I
H2AFZ.5	0.15	33	I
ACTR5.7	0.15	40	I
HMGN3.7	0.15	20	I
MPHOSPH8.6	0.15	20	I
SETDB1.6	0.15	20	I
SMC4.1	0.15	20	I
SMARCC2.7	0.15	27	I
KIF4A.4	0.14	28	I
NCOA1.6	0.14	21	I
PRDM8.7	0.14	21	I
SCMH1.6	0.14	14	I
SETD7.1	0.14	49	I
SETD7.6	0.14	14	I
SIRT1.7	0.14	14	I
TP63.6	0.14	14	I
TP73.5	0.14	14	I
WHSC1L1.5	0.14	133	I
PRMT6.7	0.14	93	I
RBL2.5	0.14	65	I
HIST1H1D.6	0.14	116	I
HR.1	0.14	29	I
HDAC2.6	0.14	73	I
HJURP.5	0.14	22	I
KDM5A.6	0.14	44	I
ZMYND8.5	0.14	37	I
NPM2.7	0.13	104	I
DMAP1.6	0.13	15	I
H2AFY2.5	0.13	15	I
HDAC10.5	0.13	15	I
HMGB3.2	0.13	15	I
JUNB.5	0.13	15	I
MBD1.7	0.13	15	I
PCGF1.7	0.13	15	I
WDR11.6	0.13	15	I
CBX7.7	0.13	23	I
JHDM1D.5	0.13	23	I
RARA.6	0.13	69	I
USP3.3	0.13	23	I
ACTR8.6	0.13	54	I
SMC2.7	0.13	31	I
ARID3B.6	0.12	16	I
HJURP.7	0.12	80	I
KDM5D.6	0.12	16	I
PKN1.5	0.12	16	I
SMCHD1.5	0.12	16	I
SSRP1.6	0.12	24	I
BRD2.6	0.12	89	I
KDM4A.6	0.12	25	I
MBD4.6	0.12	25	I
TP53BP1.1	0.12	25	I
CITED1.6	0.12	17	I
SMC4.2	0.12	77	I
HP1BP3.6	0.12	26	I
CENPF.6	0.11	114	I
PRMT5.6	0.11	116	I
ATF2.6	0.11	27	I
H2AFX.6	0.11	18	I
HIST1H1E.5	0.11	18	I
HSPBAP1.6	0.11	27	I
MBD4.5	0.11	36	I
SHPRH.7	0.11	18	I
SSRP1.5	0.11	27	I
RCOR2.6	0.11	64	I
AURKA.6	0.11	28	I
SIRT3.5	0.11	28	I
H1F0.4	0.11	19	I
ZMYND11.7	0.1	29	I
KAT2B.7	0.1	78	I
APTX.7	0.1	10	I
BRDT.7	0.1	10	I
CBX2.3	0.1	30	I
HDAC3.7	0.1	20	I
PHF1.6	0.1	10	I
SETD1A.5	0.09	11	I
SRCAP.5	0.09	11	I
TP73.7	0.09	11	I
SSRP1.1	0.09	146	I
SIRT1.6	0.08	36	I
SMARCC1.6	0.08	24	I
JUNB.1	0.08	85	I
BRD8.6	0.08	13	I
SMARCD2.1	0.08	13	I
MSH6.2	0.07	82	I
SMC2.5	0.07	14	I
NCOA2.5	0.07	15	I
SETD6.7	0.06	36	I
