# Supplementary material for: Target-Specific Precision of CRISPR-Mediated Genome Editing
Source: Mol Cell. 2019 Feb 21;73(4):699–713.e6. doi: 10.1016/j.molcel.2018.11.031 (PMC6395888; doi:10.1016/j.molcel.2018.11.031)
Supplement: Table S3. Characterization of All Detected Deletions, Related to Figure 4 — The microhomology status of each deletion is indicated. [file mmc4.xlsx]

## Sheet: deletions_microhomology
Table S3: Characterization of all detected deletions
Chromosome	Start	End	Indel	Size	sgRNA/Target	Microhomology sequence	MH-deletion	Count
chr10	225972	225974	Deletion	-3	ZMYND11.1	GAC	TRUE	2
chr10	63662096	63662096	Deletion	-1	ARID5B.1	G	TRUE	3
chr10	63662090	63662093	Deletion	-4	ARID5B.1	CC	TRUE	1
chr10	112328706	112328709	Deletion	-4	SMC3.1		FALSE	1
chr11	57101321	57102670	Deletion	-1350	SSRP1.1	CCCA	TRUE	1
chr11	57101932	57102632	Deletion	-701	SSRP1.1		FALSE	1
chr11	57102232	57102581	Deletion	-350	SSRP1.1	A	TRUE	1
chr11	57102314	57102568	Deletion	-255	SSRP1.1	GT	TRUE	1
chr11	57102376	57102564	Deletion	-189	SSRP1.1	AGAC	TRUE	1
chr11	57102550	57102567	Deletion	-18	SSRP1.1	C	TRUE	1
chr11	57102553	57102560	Deletion	-8	SSRP1.1	T	TRUE	3
chr11	57102560	57102561	Deletion	-2	SSRP1.1		FALSE	2
chr11	57102551	57102572	Deletion	-22	SSRP1.1	TT	TRUE	1
chr11	57102562	57102568	Deletion	-7	SSRP1.1	G	TRUE	1
chr11	57102563	57102564	Deletion	-2	SSRP1.1	A	TRUE	2
chr11	57102551	57102574	Deletion	-24	SSRP1.1		FALSE	2
chr11	57102553	57102569	Deletion	-17	SSRP1.1	TC	TRUE	3
chr11	57102546	57102565	Deletion	-20	SSRP1.1	GA	TRUE	1
chr11	57102562	57102565	Deletion	-4	SSRP1.1	GA	TRUE	6
chr11	57102562	57102562	Deletion	-1	SSRP1.1		FALSE	9
chr11	57102558	57102569	Deletion	-12	SSRP1.1	TC	TRUE	2
chr11	57102561	57102570	Deletion	-10	SSRP1.1		FALSE	1
chr11	57102555	57102566	Deletion	-12	SSRP1.1	AC	TRUE	1
chr11	57102562	57102563	Deletion	-2	SSRP1.1		FALSE	3
chr11	57102553	57102563	Deletion	-11	SSRP1.1	T	TRUE	2
chr11	57102551	57102563	Deletion	-13	SSRP1.1	T	TRUE	1
chr11	57102562	57102572	Deletion	-11	SSRP1.1		FALSE	1
chr11	57102541	57102948	Deletion	-408	SSRP1.1	CCATGG	TRUE	2
chr11	57102561	57102561	Deletion	-1	SSRP1.1		FALSE	6
chr11	57102557	57102577	Deletion	-21	SSRP1.1	CTCC	TRUE	6
chr11	57102558	57102573	Deletion	-16	SSRP1.1	T	TRUE	1
chr11	57102531	57102590	Deletion	-60	SSRP1.1	GCCAT	TRUE	1
chr11	57102551	57102562	Deletion	-12	SSRP1.1		FALSE	1
chr11	57102560	57102570	Deletion	-11	SSRP1.1	C	TRUE	4
chr11	57102548	57102562	Deletion	-15	SSRP1.1	A	TRUE	1
chr11	57102546	57102574	Deletion	-29	SSRP1.1	GAAC	TRUE	3
chr11	57102562	57102566	Deletion	-5	SSRP1.1		FALSE	1
chr11	57102559	57102560	Deletion	-2	SSRP1.1		FALSE	1
chr11	57102543	57102562	Deletion	-20	SSRP1.1	AT	TRUE	2
chr11	57102561	57102569	Deletion	-9	SSRP1.1	T	TRUE	3
chr11	57102553	57102575	Deletion	-23	SSRP1.1		FALSE	1
chr11	57102560	57102567	Deletion	-8	SSRP1.1	C	TRUE	2
chr11	57102536	57102587	Deletion	-52	SSRP1.1	TCT	TRUE	1
chr11	57102561	57102572	Deletion	-12	SSRP1.1	T	TRUE	4
chr11	57102557	57102561	Deletion	-5	SSRP1.1		FALSE	1
chr11	57102541	57102591	Deletion	-51	SSRP1.1	CCATG	TRUE	1
chr11	57102547	57102564	Deletion	-18	SSRP1.1	A	TRUE	1
chr11	57102552	57102563	Deletion	-12	SSRP1.1	T	TRUE	2
chr11	57102551	57102585	Deletion	-35	SSRP1.1	T	TRUE	1
chr11	57102563	57102567	Deletion	-5	SSRP1.1		FALSE	1
chr11	63683840	63683855	Deletion	-16	RCOR2.2	TGGG	TRUE	1
chr11	63683845	63685005	Deletion	-1161	RCOR2.2		FALSE	1
chr11	63683852	63683852	Deletion	-1	RCOR2.2	C	TRUE	3
chr11	129762652	129762694	Deletion	-43	NFRKB.1	CA	TRUE	1
chr12	56827906	56827907	Deletion	-2	TIMELESS.1	G	TRUE	3
chr12	56827906	56827906	Deletion	-1	TIMELESS.1	G	TRUE	1
chr12	66219110	66219117	Deletion	-8	HMGA2.1	CGCC	TRUE	1
chr12	98909832	98909899	Deletion	-68	TMPO.3	CCGGA	TRUE	1
chr12	100594669	100594669	Deletion	-1	ACTR6.2	A	TRUE	1
chr12	100594669	100594670	Deletion	-2	ACTR6.2	AA	TRUE	2
chr15	43784237	43784239	Deletion	-3	TP53BP1.1	A	TRUE	1
chr15	43784237	43784242	Deletion	-6	TP53BP1.1	AC	TRUE	1
chr15	43784238	43784244	Deletion	-7	TP53BP1.1	C	TRUE	1
chr15	43784235	43784243	Deletion	-9	TP53BP1.1	CC	TRUE	1
chr15	43784240	43784243	Deletion	-4	TP53BP1.1		FALSE	1
chr15	43784235	43784249	Deletion	-15	TP53BP1.1	CC	TRUE	1
chr15	43784234	43784242	Deletion	-9	TP53BP1.1		FALSE	1
chr15	43784232	43784347	Deletion	-116	TP53BP1.1	AACC	TRUE	1
chr15	43784238	43784247	Deletion	-10	TP53BP1.1	CT	TRUE	2
chr15	56152909	56152922	Deletion	-14	NEDD4.3	GC	TRUE	2
chr15	56152901	56152911	Deletion	-11	NEDD4.3	T	TRUE	1
chr15	56152904	56152910	Deletion	-7	NEDD4.3	CTG	TRUE	3
chr15	56152912	56152912	Deletion	-1	NEDD4.3		FALSE	4
chr15	56152899	56152915	Deletion	-17	NEDD4.3	G	TRUE	1
chr15	56152910	56152910	Deletion	-1	NEDD4.3	C	TRUE	2
chr15	63797002	63797002	Deletion	-1	USP3.1	G	TRUE	9
chr15	63796992	63797002	Deletion	-11	USP3.1	G	TRUE	2
chr15	63797004	63797005	Deletion	-2	USP3.1	C	TRUE	1
chr15	63796994	63797004	Deletion	-11	USP3.1	TCCCC	TRUE	2
chr15	66633495	66633508	Deletion	-14	TIPIN.2	TA	TRUE	1
chr17	7578261	7578270	Deletion	-10	TP53.1	T	TRUE	2
chr17	7578253	7578288	Deletion	-36	TP53.1	CCT	TRUE	1
chr17	7578245	7578271	Deletion	-27	TP53.1	GC	TRUE	1
chr17	7578263	7578263	Deletion	-1	TP53.1	G	TRUE	5
chr17	7578253	7578415	Deletion	-163	TP53.1	CCT	TRUE	1
chr17	7578259	7578276	Deletion	-18	TP53.1		FALSE	1
chr17	7578245	7578263	Deletion	-19	TP53.1	G	TRUE	1
chr17	7578254	7578267	Deletion	-14	TP53.1		FALSE	1
chr17	7578238	7578265	Deletion	-28	TP53.1	T	TRUE	1
chr17	7578263	7578276	Deletion	-14	TP53.1	GGA	TRUE	1
chr17	7578260	7578262	Deletion	-3	TP53.1		FALSE	1
chr17	42171113	42171148	Deletion	-36	HDAC5.1	CCCC	TRUE	1
chr17	42171120	42171160	Deletion	-41	HDAC5.1	T	TRUE	1
chr17	61919077	61920063	Deletion	-987	SMARCD2.1	CC	TRUE	1
chr17	61919106	61920075	Deletion	-970	SMARCD2.1	CT	TRUE	1
chr17	61919872	61920004	Deletion	-133	SMARCD2.1	CGGG	TRUE	1
chr17	61919988	61919998	Deletion	-11	SMARCD2.1	GGGC	TRUE	1
chr17	77751801	77752137	Deletion	-337	CBX2.1	CGC	TRUE	1
chr17	77752069	77752086	Deletion	-18	CBX2.1	T	TRUE	1
chr17	77752054	77752084	Deletion	-31	CBX2.1		FALSE	1
chr17	77752071	77752123	Deletion	-53	CBX2.1	G	TRUE	1
chr17	77752059	77752087	Deletion	-29	CBX2.1	GAGCA	TRUE	2
chr17	77752069	77752077	Deletion	-9	CBX2.1		FALSE	1
chr17	77752078	77752078	Deletion	-1	CBX2.1		FALSE	2
chr17	77752077	77752077	Deletion	-1	CBX2.1		FALSE	1
chr17	77752067	77752081	Deletion	-15	CBX2.1	C	TRUE	1
chr17	77752071	77752080	Deletion	-10	CBX2.1	GC	TRUE	2
chr17	77752079	77752079	Deletion	-1	CBX2.1		FALSE	3
chr17	77752070	77752134	Deletion	-65	CBX2.1	CGCCGCC	TRUE	2
chr17	77752070	77752389	Deletion	-320	CBX2.1	CGCC	TRUE	1
chr19	929642	929660	Deletion	-19	ARID3A.1	G	TRUE	1
chr19	929640	929669	Deletion	-30	ARID3A.1		FALSE	1
chr19	2164217	2164217	Deletion	-1	DOT1L.1	C	TRUE	2
chr19	10982458	10982458	Deletion	-1	CARM1.2		FALSE	1
chr19	12902716	12902725	Deletion	-10	JUNB.1	CCG	TRUE	3
chr19	12902714	12902774	Deletion	-61	JUNB.1	GG	TRUE	1
chr19	12902726	12902726	Deletion	-1	JUNB.1	C	TRUE	7
chr19	12902720	12902770	Deletion	-51	JUNB.1	C	TRUE	1
chr19	12902725	12902729	Deletion	-5	JUNB.1	A	TRUE	4
chr19	12902721	12902725	Deletion	-5	JUNB.1	CC	TRUE	4
chr19	12902724	12902724	Deletion	-1	JUNB.1		FALSE	1
chr19	12902708	12902741	Deletion	-34	JUNB.1	C	TRUE	1
chr19	12902723	12902732	Deletion	-10	JUNB.1	CT	TRUE	1
chr19	12902722	12902725	Deletion	-4	JUNB.1	CC	TRUE	6
chr19	12902724	12902725	Deletion	-2	JUNB.1		FALSE	1
chr19	12902723	12902725	Deletion	-3	JUNB.1	C	TRUE	1
chr19	12902726	12902727	Deletion	-2	JUNB.1		FALSE	1
chr19	12902721	12902724	Deletion	-4	JUNB.1		FALSE	1
chr19	12902722	12902741	Deletion	-20	JUNB.1	CCT	TRUE	1
chr19	12902717	12902732	Deletion	-16	JUNB.1	C	TRUE	1
chr19	12902695	12902770	Deletion	-76	JUNB.1	CG	TRUE	1
chr19	12902704	12902726	Deletion	-23	JUNB.1	CGG	TRUE	1
chr19	12902725	12902725	Deletion	-1	JUNB.1		FALSE	3
chr19	12902720	12902742	Deletion	-23	JUNB.1	C	TRUE	1
chr19	12902705	12902925	Deletion	-221	JUNB.1	GG	TRUE	1
chr19	12902717	12902752	Deletion	-36	JUNB.1	CG	TRUE	1
chr19	12902725	12902736	Deletion	-12	JUNB.1	A	TRUE	2
chr19	12902710	12902724	Deletion	-15	JUNB.1	ACC	TRUE	1
chr19	12902711	12902741	Deletion	-31	JUNB.1	CCTGG	TRUE	2
chr19	12902714	12902727	Deletion	-14	JUNB.1	GG	TRUE	1
chr19	12902723	12902785	Deletion	-63	JUNB.1	CTAC	TRUE	1
chr19	12902725	12902728	Deletion	-4	JUNB.1		FALSE	1
chr19	12902721	12902732	Deletion	-12	JUNB.1	C	TRUE	1
chr19	12902719	12902724	Deletion	-6	JUNB.1	ACC	TRUE	1
chr19	45873402	45873405	Deletion	-4	ERCC2.1	GCGT	TRUE	12
chr19	45873401	45873404	Deletion	-4	ERCC2.1		FALSE	1
chr19	45873401	45873412	Deletion	-12	ERCC2.1	AGC	TRUE	1
chr19	45873395	45873405	Deletion	-11	ERCC2.1	GCGT	TRUE	3
chr1	3638709	3638729	Deletion	-21	TP73.1	A	TRUE	1
chr1	3638713	3638724	Deletion	-12	TP73.1	CGTGA	TRUE	3
chr1	3638722	3638724	Deletion	-3	TP73.1	CGT	TRUE	6
chr1	3638724	3638724	Deletion	-1	TP73.1		FALSE	1
chr1	33841110	33841113	Deletion	-4	PHC2.1	ATGT	TRUE	1
chr1	44118957	44118971	Deletion	-15	KDM4A.2	AGG	TRUE	2
chr1	44118966	44118968	Deletion	-3	KDM4A.2		FALSE	1
chr1	44118954	44118979	Deletion	-26	KDM4A.2	CCAAGG	TRUE	1
chr1	44118968	44118973	Deletion	-6	KDM4A.2	GG	TRUE	5
chr1	44118961	44118969	Deletion	-9	KDM4A.2	GC	TRUE	4
chr1	44118968	44118968	Deletion	-1	KDM4A.2	G	TRUE	10
chr1	44118968	44118969	Deletion	-2	KDM4A.2	G	TRUE	2
chr1	44118958	44118967	Deletion	-10	KDM4A.2	GG	TRUE	1
chr1	44118966	44118969	Deletion	-4	KDM4A.2		FALSE	2
chr1	44118969	44118978	Deletion	-10	KDM4A.2	G	TRUE	1
chr1	44118968	44118972	Deletion	-5	KDM4A.2	GGGC	TRUE	1
chr1	44118944	44118969	Deletion	-26	KDM4A.2		FALSE	1
chr1	44118967	44118979	Deletion	-13	KDM4A.2	C	TRUE	1
chr1	44118958	44118974	Deletion	-17	KDM4A.2	G	TRUE	1
chr1	44118964	44118970	Deletion	-7	KDM4A.2	CA	TRUE	1
chr1	44118967	44118980	Deletion	-14	KDM4A.2	C	TRUE	1
chr1	107599480	107599506	Deletion	-27	PRMT6.1	ACGAG	TRUE	1
chr1	107599489	107599524	Deletion	-36	PRMT6.1	AC	TRUE	1
chr1	214454746	214454765	Deletion	-20	SMYD2.2	ACCA	TRUE	1
chr1	214454730	214454755	Deletion	-26	SMYD2.2	GT	TRUE	1
chr1	214454750	214454762	Deletion	-13	SMYD2.2		FALSE	1
chr1	214454749	214454757	Deletion	-9	SMYD2.2	ACTGC	TRUE	8
chr1	214454752	214454752	Deletion	-1	SMYD2.2		FALSE	1
chr1	214454743	214454751	Deletion	-9	SMYD2.2	GC	TRUE	1
chr1	214454747	214454752	Deletion	-6	SMYD2.2	C	TRUE	2
chr1	214454753	214454762	Deletion	-10	SMYD2.2		FALSE	1
chr1	214454752	214454753	Deletion	-2	SMYD2.2	G	TRUE	2
chr1	214787217	214787232	Deletion	-16	CENPF.1	GCT	TRUE	1
chr1	214787226	214787227	Deletion	-2	CENPF.1	TC	TRUE	5
chr1	214787228	214787228	Deletion	-1	CENPF.1		FALSE	1
chr1	214787217	214787240	Deletion	-24	CENPF.1	GC	TRUE	1
chr1	214787223	214787241	Deletion	-19	CENPF.1	CAG	TRUE	1
chr1	214787221	214787229	Deletion	-9	CENPF.1	GA	TRUE	1
chr20	42143727	42143746	Deletion	-20	L3MBTL1.1	G	TRUE	1
chr20	42143737	42143741	Deletion	-5	L3MBTL1.1	CC	TRUE	1
chr20	42143743	42143744	Deletion	-2	L3MBTL1.1	CG	TRUE	3
chr20	42143741	42143743	Deletion	-3	L3MBTL1.1	GC	TRUE	9
chr20	42143738	42143741	Deletion	-4	L3MBTL1.1	C	TRUE	1
chr20	42143740	42143751	Deletion	-12	L3MBTL1.1	AG	TRUE	2
chr20	42143727	42143743	Deletion	-17	L3MBTL1.1	GCGGG	TRUE	2
chr20	45938871	45938873	Deletion	-3	ZMYND8.1	GCG	TRUE	21
chr20	46251022	46251026	Deletion	-5	NCOA3.2	C	TRUE	1
chr20	46251024	46251024	Deletion	-1	NCOA3.2	G	TRUE	3
chr20	46251023	46251029	Deletion	-7	NCOA3.2	TG	TRUE	2
chr20	46251024	46251028	Deletion	-5	NCOA3.2	G	TRUE	1
chr22	38201688	38201689	Deletion	-2	H1F0.1	CG	TRUE	2
chr22	38201689	38201694	Deletion	-6	H1F0.1	G	TRUE	1
chr22	38201682	38201694	Deletion	-13	H1F0.1	G	TRUE	1
chr22	38201690	38201696	Deletion	-7	H1F0.1	C	TRUE	1
chr22	38201684	38201695	Deletion	-12	H1F0.1	TCC	TRUE	2
chr22	38201692	38201693	Deletion	-2	H1F0.1		FALSE	1
chr22	38201692	38201692	Deletion	-1	H1F0.1	C	TRUE	1
chr22	50689432	50689440	Deletion	-9	HDAC10.1	GT	TRUE	9
chr22	50689427	50689453	Deletion	-27	HDAC10.1	GTC	TRUE	1
chr22	50689430	50689447	Deletion	-18	HDAC10.1	A	TRUE	1
chr22	50689440	50689440	Deletion	-1	HDAC10.1	G	TRUE	253
chr22	50689428	50689435	Deletion	-8	HDAC10.1	TCATG	TRUE	1
chr22	50689433	50689438	Deletion	-6	HDAC10.1	T	TRUE	1
chr22	50689441	50689445	Deletion	-5	HDAC10.1		FALSE	5
chr22	50689441	50689442	Deletion	-2	HDAC10.1		FALSE	3
chr22	50689420	50689461	Deletion	-42	HDAC10.1	GG	TRUE	1
chr22	50689420	50689439	Deletion	-20	HDAC10.1	GGT	TRUE	4
chr22	50689424	50689493	Deletion	-70	HDAC10.1	GCC	TRUE	1
chr22	50689440	50689444	Deletion	-5	HDAC10.1		FALSE	2
chr22	50689436	50689438	Deletion	-3	HDAC10.1	T	TRUE	2
chr22	50689432	50689453	Deletion	-22	HDAC10.1	GTCC	TRUE	4
chr22	50689437	50689458	Deletion	-22	HDAC10.1	CATGG	TRUE	6
chr22	50689441	50689444	Deletion	-4	HDAC10.1		FALSE	3
chr22	50689432	50689473	Deletion	-42	HDAC10.1	GTC	TRUE	3
chr22	50689440	50689443	Deletion	-4	HDAC10.1		FALSE	1
chr22	50689437	50689443	Deletion	-7	HDAC10.1	CA	TRUE	2
chr22	50689440	50689448	Deletion	-9	HDAC10.1	G	TRUE	1
chr22	50689427	50689473	Deletion	-47	HDAC10.1	GTCA	TRUE	1
chr22	50689433	50689439	Deletion	-7	HDAC10.1		FALSE	1
chr22	50689421	50689450	Deletion	-30	HDAC10.1	G	TRUE	1
chr22	50689435	50689445	Deletion	-11	HDAC10.1	C	TRUE	1
chr22	50689444	50689475	Deletion	-32	HDAC10.1	CAC	TRUE	1
chr22	50689439	50689441	Deletion	-3	HDAC10.1	T	TRUE	2
chr22	50689435	50689442	Deletion	-8	HDAC10.1		FALSE	1
chr22	50689433	50689464	Deletion	-32	HDAC10.1	T	TRUE	1
chr22	50689439	50689471	Deletion	-33	HDAC10.1	TGGT	TRUE	1
chr22	50689435	50689451	Deletion	-17	HDAC10.1	C	TRUE	1
chr22	50689444	50689455	Deletion	-12	HDAC10.1	C	TRUE	1
chr22	50689436	50689439	Deletion	-4	HDAC10.1		FALSE	1
chr22	50689429	50689445	Deletion	-17	HDAC10.1	CA	TRUE	2
chr22	50689420	50689452	Deletion	-33	HDAC10.1	GGT	TRUE	1
chr22	50689435	50689443	Deletion	-9	HDAC10.1	C	TRUE	1
chr22	50689442	50689442	Deletion	-1	HDAC10.1		FALSE	1
chr22	50689440	50689445	Deletion	-6	HDAC10.1		FALSE	1
chr22	50689441	50689443	Deletion	-3	HDAC10.1		FALSE	3
chr2	8822344	8822385	Deletion	-42	ID2.1	GACC	TRUE	1
chr2	8822382	8822382	Deletion	-1	ID2.1	G	TRUE	19
chr2	8822374	8822383	Deletion	-10	ID2.1	AC	TRUE	1
chr2	8822381	8822381	Deletion	-1	ID2.1		FALSE	5
chr2	8822382	8822392	Deletion	-11	ID2.1		FALSE	1
chr2	8822366	8822381	Deletion	-16	ID2.1	GGA	TRUE	1
chr2	8822381	8822392	Deletion	-12	ID2.1	TG	TRUE	2
chr2	8822374	8822386	Deletion	-13	ID2.1	ACCC	TRUE	2
chr2	8822374	8822380	Deletion	-7	ID2.1		FALSE	1
chr2	8822375	8822396	Deletion	-22	ID2.1	CC	TRUE	1
chr2	8822383	8822387	Deletion	-5	ID2.1		FALSE	1
chr2	48009729	48010599	Deletion	-871	MSH6.2	GCG	TRUE	1
chr2	48010467	48010594	Deletion	-128	MSH6.2	G	TRUE	1
chr2	48010457	48010552	Deletion	-96	MSH6.2		FALSE	1
chr2	48010508	48010551	Deletion	-44	MSH6.2	GG	TRUE	1
chr2	48010536	48010557	Deletion	-22	MSH6.2	CT	TRUE	1
chr2	48010540	48010561	Deletion	-22	MSH6.2	GC	TRUE	3
chr2	48010513	48010598	Deletion	-86	MSH6.2	TGCGG	TRUE	1
chr2	48010538	48010576	Deletion	-39	MSH6.2	G	TRUE	1
chr2	48010519	48010565	Deletion	-47	MSH6.2	C	TRUE	1
chr2	48010531	48010552	Deletion	-22	MSH6.2		FALSE	1
chr2	48010517	48010569	Deletion	-53	MSH6.2	GCC	TRUE	2
chr2	48010552	48010556	Deletion	-5	MSH6.2	G	TRUE	3
chr2	48010537	48010550	Deletion	-14	MSH6.2	TGG	TRUE	1
chr2	48010524	48010556	Deletion	-33	MSH6.2	GC	TRUE	1
chr2	48010524	48010561	Deletion	-38	MSH6.2	GCG	TRUE	1
chr2	48010540	48010556	Deletion	-17	MSH6.2	GC	TRUE	2
chr2	48010536	48010562	Deletion	-27	MSH6.2	C	TRUE	1
chr2	48010506	48010561	Deletion	-56	MSH6.2	GCG	TRUE	4
chr2	48010532	48010552	Deletion	-21	MSH6.2	G	TRUE	1
chr2	48010535	48010559	Deletion	-25	MSH6.2	CC	TRUE	1
chr2	48010529	48010561	Deletion	-33	MSH6.2	GC	TRUE	1
chr2	48010553	48010554	Deletion	-2	MSH6.2	GC	TRUE	1
chr2	48010530	48010565	Deletion	-36	MSH6.2	C	TRUE	1
chr2	48010541	48010568	Deletion	-28	MSH6.2	C	TRUE	1
chr2	48010504	48010574	Deletion	-71	MSH6.2	AGGCG	TRUE	1
chr2	48010501	48010567	Deletion	-67	MSH6.2	CC	TRUE	1
chr2	48010518	48010559	Deletion	-42	MSH6.2	CC	TRUE	2
chr2	48010554	48010554	Deletion	-1	MSH6.2		FALSE	1
chr2	48010529	48010556	Deletion	-28	MSH6.2	GCT	TRUE	1
chr2	48010531	48010567	Deletion	-37	MSH6.2		FALSE	1
chr2	48010515	48010565	Deletion	-51	MSH6.2	C	TRUE	1
chr2	48010536	48010552	Deletion	-17	MSH6.2		FALSE	1
chr2	48010532	48010561	Deletion	-30	MSH6.2	G	TRUE	1
chr2	48010551	48010552	Deletion	-2	MSH6.2		FALSE	1
chr2	48010548	48010567	Deletion	-20	MSH6.2	CC	TRUE	1
chr2	48010537	48010552	Deletion	-16	MSH6.2		FALSE	1
chr2	48010552	48010554	Deletion	-3	MSH6.2	G	TRUE	1
chr2	48010539	48010551	Deletion	-13	MSH6.2	GGC	TRUE	3
chr2	48010541	48010559	Deletion	-19	MSH6.2	CC	TRUE	1
chr2	48010553	48010561	Deletion	-9	MSH6.2	GCG	TRUE	2
chr2	48010529	48010563	Deletion	-35	MSH6.2	G	TRUE	1
chr2	48010538	48010570	Deletion	-33	MSH6.2		FALSE	1
chr2	48010540	48010569	Deletion	-30	MSH6.2	GCCCA	TRUE	2
chr2	97213176	97213176	Deletion	-1	ARID5A.1	G	TRUE	6
chr2	97213174	97213175	Deletion	-2	ARID5A.1	G	TRUE	1
chr2	97213173	97213177	Deletion	-5	ARID5A.1	G	TRUE	1
chr2	97213171	97213180	Deletion	-10	ARID5A.1	ACG	TRUE	8
chr2	97213173	97213176	Deletion	-4	ARID5A.1	GG	TRUE	7
chr2	97213175	97213175	Deletion	-1	ARID5A.1		FALSE	1
chr2	97213173	97213175	Deletion	-3	ARID5A.1	GG	TRUE	2
chr2	97213165	97213184	Deletion	-20	ARID5A.1	C	TRUE	1
chr2	97213167	97213182	Deletion	-16	ARID5A.1	G	TRUE	1
chr2	97213176	97213177	Deletion	-2	ARID5A.1	G	TRUE	1
chr2	97213171	97213174	Deletion	-4	ARID5A.1	A	TRUE	2
chr2	97213169	97213183	Deletion	-15	ARID5A.1	CC	TRUE	1
chr2	160335121	160335121	Deletion	-1	BAZ2B.1	C	TRUE	9
chr2	160335109	160335122	Deletion	-14	BAZ2B.1	AGTG	TRUE	4
chr2	160335112	160335121	Deletion	-10	BAZ2B.1		FALSE	1
chr2	160335108	160335128	Deletion	-21	BAZ2B.1	AAG	TRUE	1
chr2	160335106	160335135	Deletion	-30	BAZ2B.1	C	TRUE	1
chr2	160335114	160335122	Deletion	-9	BAZ2B.1	AG	TRUE	1
chr2	160335122	160335123	Deletion	-2	BAZ2B.1		FALSE	1
chr2	160335121	160335133	Deletion	-13	BAZ2B.1	C	TRUE	1
chr2	160335111	160335138	Deletion	-28	BAZ2B.1	T	TRUE	1
chr2	160335117	160335127	Deletion	-11	BAZ2B.1	AA	TRUE	1
chr2	160335116	160335121	Deletion	-6	BAZ2B.1	CA	TRUE	1
chr2	160335116	160335133	Deletion	-18	BAZ2B.1	CA	TRUE	1
chr2	160335119	160335120	Deletion	-2	BAZ2B.1	C	TRUE	1
chr2	234763115	234763145	Deletion	-31	HJURP.1	TCG	TRUE	1
chr2	234763117	234763142	Deletion	-26	HJURP.1	GC	TRUE	2
chr2	234763116	234763134	Deletion	-19	HJURP.1	CG	TRUE	1
chr2	234763125	234763126	Deletion	-2	HJURP.1		FALSE	3
chr2	234763125	234763135	Deletion	-11	HJURP.1		FALSE	1
chr2	234763115	234763124	Deletion	-10	HJURP.1	T	TRUE	1
chr2	234763123	234763131	Deletion	-9	HJURP.1	CA	TRUE	8
chr2	234763117	234763124	Deletion	-8	HJURP.1		FALSE	1
chr2	234763116	234763127	Deletion	-12	HJURP.1	CGC	TRUE	2
chr2	234763123	234763143	Deletion	-21	HJURP.1	CAT	TRUE	5
chr2	234763110	234763146	Deletion	-37	HJURP.1	CG	TRUE	1
chr2	234763117	234763133	Deletion	-17	HJURP.1	GC	TRUE	1
chr2	234763125	234763131	Deletion	-7	HJURP.1		FALSE	1
chr2	234763118	234763138	Deletion	-21	HJURP.1	CCC	TRUE	3
chr2	234763122	234763139	Deletion	-18	HJURP.1	CCA	TRUE	1
chr2	234763116	234763129	Deletion	-14	HJURP.1	CGC	TRUE	2
chr2	234763117	234763154	Deletion	-38	HJURP.1	GCC	TRUE	1
chr2	234763124	234763128	Deletion	-5	HJURP.1	C	TRUE	1
chr2	234763126	234763127	Deletion	-2	HJURP.1		FALSE	1
chr2	234763125	234763136	Deletion	-12	HJURP.1	T	TRUE	1
chr2	234763117	234763126	Deletion	-10	HJURP.1	GC	TRUE	1
chr2	234763125	234763129	Deletion	-5	HJURP.1		FALSE	1
chr2	234763125	234763130	Deletion	-6	HJURP.1		FALSE	1
chr3	13522791	13522808	Deletion	-18	HDAC11.1	GC	TRUE	1
chr3	13522795	13522797	Deletion	-3	HDAC11.1		FALSE	2
chr3	13522796	13522812	Deletion	-17	HDAC11.1	T	TRUE	1
chr3	13522798	13522798	Deletion	-1	HDAC11.1		FALSE	1
chr3	13522797	13522811	Deletion	-15	HDAC11.1	C	TRUE	1
chr3	13522798	13522799	Deletion	-2	HDAC11.1	GT	TRUE	1
chr3	13522776	13522810	Deletion	-35	HDAC11.1	GC	TRUE	1
chr3	25705778	25705778	Deletion	-1	TOP2B.1		FALSE	2
chr3	52443739	52443753	Deletion	-15	BAP1.1		FALSE	1
chr3	52443748	52443761	Deletion	-14	BAP1.1	GGGTG	TRUE	3
chr3	127842461	127842477	Deletion	-17	RUVBL1.4	GCCGC	TRUE	1
chr3	127842460	127842471	Deletion	-12	RUVBL1.4	GGCC	TRUE	6
chr3	127842468	127842472	Deletion	-5	RUVBL1.4	GC	TRUE	2
chr3	127842450	127842474	Deletion	-25	RUVBL1.4	CAAGCC	TRUE	1
chr3	127842468	127842480	Deletion	-13	RUVBL1.4	GCT	TRUE	8
chr3	127842467	127842470	Deletion	-4	RUVBL1.4	TG	TRUE	1
chr3	127842472	127842475	Deletion	-4	RUVBL1.4		FALSE	1
chr3	127842470	127842470	Deletion	-1	RUVBL1.4	T	TRUE	2
chr3	127842466	127843015	Deletion	-550	RUVBL1.4	C	TRUE	1
chr3	148801696	148802479	Deletion	-784	HLTF.1	A	TRUE	1
chr3	148802479	148802479	Deletion	-1	HLTF.1		FALSE	1
chr3	148802470	148802478	Deletion	-9	HLTF.1		FALSE	1
chr3	148802479	148802484	Deletion	-6	HLTF.1	G	TRUE	1
chr3	148802475	148802484	Deletion	-10	HLTF.1	CGT	TRUE	7
chr3	148802476	148802477	Deletion	-2	HLTF.1	GT	TRUE	4
chr3	148802472	148802486	Deletion	-15	HLTF.1	T	TRUE	1
chr3	148802478	148802478	Deletion	-1	HLTF.1		FALSE	5
chr3	148802469	148802494	Deletion	-26	HLTF.1		FALSE	1
chr3	148802479	148802480	Deletion	-2	HLTF.1		FALSE	3
chr3	148802469	148802489	Deletion	-21	HLTF.1	T	TRUE	1
chr3	148802476	148802488	Deletion	-13	HLTF.1	GT	TRUE	1
chr3	148802469	148802481	Deletion	-13	HLTF.1	TA	TRUE	1
chr3	148802470	148802493	Deletion	-24	HLTF.1	AC	TRUE	1
chr3	148802476	148802483	Deletion	-8	HLTF.1	G	TRUE	1
chr3	160118717	160118720	Deletion	-4	SMC4.1	CCG	TRUE	1
chr3	160118689	160118725	Deletion	-37	SMC4.1	CGC	TRUE	1
chr3	160118713	160118723	Deletion	-11	SMC4.1	GCCGC	TRUE	3
chr3	189349332	189349350	Deletion	-19	TP63.1	ACCCT	TRUE	1
chr3	189349336	189349340	Deletion	-5	TP63.1	TAC	TRUE	1
chr4	727543	727547	Deletion	-5	PCGF3.1		FALSE	1
chr4	727540	727542	Deletion	-3	PCGF3.1	TC	TRUE	1
chr4	140476512	140477273	Deletion	-762	SETD7.1	CTCG	TRUE	1
chr4	140476643	140477279	Deletion	-637	SETD7.1	GTC	TRUE	1
chr4	140477204	140477272	Deletion	-69	SETD7.1	TC	TRUE	1
chr4	140477272	140477272	Deletion	-1	SETD7.1		FALSE	7
chr4	140477269	140477272	Deletion	-4	SETD7.1		FALSE	1
chr4	140477271	140477281	Deletion	-11	SETD7.1	C	TRUE	2
chr4	140477271	140477283	Deletion	-13	SETD7.1	C	TRUE	1
chr4	140477259	140477275	Deletion	-17	SETD7.1	CG	TRUE	1
chr4	140477262	140477273	Deletion	-12	SETD7.1	CTC	TRUE	3
chr4	140477273	140477273	Deletion	-1	SETD7.1		FALSE	1
chr4	140477259	140477281	Deletion	-23	SETD7.1	CGC	TRUE	2
chr4	140477270	140477287	Deletion	-18	SETD7.1	CCAT	TRUE	1
chr4	140477266	140477280	Deletion	-15	SETD7.1	TC	TRUE	1
chr4	140477264	140477283	Deletion	-20	SETD7.1	C	TRUE	1
chr4	140477273	140477283	Deletion	-11	SETD7.1		FALSE	1
chr4	140477270	140477283	Deletion	-14	SETD7.1	C	TRUE	1
chr4	140477273	140477279	Deletion	-7	SETD7.1		FALSE	1
chr4	140477271	140477273	Deletion	-3	SETD7.1	C	TRUE	3
chr4	140477272	140477273	Deletion	-2	SETD7.1		FALSE	1
chr5	142779240	142779249	Deletion	-10	NR3C1.1	A	TRUE	1
chr5	142779241	142779249	Deletion	-9	NR3C1.1	A	TRUE	1
chr5	142779242	142779249	Deletion	-8	NR3C1.1	AC	TRUE	3
chr5	142779230	142779250	Deletion	-21	NR3C1.1	CCA	TRUE	1
chr5	142779245	142779258	Deletion	-14	NR3C1.1	GTTC	TRUE	1
chr5	176618951	176618967	Deletion	-17	NSD1.2		FALSE	1
chr5	176618959	176618959	Deletion	-1	NSD1.2	C	TRUE	2
chr5	176618960	176618963	Deletion	-4	NSD1.2		FALSE	2
chr5	176618940	176618975	Deletion	-36	NSD1.2	GG	TRUE	1
chr5	176618957	176618958	Deletion	-2	NSD1.2	C	TRUE	1
chr5	176618957	176618959	Deletion	-3	NSD1.2	C	TRUE	3
chr5	176618955	176618976	Deletion	-22	NSD1.2	GA	TRUE	1
chr6	33380179	33380179	Deletion	-1	PHF1.1		FALSE	4
chr6	33380178	33380178	Deletion	-1	PHF1.1		FALSE	1
chr6	33380168	33380177	Deletion	-10	PHF1.1	AT	TRUE	1
chr6	33380164	33380179	Deletion	-16	PHF1.1	ACT	TRUE	1
chr6	33380174	33380178	Deletion	-5	PHF1.1	T	TRUE	1
chr6	36168208	36168217	Deletion	-10	BRPF3.1		FALSE	1
chr6	36168213	36168215	Deletion	-3	BRPF3.1	G	TRUE	1
chr6	36168206	36168216	Deletion	-11	BRPF3.1	A	TRUE	1
chr6	36168208	36168241	Deletion	-34	BRPF3.1	GCC	TRUE	1
chr6	36168202	36168222	Deletion	-21	BRPF3.1	G	TRUE	1
chr6	42985002	42985015	Deletion	-14	KLHDC3.1	TCGGG	TRUE	10
chr6	42985008	42985021	Deletion	-14	KLHDC3.1		FALSE	1
chr6	42985009	42985023	Deletion	-15	KLHDC3.1	TACT	TRUE	1
chr6	43141140	43141704	Deletion	-565	SRF.2	AAG	TRUE	1
chr6	43141702	43141702	Deletion	-1	SRF.2	G	TRUE	28
chr6	43141694	43141702	Deletion	-9	SRF.2	G	TRUE	8
chr6	43141697	43141705	Deletion	-9	SRF.2	AG	TRUE	5
chr6	43141701	43141702	Deletion	-2	SRF.2		FALSE	1
chr6	43141692	43141708	Deletion	-17	SRF.2	CA	TRUE	4
chr6	43141698	43141712	Deletion	-15	SRF.2	GA	TRUE	1
chr6	43141686	43141700	Deletion	-15	SRF.2		FALSE	1
chr6	43141700	43141700	Deletion	-1	SRF.2	C	TRUE	7
chr6	43141680	43141707	Deletion	-28	SRF.2	GC	TRUE	2
chr6	43141698	43141702	Deletion	-5	SRF.2	G	TRUE	2
chr6	43141700	43141708	Deletion	-9	SRF.2	C	TRUE	5
chr6	43141696	43141704	Deletion	-9	SRF.2		FALSE	1
chr6	43141703	43141710	Deletion	-8	SRF.2		FALSE	1
chr6	43141687	43141737	Deletion	-51	SRF.2		FALSE	1
chr6	43141698	43141962	Deletion	-265	SRF.2	GACC	TRUE	1
chr6	43141695	43141711	Deletion	-17	SRF.2	TGA	TRUE	6
chr6	43141699	43141709	Deletion	-11	SRF.2	AC	TRUE	6
chr6	43141702	43141706	Deletion	-5	SRF.2	GGCA	TRUE	1
chr6	43141689	43141703	Deletion	-15	SRF.2	CA	TRUE	1
chr6	43141697	43141717	Deletion	-21	SRF.2	AGACC	TRUE	5
chr6	43141689	43141700	Deletion	-12	SRF.2	C	TRUE	1
chr6	43141697	43141736	Deletion	-40	SRF.2	AGAC	TRUE	1
chr6	43141695	43141709	Deletion	-15	SRF.2		FALSE	1
chr6	43141687	43141704	Deletion	-18	SRF.2	A	TRUE	1
chr6	43141698	43141701	Deletion	-4	SRF.2	G	TRUE	3
chr6	43141702	43141714	Deletion	-13	SRF.2		FALSE	1
chr6	43141687	43141701	Deletion	-15	SRF.2		FALSE	1
chr6	43141697	43141706	Deletion	-10	SRF.2		FALSE	1
chr6	43141687	43141705	Deletion	-19	SRF.2	A	TRUE	1
chr6	43141701	43141710	Deletion	-10	SRF.2	C	TRUE	1
chr6	43141700	43141703	Deletion	-4	SRF.2	C	TRUE	2
chr6	139694895	139694908	Deletion	-14	CITED2.1	T	TRUE	1
chr6	139694899	139694904	Deletion	-6	CITED2.1	GCC	TRUE	1
chr6	139694903	139694930	Deletion	-28	CITED2.1	G	TRUE	1
chr6	139694900	139694906	Deletion	-7	CITED2.1	C	TRUE	1
chr6	139694898	139694911	Deletion	-14	CITED2.1	TG	TRUE	1
chr6	139694905	139694908	Deletion	-4	CITED2.1		FALSE	1
chr6	139694906	139694906	Deletion	-1	CITED2.1	C	TRUE	1
chr7	138145402	138145473	Deletion	-72	TRIM24.1	CAG	TRUE	1
chr7	138145450	138145450	Deletion	-1	TRIM24.1	T	TRUE	5
chr7	138145452	138145452	Deletion	-1	TRIM24.1	G	TRUE	9
chr7	138145452	138145455	Deletion	-4	TRIM24.1		FALSE	1
chr7	139876603	139876609	Deletion	-7	JHDM1D.1	CGGC	TRUE	2
chr8	21882776	21882784	Deletion	-9	NPM2.1	C	TRUE	2
chr8	21882772	21882787	Deletion	-16	NPM2.1	AG	TRUE	1
chr8	21882772	21882792	Deletion	-21	NPM2.1	A	TRUE	1
chr8	21882784	21882793	Deletion	-10	NPM2.1	A	TRUE	1
chr8	21882777	21882796	Deletion	-20	NPM2.1	CAGT	TRUE	2
chr8	21882784	21882784	Deletion	-1	NPM2.1		FALSE	7
chr8	21882785	21882786	Deletion	-2	NPM2.1		FALSE	2
chr8	21882785	21882785	Deletion	-1	NPM2.1		FALSE	8
chr8	21882782	21882795	Deletion	-14	NPM2.1	GCA	TRUE	1
chr8	21882778	21882792	Deletion	-15	NPM2.1	A	TRUE	2
chr8	21882781	21882783	Deletion	-3	NPM2.1	A	TRUE	3
chr8	21882783	21882785	Deletion	-3	NPM2.1		FALSE	1
chr8	21882774	21882783	Deletion	-10	NPM2.1		FALSE	1
chr8	21882783	21882784	Deletion	-2	NPM2.1	C	TRUE	5
chr8	21882773	21882785	Deletion	-13	NPM2.1	G	TRUE	2
chr8	21882780	21882783	Deletion	-4	NPM2.1		FALSE	1
chr8	21882784	21882787	Deletion	-4	NPM2.1	A	TRUE	1
chr8	21882781	21882787	Deletion	-7	NPM2.1	AG	TRUE	3
chr8	21882775	21882789	Deletion	-15	NPM2.1	G	TRUE	2
chr8	21882781	21882793	Deletion	-13	NPM2.1	AG	TRUE	1
chr8	21986192	21986595	Deletion	-404	HR.1	TG	TRUE	1
chr8	21986346	21986600	Deletion	-255	HR.1	GGC	TRUE	1
chr8	21986524	21987130	Deletion	-607	HR.1	GG	TRUE	1
chr8	21986562	21986587	Deletion	-26	HR.1	AG	TRUE	1
chr8	21986589	21986599	Deletion	-11	HR.1	GG	TRUE	1
chr8	21986563	21986589	Deletion	-27	HR.1	GCGG	TRUE	1
chr8	21986578	21986592	Deletion	-15	HR.1	G	TRUE	1
chr8	21986588	21986588	Deletion	-1	HR.1		FALSE	2
chr8	21986587	21986587	Deletion	-1	HR.1		FALSE	1
chr8	21986580	21986734	Deletion	-155	HR.1	CCATC	TRUE	1
chr8	21986585	21986588	Deletion	-4	HR.1		FALSE	1
chr8	21986589	21986591	Deletion	-3	HR.1	GG	TRUE	1
chr8	21986572	21986600	Deletion	-29	HR.1	GG	TRUE	1
chr8	21986584	21986602	Deletion	-19	HR.1	CTC	TRUE	2
chr8	21986587	21986588	Deletion	-2	HR.1	G	TRUE	3
chr8	21986584	21986587	Deletion	-4	HR.1		FALSE	1
chr9	116172535	116172541	Deletion	-7	POLE3.2	GGCA	TRUE	1
chr9	116172532	116172543	Deletion	-12	POLE3.2	CA	TRUE	1
chrX	16887261	16887265	Deletion	-5	RBBP7.1	CA	TRUE	5
chrX	16887252	16887419	Deletion	-168	RBBP7.1	GG	TRUE	1
chrX	16887258	16887261	Deletion	-4	RBBP7.1	A	TRUE	1
chrX	16887266	16887271	Deletion	-6	RBBP7.1		FALSE	1
chrX	16887248	16887265	Deletion	-18	RBBP7.1	CAT	TRUE	2
chrX	16887258	16887263	Deletion	-6	RBBP7.1		FALSE	1
chrX	16887252	16887262	Deletion	-11	RBBP7.1	GGTCATA	TRUE	2
chrX	16887266	16887267	Deletion	-2	RBBP7.1		FALSE	11
chrX	16887262	16887270	Deletion	-9	RBBP7.1	AG	TRUE	1
chrX	16887263	16887276	Deletion	-14	RBBP7.1	GGT	TRUE	3
chrX	16887265	16887269	Deletion	-5	RBBP7.1	T	TRUE	5
chrX	16887260	16887265	Deletion	-6	RBBP7.1	C	TRUE	1
chrX	16887265	16887267	Deletion	-3	RBBP7.1	T	TRUE	3
chrX	16887266	16887266	Deletion	-1	RBBP7.1		FALSE	5
chrX	16887266	16887272	Deletion	-7	RBBP7.1		FALSE	1
chrX	16887265	16887265	Deletion	-1	RBBP7.1		FALSE	3
chrX	16887264	16887265	Deletion	-2	RBBP7.1		FALSE	2
chrX	16887264	16887267	Deletion	-4	RBBP7.1		FALSE	1
chrX	48661102	48661116	Deletion	-15	HDAC6.1	G	TRUE	1
chrX	48661103	48661108	Deletion	-6	HDAC6.1	ACC	TRUE	2
chrX	48661103	48661129	Deletion	-27	HDAC6.1	ACC	TRUE	1
chrX	48661104	48661113	Deletion	-10	HDAC6.1	CC	TRUE	1
chrX	48661107	48661122	Deletion	-16	HDAC6.1	CA	TRUE	1
chrX	53449508	53449508	Deletion	-1	SMC1A.2		FALSE	1
chrX	69510325	69510426	Deletion	-102	KIF4A.1	AGG	TRUE	1
chrX	69510410	69510413	Deletion	-4	KIF4A.1	C	TRUE	3
chrX	69510397	69510411	Deletion	-15	KIF4A.1	TG	TRUE	1
chrX	69510411	69510411	Deletion	-1	KIF4A.1		FALSE	2
chrX	69510406	69510413	Deletion	-8	KIF4A.1	CC	TRUE	1
chrX	69510400	69510417	Deletion	-18	KIF4A.1	G	TRUE	1
chrX	69510409	69510410	Deletion	-2	KIF4A.1		FALSE	1
chrX	69510398	69510410	Deletion	-13	KIF4A.1	GTGCC	TRUE	5
chrX	69510412	69510424	Deletion	-13	KIF4A.1	T	TRUE	1
chrX	69510412	69510415	Deletion	-4	KIF4A.1		FALSE	3
chrX	69510407	69510413	Deletion	-7	KIF4A.1	C	TRUE	1
chrX	69510411	69510412	Deletion	-2	KIF4A.1	G	TRUE	1
chrX	69510413	69510422	Deletion	-10	KIF4A.1		FALSE	1
chrX	69510409	69510414	Deletion	-6	KIF4A.1		FALSE	2
chrX	69510410	69510423	Deletion	-14	KIF4A.1	C	TRUE	1
chrX	69510406	69510422	Deletion	-17	KIF4A.1	CCT	TRUE	1
chrX	69510409	69510424	Deletion	-16	KIF4A.1	TC	TRUE	1
chrX	69510406	69510420	Deletion	-15	KIF4A.1		FALSE	1
chrX	69510407	69510422	Deletion	-16	KIF4A.1	C	TRUE	1
chrX	70586257	70586258	Deletion	-2	TAF1.1		FALSE	1
chrX	70586257	70586257	Deletion	-1	TAF1.1		FALSE	1
chrX	70586256	70586256	Deletion	-1	TAF1.1		FALSE	1
chrX	70586251	70586271	Deletion	-21	TAF1.1	TTC	TRUE	1
chrX	70586239	70586267	Deletion	-29	TAF1.1	CA	TRUE	1
chrX	72433208	72434326	Deletion	-1119	NAP1L2.2	A	TRUE	1
chrX	72433801	72434680	Deletion	-880	NAP1L2.2	ATCAC	TRUE	1
chrX	72433903	72434311	Deletion	-409	NAP1L2.2	TTC	TRUE	1
chrX	72434302	72434319	Deletion	-18	NAP1L2.2	CTC	TRUE	1
chrX	72434304	72434304	Deletion	-1	NAP1L2.2	C	TRUE	1
chrX	72434310	72434310	Deletion	-1	NAP1L2.2	G	TRUE	30
chrX	72434303	72434312	Deletion	-10	NAP1L2.2	TC	TRUE	1
chrX	72434299	72434308	Deletion	-10	NAP1L2.2	C	TRUE	1
chrX	72434311	72434332	Deletion	-22	NAP1L2.2		FALSE	1
chrX	72434312	72434312	Deletion	-1	NAP1L2.2	T	TRUE	1
chrX	72434308	72434323	Deletion	-16	NAP1L2.2	GC	TRUE	2
chrX	72434309	72434315	Deletion	-7	NAP1L2.2	C	TRUE	2
chrX	72434309	72434314	Deletion	-6	NAP1L2.2		FALSE	1
chrX	72434301	72434310	Deletion	-10	NAP1L2.2	G	TRUE	2
chrX	72434302	72434313	Deletion	-12	NAP1L2.2	CTC	TRUE	3
chrX	72434305	72434313	Deletion	-9	NAP1L2.2	CT	TRUE	1
chrX	72434295	72434309	Deletion	-15	NAP1L2.2		FALSE	1
chrX	72434311	72434312	Deletion	-2	NAP1L2.2		FALSE	1
chrX	72434309	72434313	Deletion	-5	NAP1L2.2	C	TRUE	1
chrX	72434312	72434333	Deletion	-22	NAP1L2.2		FALSE	1
chrX	72434309	72434319	Deletion	-11	NAP1L2.2	C	TRUE	1
chrX	72434306	72434312	Deletion	-7	NAP1L2.2	T	TRUE	1
chrY	15591528	15591534	Deletion	-7	UTY.1	CA	TRUE	1
chr10	63662097	63662103	Deletion	-7	ARID5B.1		FALSE	1
chr10	63662093	63662096	Deletion	-4	ARID5B.1	GC	TRUE	4
chr10	63662097	63662099	Deletion	-3	ARID5B.1		FALSE	2
chr10	63662091	63662097	Deletion	-7	ARID5B.1	CA	TRUE	1
chr10	112328702	112328714	Deletion	-13	SMC3.1		FALSE	1
chr11	57102112	57102634	Deletion	-523	SSRP1.1	C	TRUE	1
chr11	57102552	57103429	Deletion	-878	SSRP1.1		FALSE	1
chr11	57102544	57102573	Deletion	-30	SSRP1.1	TG	TRUE	1
chr11	57102556	57102570	Deletion	-15	SSRP1.1	C	TRUE	1
chr11	57102545	57102944	Deletion	-400	SSRP1.1	GGA	TRUE	1
chr11	57102537	57102577	Deletion	-41	SSRP1.1	CTC	TRUE	1
chr11	57102553	57102587	Deletion	-35	SSRP1.1	TC	TRUE	1
chr11	57102558	57102572	Deletion	-15	SSRP1.1	T	TRUE	1
chr11	57102545	57102582	Deletion	-38	SSRP1.1	G	TRUE	2
chr11	57102553	57102578	Deletion	-26	SSRP1.1	TC	TRUE	1
chr11	57102561	57102564	Deletion	-4	SSRP1.1		FALSE	1
chr11	57102561	57102573	Deletion	-13	SSRP1.1	TGA	TRUE	1
chr11	57102551	57102569	Deletion	-19	SSRP1.1	T	TRUE	1
chr11	57102555	57102599	Deletion	-45	SSRP1.1	ACC	TRUE	1
chr11	57102555	57102574	Deletion	-20	SSRP1.1		FALSE	1
chr11	57102546	57102561	Deletion	-16	SSRP1.1	GA	TRUE	1
chr11	57102552	57102565	Deletion	-14	SSRP1.1		FALSE	1
chr11	57102556	57102580	Deletion	-25	SSRP1.1	C	TRUE	1
chr11	57102553	57102572	Deletion	-20	SSRP1.1	T	TRUE	2
chr11	57102561	57102563	Deletion	-3	SSRP1.1	T	TRUE	1
chr11	57102556	57102671	Deletion	-116	SSRP1.1	CC	TRUE	1
chr11	57102557	57102634	Deletion	-78	SSRP1.1	CT	TRUE	1
chr11	57102519	57102698	Deletion	-180	SSRP1.1	TCA	TRUE	1
chr12	54651343	54651344	Deletion	-2	CBX5.1		FALSE	1
chr12	56827908	56827916	Deletion	-9	TIMELESS.1	G	TRUE	1
chr12	76444394	76444394	Deletion	-1	NAP1L1.3	T	TRUE	1
chr12	100594670	100594684	Deletion	-15	ACTR6.2	A	TRUE	1
chr12	100594652	100594684	Deletion	-33	ACTR6.2	ATG	TRUE	1
chr15	43784223	43784270	Deletion	-48	TP53BP1.1	TGTTCA	TRUE	1
chr15	43784225	43784248	Deletion	-24	TP53BP1.1	T	TRUE	1
chr15	43784228	43784239	Deletion	-12	TP53BP1.1	ATT	TRUE	1
chr15	43784239	43784240	Deletion	-2	TP53BP1.1	T	TRUE	2
chr15	43784240	43784240	Deletion	-1	TP53BP1.1		FALSE	1
chr15	43784230	43784238	Deletion	-9	TP53BP1.1	T	TRUE	1
chr15	43784236	43784241	Deletion	-6	TP53BP1.1		FALSE	1
chr15	43784193	43784242	Deletion	-50	TP53BP1.1	ACC	TRUE	1
chr15	43784233	43784242	Deletion	-10	TP53BP1.1	ACC	TRUE	1
chr15	43783344	43784258	Deletion	-915	TP53BP1.1	TCTC	TRUE	1
chr15	56152901	56152914	Deletion	-14	NEDD4.3	T	TRUE	1
chr15	56152909	56152925	Deletion	-17	NEDD4.3		FALSE	1
chr15	56152891	56152910	Deletion	-20	NEDD4.3		FALSE	1
chr15	56152898	56152922	Deletion	-25	NEDD4.3	G	TRUE	1
chr15	56152899	56152910	Deletion	-12	NEDD4.3		FALSE	1
chr15	63797003	63797698	Deletion	-696	USP3.1		FALSE	1
chr15	63797003	63797004	Deletion	-2	USP3.1		FALSE	1
chr15	66633491	66633501	Deletion	-11	TIPIN.2	T	TRUE	1
chr15	66633496	66633513	Deletion	-18	TIPIN.2	AG	TRUE	1
chr15	66633493	66633515	Deletion	-23	TIPIN.2	C	TRUE	1
chr15	66633498	66633514	Deletion	-17	TIPIN.2	G	TRUE	1
chr17	7578255	7578270	Deletion	-16	TP53.1	T	TRUE	1
chr17	7578252	7578268	Deletion	-17	TP53.1		FALSE	1
chr17	7578249	7578269	Deletion	-21	TP53.1	AT	TRUE	1
chr17	7578252	7578269	Deletion	-18	TP53.1		FALSE	1
chr17	7578245	7578281	Deletion	-37	TP53.1	G	TRUE	1
chr17	7578259	7578267	Deletion	-9	TP53.1	A	TRUE	1
chr17	7578262	7578268	Deletion	-7	TP53.1		FALSE	1
chr17	7578261	7578271	Deletion	-11	TP53.1		FALSE	1
chr17	7578252	7578270	Deletion	-19	TP53.1	T	TRUE	1
chr17	7578234	7578264	Deletion	-31	TP53.1	ATA	TRUE	1
chr17	7578259	7578264	Deletion	-6	TP53.1	A	TRUE	1
chr17	7578256	7578265	Deletion	-10	TP53.1	T	TRUE	1
chr17	7578258	7578259	Deletion	-2	TP53.1	C	TRUE	1
chr17	42169332	42171164	Deletion	-1833	HDAC5.1	ACTG	TRUE	1
chr17	42171113	42171153	Deletion	-41	HDAC5.1	CCCCCC	TRUE	1
chr17	42171119	42171119	Deletion	-1	HDAC5.1		FALSE	1
chr17	42171112	42171131	Deletion	-20	HDAC5.1	GC	TRUE	1
chr17	42171120	42171120	Deletion	-1	HDAC5.1		FALSE	2
chr17	42171120	42171128	Deletion	-9	HDAC5.1		FALSE	1
chr17	46154272	46154272	Deletion	-1	CBX1.1		FALSE	1
chr17	61919988	61919996	Deletion	-9	SMARCD2.1	GGG	TRUE	1
chr17	61919976	61919994	Deletion	-19	SMARCD2.1	GCG	TRUE	1
chr17	61919979	61920011	Deletion	-33	SMARCD2.1	CCGCC	TRUE	1
chr17	61919981	61920003	Deletion	-23	SMARCD2.1	GC	TRUE	1
chr17	61919966	61920004	Deletion	-39	SMARCD2.1	CG	TRUE	1
chr17	61919993	61920001	Deletion	-9	SMARCD2.1		FALSE	1
chr17	61919941	61920023	Deletion	-83	SMARCD2.1	CGG	TRUE	1
chr17	61919899	61920038	Deletion	-140	SMARCD2.1	CCG	TRUE	1
chr17	77752069	77752079	Deletion	-11	CBX2.1	T	TRUE	1
chr17	77752069	77752083	Deletion	-15	CBX2.1	TC	TRUE	1
chr17	77752079	77752082	Deletion	-4	CBX2.1		FALSE	1
chr17	77751516	77752137	Deletion	-622	CBX2.1	CGCCC	TRUE	1
chr17	77751957	77752078	Deletion	-122	CBX2.1	GTGC	TRUE	1
chr19	2164216	2164225	Deletion	-10	DOT1L.1	GC	TRUE	1
chr19	2164216	2164230	Deletion	-15	DOT1L.1	GCCCG	TRUE	1
chr19	5033002	5033023	Deletion	-22	KDM4B.1		FALSE	1
chr19	11095014	11095015	Deletion	-2	SMARCA4.2	G	TRUE	2
chr19	12902706	12902730	Deletion	-25	JUNB.1	GTC	TRUE	2
chr19	12902689	12902728	Deletion	-40	JUNB.1		FALSE	1
chr19	12902721	12902765	Deletion	-45	JUNB.1		FALSE	1
chr19	12902705	12902738	Deletion	-34	JUNB.1	G	TRUE	1
chr19	12902722	12902726	Deletion	-5	JUNB.1	C	TRUE	2
chr19	12902725	12902735	Deletion	-11	JUNB.1	A	TRUE	1
chr19	12902719	12902736	Deletion	-18	JUNB.1	A	TRUE	1
chr19	12902718	12902728	Deletion	-11	JUNB.1	GA	TRUE	1
chr19	12902693	12902969	Deletion	-277	JUNB.1	ACCGAG	TRUE	1
chr19	12902721	12903009	Deletion	-289	JUNB.1	CCCT	TRUE	1
chr19	12902726	12902729	Deletion	-4	JUNB.1		FALSE	1
chr19	12902725	12902738	Deletion	-14	JUNB.1		FALSE	1
chr19	12902720	12902732	Deletion	-13	JUNB.1	C	TRUE	1
chr19	12902716	12902726	Deletion	-11	JUNB.1	C	TRUE	1
chr19	12902704	12902732	Deletion	-29	JUNB.1	C	TRUE	1
chr19	12902716	12902732	Deletion	-17	JUNB.1	C	TRUE	1
chr19	12902722	12902891	Deletion	-170	JUNB.1	CCTAC	TRUE	1
chr19	12902720	12902832	Deletion	-113	JUNB.1	CC	TRUE	1
chr19	12902714	12903436	Deletion	-723	JUNB.1	G	TRUE	1
chr19	12902698	12903510	Deletion	-813	JUNB.1	G	TRUE	1
chr19	45873382	45873405	Deletion	-24	ERCC2.1	GC	TRUE	1
chr19	45873393	45873412	Deletion	-20	ERCC2.1		FALSE	1
chr19	59065566	59065568	Deletion	-3	CHMP2A.1	AA	TRUE	2
chr19	59065566	59065566	Deletion	-1	CHMP2A.1	A	TRUE	1
chr1	3638716	3638722	Deletion	-7	TP73.1	G	TRUE	1
chr1	33841118	33841118	Deletion	-1	PHC2.1	G	TRUE	1
chr1	33841106	33841114	Deletion	-9	PHC2.1		FALSE	1
chr1	44118961	44118974	Deletion	-14	KDM4A.2	GCT	TRUE	2
chr1	44118964	44118967	Deletion	-4	KDM4A.2		FALSE	1
chr1	44117809	44118973	Deletion	-1165	KDM4A.2	GGC	TRUE	1
chr1	44118965	44118977	Deletion	-13	KDM4A.2	A	TRUE	1
chr1	214454742	214454755	Deletion	-14	SMYD2.2	G	TRUE	1
chr1	214454748	214454756	Deletion	-9	SMYD2.2		FALSE	1
chr1	214454743	214454753	Deletion	-11	SMYD2.2	G	TRUE	1
chr1	214454753	214454753	Deletion	-1	SMYD2.2		FALSE	1
chr1	214454741	214454751	Deletion	-11	SMYD2.2	G	TRUE	1
chr1	214454751	214454752	Deletion	-2	SMYD2.2		FALSE	1
chr1	214454743	214454760	Deletion	-18	SMYD2.2	GC	TRUE	1
chr1	214454753	214454758	Deletion	-6	SMYD2.2	C	TRUE	1
chr1	214454742	214455036	Deletion	-295	SMYD2.2		FALSE	1
chr1	214454747	214455091	Deletion	-345	SMYD2.2	CCA	TRUE	1
chr1	214787228	214787240	Deletion	-13	CENPF.1		FALSE	1
chr1	214787222	214787227	Deletion	-6	CENPF.1		FALSE	1
chr1	214787214	214787227	Deletion	-14	CENPF.1	TC	TRUE	1
chr1	214787225	214787232	Deletion	-8	CENPF.1	G	TRUE	1
chr1	214786964	214787733	Deletion	-770	CENPF.1	TGA	TRUE	1
chr20	42143737	42143749	Deletion	-13	L3MBTL1.1	CCA	TRUE	1
chr20	42143742	42143742	Deletion	-1	L3MBTL1.1	C	TRUE	2
chr20	42143743	42143746	Deletion	-4	L3MBTL1.1		FALSE	1
chr20	42143744	42143744	Deletion	-1	L3MBTL1.1		FALSE	1
chr20	42143733	42143755	Deletion	-23	L3MBTL1.1	CT	TRUE	1
chr20	45938864	45938872	Deletion	-9	ZMYND8.1	G	TRUE	1
chr20	45938862	45938877	Deletion	-16	ZMYND8.1		FALSE	1
chr20	46251016	46251030	Deletion	-15	NCOA3.2	GAT	TRUE	1
chr20	46251018	46251033	Deletion	-16	NCOA3.2	TC	TRUE	1
chr20	46251020	46251034	Deletion	-15	NCOA3.2	CAC	TRUE	1
chr20	46251019	46251025	Deletion	-7	NCOA3.2	CCA	TRUE	1
chr20	46251007	46251037	Deletion	-31	NCOA3.2	GAAAAC	TRUE	1
chr22	50689441	50689667	Deletion	-227	HDAC10.1		FALSE	1
chr22	50689435	50689439	Deletion	-5	HDAC10.1		FALSE	1
chr22	50689427	50689483	Deletion	-57	HDAC10.1	GT	TRUE	1
chr22	50689415	50689447	Deletion	-33	HDAC10.1	AGC	TRUE	1
chr22	50689425	50689469	Deletion	-45	HDAC10.1	C	TRUE	1
chr22	50689427	50689440	Deletion	-14	HDAC10.1	GT	TRUE	2
chr22	50689421	50689444	Deletion	-24	HDAC10.1		FALSE	1
chr22	50689437	50689445	Deletion	-9	HDAC10.1	CA	TRUE	1
chr22	50689442	50689458	Deletion	-17	HDAC10.1		FALSE	1
chr22	50689438	50689439	Deletion	-2	HDAC10.1		FALSE	1
chr2	8822380	8822382	Deletion	-3	ID2.1	G	TRUE	1
chr2	8822373	8822381	Deletion	-9	ID2.1		FALSE	1
chr2	8822370	8822384	Deletion	-15	ID2.1	C	TRUE	1
chr2	48010523	48010566	Deletion	-44	MSH6.2	A	TRUE	1
chr2	48010550	48010564	Deletion	-15	MSH6.2	T	TRUE	1
chr2	48010533	48010551	Deletion	-19	MSH6.2	GGC	TRUE	1
chr2	48010534	48010575	Deletion	-42	MSH6.2	G	TRUE	1
chr2	48010501	48010570	Deletion	-70	MSH6.2	CCCA	TRUE	1
chr2	48010552	48010552	Deletion	-1	MSH6.2	G	TRUE	1
chr2	48010534	48010565	Deletion	-32	MSH6.2		FALSE	1
chr2	48010530	48010588	Deletion	-59	MSH6.2		FALSE	1
chr2	48010473	48010559	Deletion	-87	MSH6.2	CCGC	TRUE	1
chr2	48010464	48010561	Deletion	-98	MSH6.2	GCG	TRUE	1
chr2	48010540	48010554	Deletion	-15	MSH6.2	GC	TRUE	1
chr2	48010537	48010564	Deletion	-28	MSH6.2	T	TRUE	1
chr2	48010550	48010550	Deletion	-1	MSH6.2	T	TRUE	1
chr2	48010535	48010572	Deletion	-38	MSH6.2	C	TRUE	1
chr2	48010542	48010552	Deletion	-11	MSH6.2		FALSE	1
chr2	97213169	97213184	Deletion	-16	ARID5A.1	CC	TRUE	1
chr2	97213147	97213185	Deletion	-39	ARID5A.1		FALSE	1
chr2	97213176	97213186	Deletion	-11	ARID5A.1		FALSE	1
chr2	97213171	97213189	Deletion	-19	ARID5A.1	AC	TRUE	1
chr2	97213169	97213234	Deletion	-66	ARID5A.1		FALSE	1
chr2	97213178	97213204	Deletion	-27	ARID5A.1		FALSE	1
chr2	160335110	160335125	Deletion	-16	BAZ2B.1	G	TRUE	1
chr2	160334804	160335130	Deletion	-327	BAZ2B.1	GGCC	TRUE	1
chr2	160335050	160335124	Deletion	-75	BAZ2B.1	TGG	TRUE	1
chr2	160335117	160335129	Deletion	-13	BAZ2B.1	A	TRUE	1
chr2	160335119	160335122	Deletion	-4	BAZ2B.1		FALSE	1
chr2	160335122	160335124	Deletion	-3	BAZ2B.1		FALSE	1
chr2	234763123	234763129	Deletion	-7	HJURP.1	C	TRUE	1
chr2	234763113	234763129	Deletion	-17	HJURP.1	C	TRUE	1
chr2	234763108	234763131	Deletion	-24	HJURP.1	CA	TRUE	1
chr2	234763109	234763137	Deletion	-29	HJURP.1	AC	TRUE	1
chr2	234763121	234763137	Deletion	-17	HJURP.1		FALSE	1
chr2	234763123	234763125	Deletion	-3	HJURP.1		FALSE	1
chr2	234763123	234763124	Deletion	-2	HJURP.1		FALSE	1
chr2	234763125	234763132	Deletion	-8	HJURP.1		FALSE	1
chr2	234763124	234763124	Deletion	-1	HJURP.1		FALSE	1
chr2	234763119	234763124	Deletion	-6	HJURP.1		FALSE	1
chr2	234763112	234763125	Deletion	-14	HJURP.1		FALSE	1
chr2	234763103	234763135	Deletion	-33	HJURP.1		FALSE	1
chr2	234763120	234763131	Deletion	-12	HJURP.1	C	TRUE	1
chr3	13522776	13522805	Deletion	-30	HDAC11.1	GCC	TRUE	1
chr3	13522774	13522805	Deletion	-32	HDAC11.1	G	TRUE	1
chr3	25705771	25705783	Deletion	-13	TOP2B.1	GCCA	TRUE	1
chr3	52443743	52443754	Deletion	-12	BAP1.1	GAG	TRUE	2
chr3	52443734	52443752	Deletion	-19	BAP1.1	A	TRUE	1
chr3	127842464	127842472	Deletion	-9	RUVBL1.4	GCC	TRUE	2
chr3	127842459	127842470	Deletion	-12	RUVBL1.4		FALSE	1
chr3	148802469	148802478	Deletion	-10	HLTF.1	TA	TRUE	2
chr3	148802478	148802485	Deletion	-8	HLTF.1	GTA	TRUE	2
chr3	148802341	148802483	Deletion	-143	HLTF.1	GCGTA	TRUE	1
chr3	148802474	148802494	Deletion	-21	HLTF.1	CC	TRUE	1
chr3	160118711	160118729	Deletion	-19	SMC4.1		FALSE	1
chr3	160118716	160118723	Deletion	-8	SMC4.1	GCCG	TRUE	1
chr3	160118718	160118724	Deletion	-7	SMC4.1	C	TRUE	2
chr3	160118719	160118719	Deletion	-1	SMC4.1		FALSE	3
chr3	160118711	160118718	Deletion	-8	SMC4.1	G	TRUE	1
chr3	160118718	160118729	Deletion	-12	SMC4.1	CG	TRUE	1
chr3	160118690	160118731	Deletion	-42	SMC4.1	G	TRUE	1
chr3	160118706	160118739	Deletion	-34	SMC4.1	AGCC	TRUE	1
chr3	160118720	160118721	Deletion	-2	SMC4.1		FALSE	1
chr3	189349329	189349339	Deletion	-11	TP63.1	G	TRUE	1
chr3	189349333	189349345	Deletion	-13	TP63.1	CCCT	TRUE	1
chr3	189349325	189349339	Deletion	-15	TP63.1	GT	TRUE	1
chr3	189349339	189349339	Deletion	-1	TP63.1		FALSE	1
chr3	189349309	189349897	Deletion	-589	TP63.1	ATTT	TRUE	1
chr4	727544	727553	Deletion	-10	PCGF3.1		FALSE	1
chr4	140477271	140477275	Deletion	-5	SETD7.1	C	TRUE	1
chr4	140477268	140477272	Deletion	-5	SETD7.1		FALSE	2
chr4	140477268	140477303	Deletion	-36	SETD7.1	CAC	TRUE	1
chr4	140477273	140477274	Deletion	-2	SETD7.1	TC	TRUE	2
chr4	140477262	140477350	Deletion	-89	SETD7.1	CTCC	TRUE	1
chr4	140477274	140477282	Deletion	-9	SETD7.1		FALSE	1
chr4	140477273	140477275	Deletion	-3	SETD7.1		FALSE	1
chr4	140477273	140477280	Deletion	-8	SETD7.1	TC	TRUE	1
chr4	140477266	140477286	Deletion	-21	SETD7.1	TCCA	TRUE	1
chr4	140477271	140477272	Deletion	-2	SETD7.1		FALSE	1
chr4	140477270	140477281	Deletion	-12	SETD7.1	C	TRUE	1
chr4	140477263	140477272	Deletion	-10	SETD7.1	TC	TRUE	1
chr4	140477265	140477618	Deletion	-354	SETD7.1	C	TRUE	1
chr5	142779249	142779254	Deletion	-6	NR3C1.1	G	TRUE	3
chr5	142779250	142779251	Deletion	-2	NR3C1.1		FALSE	1
chr5	142779236	142779248	Deletion	-13	NR3C1.1	GA	TRUE	1
chr5	176618959	176618960	Deletion	-2	NSD1.2	C	TRUE	2
chr5	176618956	176618959	Deletion	-4	NSD1.2		FALSE	1
chr5	176618948	176618965	Deletion	-18	NSD1.2	T	TRUE	1
chr6	33380173	33380180	Deletion	-8	PHF1.1	CT	TRUE	1
chr6	33380177	33380179	Deletion	-3	PHF1.1		FALSE	1
chr6	33380172	33380178	Deletion	-7	PHF1.1		FALSE	1
chr6	36168212	36168215	Deletion	-4	BRPF3.1		FALSE	1
chr6	36168211	36168227	Deletion	-17	BRPF3.1		FALSE	1
chr6	36168206	36168227	Deletion	-22	BRPF3.1	AG	TRUE	1
chr6	36168212	36168212	Deletion	-1	BRPF3.1		FALSE	1
chr6	42985015	42985016	Deletion	-2	KLHDC3.1		FALSE	1
chr6	42984960	42985016	Deletion	-57	KLHDC3.1	CGGG	TRUE	1
chr6	42985005	42985146	Deletion	-142	KLHDC3.1	GGT	TRUE	1
chr6	43141692	43141716	Deletion	-25	SRF.2	CAG	TRUE	1
chr6	43141689	43141744	Deletion	-56	SRF.2	CACC	TRUE	1
chr6	43141696	43141707	Deletion	-12	SRF.2	G	TRUE	1
chr6	43141620	43141702	Deletion	-83	SRF.2	GC	TRUE	1
chr6	43141703	43141704	Deletion	-2	SRF.2		FALSE	1
chr6	43141691	43141734	Deletion	-44	SRF.2	CCAG	TRUE	1
chr6	43141680	43141710	Deletion	-31	SRF.2	GCA	TRUE	1
chr6	43141689	43141699	Deletion	-11	SRF.2	C	TRUE	1
chr6	43141702	43141705	Deletion	-4	SRF.2		FALSE	1
chr6	43141701	43141708	Deletion	-8	SRF.2	C	TRUE	1
chr6	43141682	43141716	Deletion	-35	SRF.2	C	TRUE	1
chr6	43141682	43141708	Deletion	-27	SRF.2	C	TRUE	1
chr6	43141683	43141727	Deletion	-45	SRF.2	CA	TRUE	1
chr6	43141703	43141711	Deletion	-9	SRF.2		FALSE	1
chr6	43141696	43141702	Deletion	-7	SRF.2	G	TRUE	1
chr6	43141695	43141715	Deletion	-21	SRF.2	T	TRUE	1
chr6	43141632	43141706	Deletion	-75	SRF.2	GGC	TRUE	1
chr6	43141703	43141726	Deletion	-24	SRF.2		FALSE	1
chr6	43141692	43141699	Deletion	-8	SRF.2	C	TRUE	1
chr6	43141698	43141715	Deletion	-18	SRF.2		FALSE	1
chr6	43141693	43141705	Deletion	-13	SRF.2	AG	TRUE	1
chr6	43141691	43141703	Deletion	-13	SRF.2	C	TRUE	1
chr6	139694881	139694918	Deletion	-38	CITED2.1	GCTCG	TRUE	1
chr6	139694895	139694911	Deletion	-17	CITED2.1	TGT	TRUE	1
chr6	139694888	139694910	Deletion	-23	CITED2.1	G	TRUE	1
chr6	139694901	139694912	Deletion	-12	CITED2.1		FALSE	1
chr6	139694896	139694907	Deletion	-12	CITED2.1	GT	TRUE	1
chr6	139694894	139694914	Deletion	-21	CITED2.1	ATGT	TRUE	1
chr6	139694907	139694910	Deletion	-4	CITED2.1		FALSE	1
chr6	139694903	139694932	Deletion	-30	CITED2.1	GCG	TRUE	1
chr6	139694893	139694946	Deletion	-54	CITED2.1	C	TRUE	1
chr6	139694885	139694910	Deletion	-26	CITED2.1	GTG	TRUE	1
chr7	138145448	138145465	Deletion	-18	TRIM24.1	TGT	TRUE	1
chr7	139876596	139876609	Deletion	-14	JHDM1D.1	CG	TRUE	1
chr8	21882775	21882795	Deletion	-21	NPM2.1	GC	TRUE	1
chr8	21882782	21882783	Deletion	-2	NPM2.1		FALSE	1
chr8	21882769	21882787	Deletion	-19	NPM2.1	AG	TRUE	1
chr8	21882777	21882784	Deletion	-8	NPM2.1	C	TRUE	1
chr8	21882762	21882789	Deletion	-28	NPM2.1	GAA	TRUE	1
chr8	21882774	21882784	Deletion	-11	NPM2.1	CG	TRUE	1
chr8	21882557	21882785	Deletion	-229	NPM2.1	GGAGG	TRUE	1
chr8	21882782	21882785	Deletion	-4	NPM2.1	G	TRUE	2
chr8	21882783	21882783	Deletion	-1	NPM2.1		FALSE	1
chr8	21882772	21882797	Deletion	-26	NPM2.1	AG	TRUE	1
chr8	21882782	21882809	Deletion	-28	NPM2.1	GC	TRUE	1
chr8	21986572	21986588	Deletion	-17	HR.1	GG	TRUE	1
chr8	21986584	21986588	Deletion	-5	HR.1		FALSE	1
chr8	21986565	21986592	Deletion	-28	HR.1	GGC	TRUE	1
chr9	104302522	104302529	Deletion	-8	RNF20.3	GCA	TRUE	1
chrX	16887264	16887279	Deletion	-16	RBBP7.1	GT	TRUE	1
chrX	16887267	16887268	Deletion	-2	RBBP7.1	AT	TRUE	1
chrX	16887266	16887269	Deletion	-4	RBBP7.1		FALSE	1
chrX	16887262	16887265	Deletion	-4	RBBP7.1		FALSE	1
chrX	16887157	16887483	Deletion	-327	RBBP7.1	CAG	TRUE	1
chrX	48661102	48661111	Deletion	-10	HDAC6.1	G	TRUE	1
chrX	48661088	48661120	Deletion	-33	HDAC6.1		FALSE	1
chrX	48661106	48661106	Deletion	-1	HDAC6.1		FALSE	1
chrX	48661108	48661116	Deletion	-9	HDAC6.1		FALSE	1
chrX	48661107	48661111	Deletion	-5	HDAC6.1		FALSE	1
chrX	53449497	53449507	Deletion	-11	SMC1A.2	CGAC	TRUE	1
chrX	69510414	69510414	Deletion	-1	KIF4A.1	C	TRUE	1
chrX	69510412	69510412	Deletion	-1	KIF4A.1		FALSE	2
chrX	69510400	69510410	Deletion	-11	KIF4A.1	G	TRUE	1
chrX	69510402	69510409	Deletion	-8	KIF4A.1	C	TRUE	1
chrX	69510401	69510414	Deletion	-14	KIF4A.1	CC	TRUE	1
chrX	69510407	69510725	Deletion	-319	KIF4A.1	CTT	TRUE	1
chrX	69510409	69510411	Deletion	-3	KIF4A.1	T	TRUE	1
chrX	69510410	69510411	Deletion	-2	KIF4A.1		FALSE	1
chrX	69509491	69510475	Deletion	-985	KIF4A.1	GGT	TRUE	1
chrX	72434303	72434331	Deletion	-29	NAP1L2.2	TC	TRUE	1
chrX	72434309	72434321	Deletion	-13	NAP1L2.2	CGG	TRUE	1
chrX	72434311	72434316	Deletion	-6	NAP1L2.2		FALSE	1
chrX	72434308	72434310	Deletion	-3	NAP1L2.2	G	TRUE	1
chrX	72434304	72434324	Deletion	-21	NAP1L2.2	CC	TRUE	1
chrX	72434310	72434312	Deletion	-3	NAP1L2.2		FALSE	1
chrX	72434306	72434329	Deletion	-24	NAP1L2.2	TT	TRUE	1
chrX	80373970	80373970	Deletion	-1	HMGN5.1	A	TRUE	1
chrX	118708688	118709020	Deletion	-333	UBE2A.1	C	TRUE	1
chrX	118708692	118708703	Deletion	-12	UBE2A.1	GCGG	TRUE	1
chrX	118708699	118708709	Deletion	-11	UBE2A.1	CT	TRUE	1
chr10	63810375	63810737	Deletion	-363	ARID5B.6		FALSE	1
chr10	63810671	63810742	Deletion	-72	ARID5B.6	GCAAA	TRUE	1
chr10	63810737	63810737	Deletion	-1	ARID5B.6	C	TRUE	16
chr10	63810732	63810743	Deletion	-12	ARID5B.6	CAA	TRUE	3
chr10	63810724	63810737	Deletion	-14	ARID5B.6		FALSE	1
chr10	63810732	63810741	Deletion	-10	ARID5B.6		FALSE	1
chr10	63810715	63810750	Deletion	-36	ARID5B.6	GTT	TRUE	1
chr10	63810738	63810772	Deletion	-35	ARID5B.6	C	TRUE	1
chr10	63810732	63810737	Deletion	-6	ARID5B.6	C	TRUE	3
chr10	63810734	63810739	Deletion	-6	ARID5B.6	AT	TRUE	1
chr10	63810737	63810738	Deletion	-2	ARID5B.6		FALSE	2
chr10	63810735	63810737	Deletion	-3	ARID5B.6		FALSE	1
chr10	69666653	69666661	Deletion	-9	SIRT1.4	T	TRUE	2
chr10	70332733	70332809	Deletion	-77	TET1.6	TCC	TRUE	1
chr10	70332748	70332805	Deletion	-58	TET1.6	TGG	TRUE	1
chr10	70332790	70332802	Deletion	-13	TET1.6	CA	TRUE	1
chr10	70332793	70332815	Deletion	-23	TET1.6		FALSE	1
chr10	70332802	70332810	Deletion	-9	TET1.6	CC	TRUE	1
chr10	70332797	70332805	Deletion	-9	TET1.6	TG	TRUE	1
chr10	70332795	70332801	Deletion	-7	TET1.6		FALSE	1
chr10	70332780	70332819	Deletion	-40	TET1.6	T	TRUE	1
chr10	70332802	70332813	Deletion	-12	TET1.6	C	TRUE	1
chr10	70332794	70332801	Deletion	-8	TET1.6		FALSE	1
chr10	112334652	112335200	Deletion	-549	SMC3.2	TATTT	TRUE	1
chr10	112335143	112335149	Deletion	-7	SMC3.2	GC	TRUE	1
chr10	112335143	112335145	Deletion	-3	SMC3.2	G	TRUE	2
chr11	20417468	20417476	Deletion	-9	PRMT3.3	GCC	TRUE	1
chr11	20417452	20417475	Deletion	-24	PRMT3.3	GGC	TRUE	1
chr11	20417471	20417471	Deletion	-1	PRMT3.3		FALSE	1
chr11	57100054	57100503	Deletion	-450	SSRP1.6		FALSE	1
chr11	57100504	57100504	Deletion	-1	SSRP1.6		FALSE	1
chr11	57100503	57100504	Deletion	-2	SSRP1.6	G	TRUE	2
chr11	57100504	57100506	Deletion	-3	SSRP1.6	C	TRUE	3
chr11	57100496	57100509	Deletion	-14	SSRP1.6	C	TRUE	1
chr11	57100496	57100506	Deletion	-11	SSRP1.6	CA	TRUE	1
chr11	57100499	57100503	Deletion	-5	SSRP1.6	C	TRUE	1
chr11	129743813	129743813	Deletion	-1	NFRKB.6	C	TRUE	10
chr11	129743800	129743827	Deletion	-28	NFRKB.6	GAG	TRUE	3
chr11	129743810	129743818	Deletion	-9	NFRKB.6	CG	TRUE	1
chr11	129743804	129743823	Deletion	-20	NFRKB.6	G	TRUE	2
chr11	129743803	129745259	Deletion	-1457	NFRKB.6	TGG	TRUE	1
chr12	418963	418981	Deletion	-19	KDM5A.6	TCT	TRUE	1
chr12	418977	418978	Deletion	-2	KDM5A.6		FALSE	4
chr12	418977	418998	Deletion	-22	KDM5A.6		FALSE	1
chr12	418974	418985	Deletion	-12	KDM5A.6	TGG	TRUE	3
chr12	418975	418976	Deletion	-2	KDM5A.6		FALSE	6
chr12	418972	418976	Deletion	-5	KDM5A.6	C	TRUE	2
chr12	418956	418986	Deletion	-31	KDM5A.6	GGT	TRUE	1
chr12	418978	418979	Deletion	-2	KDM5A.6	T	TRUE	1
chr12	418973	418976	Deletion	-4	KDM5A.6		FALSE	3
chr12	418977	418977	Deletion	-1	KDM5A.6		FALSE	3
chr12	54639969	54640006	Deletion	-38	CBX5.6	T	TRUE	1
chr12	54639983	54639984	Deletion	-2	CBX5.6	G	TRUE	3
chr12	54639968	54639983	Deletion	-16	CBX5.6	C	TRUE	1
chr12	54639984	54639989	Deletion	-6	CBX5.6	C	TRUE	1
chr12	56571853	56571872	Deletion	-20	SMARCC2.6		FALSE	1
chr12	56571862	56571863	Deletion	-2	SMARCC2.6	C	TRUE	3
chr12	56571862	56571871	Deletion	-10	SMARCC2.6		FALSE	1
chr12	56571857	56571861	Deletion	-5	SMARCC2.6	CTC	TRUE	3
chr12	56571860	56571861	Deletion	-2	SMARCC2.6	C	TRUE	1
chr12	56825372	56825375	Deletion	-4	TIMELESS.7	GC	TRUE	2
chr12	56825372	56825378	Deletion	-7	TIMELESS.7	GC	TRUE	1
chr12	56825367	56825379	Deletion	-13	TIMELESS.7	CTC	TRUE	1
chr12	66221823	66221823	Deletion	-1	HMGA2.6	C	TRUE	459
chr12	66221800	66221827	Deletion	-28	HMGA2.6		FALSE	1
chr12	66221823	66221824	Deletion	-2	HMGA2.6	C	TRUE	8
chr12	66221820	66221831	Deletion	-12	HMGA2.6	AG	TRUE	5
chr12	66221815	66221823	Deletion	-9	HMGA2.6		FALSE	1
chr12	66221819	66221826	Deletion	-8	HMGA2.6	AAG	TRUE	1
chr12	98925529	98925667	Deletion	-139	TMPO.6	A	TRUE	1
chr12	98925530	98925537	Deletion	-8	TMPO.6	C	TRUE	2
chr12	98925538	98925538	Deletion	-1	TMPO.6	C	TRUE	7
chr15	43748152	43748157	Deletion	-6	TP53BP1.6	TCTG	TRUE	12
chr15	43748156	43748160	Deletion	-5	TP53BP1.6		FALSE	1
chr15	43748151	43748155	Deletion	-5	TP53BP1.6	C	TRUE	1
chr15	43748156	43748157	Deletion	-2	TP53BP1.6		FALSE	2
chr15	43748153	43748155	Deletion	-3	TP53BP1.6	C	TRUE	1
chr15	43748156	43748156	Deletion	-1	TP53BP1.6		FALSE	16
chr15	43748141	43748154	Deletion	-14	TP53BP1.6	GC	TRUE	4
chr15	43748149	43748167	Deletion	-19	TP53BP1.6	GC	TRUE	1
chr15	43748155	43748155	Deletion	-1	TP53BP1.6		FALSE	4
chr15	43748149	43748154	Deletion	-6	TP53BP1.6	GC	TRUE	3
chr15	56142744	56143213	Deletion	-470	NEDD4.6	GT	TRUE	1
chr15	56142815	56142954	Deletion	-140	NEDD4.6	A	TRUE	1
chr15	56142813	56142834	Deletion	-22	NEDD4.6	TT	TRUE	1
chr15	56142808	56142814	Deletion	-7	NEDD4.6	AG	TRUE	2
chr15	56142806	56143012	Deletion	-207	NEDD4.6		FALSE	1
chr15	56142808	56142822	Deletion	-15	NEDD4.6	A	TRUE	1
chr15	56142809	56142814	Deletion	-6	NEDD4.6		FALSE	1
chr15	56142810	56142824	Deletion	-15	NEDD4.6	CCTT	TRUE	2
chr15	63824864	63824871	Deletion	-8	USP3.7	G	TRUE	2
chr15	63824869	63824871	Deletion	-3	USP3.7		FALSE	1
chr15	63824867	63824881	Deletion	-15	USP3.7	CTTG	TRUE	6
chr15	63824871	63824875	Deletion	-5	USP3.7	G	TRUE	2
chr15	63824864	63824875	Deletion	-12	USP3.7	G	TRUE	1
chr15	63824869	63824874	Deletion	-6	USP3.7	TG	TRUE	2
chr15	63824873	63824873	Deletion	-1	USP3.7		FALSE	1
chr15	63824867	63824873	Deletion	-7	USP3.7	CT	TRUE	5
chr15	63824860	63824880	Deletion	-21	USP3.7	A	TRUE	1
chr15	63824870	63824870	Deletion	-1	USP3.7	G	TRUE	12
chr15	63824854	63824877	Deletion	-24	USP3.7	T	TRUE	1
chr15	63824873	63824875	Deletion	-3	USP3.7		FALSE	1
chr15	63824870	63824871	Deletion	-2	USP3.7	G	TRUE	3
chr15	66629485	66629485	Deletion	-1	TIPIN.3	A	TRUE	1
chr15	66629471	66629503	Deletion	-33	TIPIN.3	GTATT	TRUE	1
chr15	66629476	66629484	Deletion	-9	TIPIN.3	AACC	TRUE	3
chr15	66629474	66629489	Deletion	-16	TIPIN.3	T	TRUE	1
chr15	66629483	66629489	Deletion	-7	TIPIN.3	T	TRUE	1
chr15	74883558	74883589	Deletion	-32	ARID3B.2	GGC	TRUE	1
chr15	74883578	74883586	Deletion	-9	ARID3B.2	GC	TRUE	1
chr17	7579407	7579407	Deletion	-1	TP53.6		FALSE	9
chr17	7579402	7579418	Deletion	-17	TP53.6	AG	TRUE	1
chr17	7579410	7579410	Deletion	-1	TP53.6	G	TRUE	3
chr17	42168826	42168841	Deletion	-16	HDAC5.6	TCG	TRUE	2
chr17	42168829	42168835	Deletion	-7	HDAC5.6	GC	TRUE	1
chr17	42168834	42168836	Deletion	-3	HDAC5.6	CTG	TRUE	6
chr17	46148831	46148831	Deletion	-1	CBX1.4		FALSE	2
chr17	46148831	46148832	Deletion	-2	CBX1.4	G	TRUE	1
chr17	46148831	46148843	Deletion	-13	CBX1.4	G	TRUE	1
chr17	46148828	46148832	Deletion	-5	CBX1.4		FALSE	1
chr17	61914273	61914316	Deletion	-44	SMARCD2.6		FALSE	1
chr17	61914297	61914308	Deletion	-12	SMARCD2.6	GAT	TRUE	3
chr17	61914307	61914307	Deletion	-1	SMARCD2.6		FALSE	59
chr17	61914308	61914308	Deletion	-1	SMARCD2.6	G	TRUE	28
chr17	61914309	61914313	Deletion	-5	SMARCD2.6		FALSE	1
chr17	61914302	61914310	Deletion	-9	SMARCD2.6		FALSE	1
chr17	61914301	61914319	Deletion	-19	SMARCD2.6	GC	TRUE	2
chr17	61914302	61914313	Deletion	-12	SMARCD2.6	CC	TRUE	1
chr17	61914303	61914311	Deletion	-9	SMARCD2.6	CTCC	TRUE	7
chr17	61914291	61914311	Deletion	-21	SMARCD2.6	CT	TRUE	1
chr17	61914290	61914323	Deletion	-34	SMARCD2.6	GC	TRUE	1
chr17	61914290	61914319	Deletion	-30	SMARCD2.6	GCTT	TRUE	1
chr17	61914306	61914311	Deletion	-6	SMARCD2.6	CT	TRUE	2
chr17	61914295	61914331	Deletion	-37	SMARCD2.6	T	TRUE	1
chr17	61914309	61914311	Deletion	-3	SMARCD2.6		FALSE	1
chr17	77755516	77755529	Deletion	-14	CBX2.6	G	TRUE	1
chr17	77755521	77755528	Deletion	-8	CBX2.6	GG	TRUE	1
chr17	77755522	77755533	Deletion	-12	CBX2.6	GA	TRUE	1
chr17	77755523	77755523	Deletion	-1	CBX2.6	A	TRUE	4
chr17	77755515	77755532	Deletion	-18	CBX2.6	AGA	TRUE	1
chr17	77755509	77755531	Deletion	-23	CBX2.6	A	TRUE	1
chr17	77755517	77755523	Deletion	-7	CBX2.6	A	TRUE	2
chr17	77755524	77755525	Deletion	-2	CBX2.6	AG	TRUE	1
chr19	932428	932431	Deletion	-4	ARID3A.6		FALSE	3
chr19	932429	932429	Deletion	-1	ARID3A.6	G	TRUE	3
chr19	932420	932431	Deletion	-12	ARID3A.6	AG	TRUE	1
chr19	932429	932431	Deletion	-3	ARID3A.6		FALSE	2
chr19	2185889	2185889	Deletion	-1	DOT1L.5		FALSE	1
chr19	2185884	2185887	Deletion	-4	DOT1L.5	GCT	TRUE	1
chr19	11018734	11018755	Deletion	-22	CARM1.7	CA	TRUE	1
chr19	11018745	11018748	Deletion	-4	CARM1.7	CC	TRUE	7
chr19	11018746	11018748	Deletion	-3	CARM1.7	C	TRUE	1
chr19	11018748	11018750	Deletion	-3	CARM1.7	G	TRUE	1
chr19	11018745	11018760	Deletion	-16	CARM1.7	CCTG	TRUE	4
chr19	11018749	11018755	Deletion	-7	CARM1.7	C	TRUE	1
chr19	11018748	11018748	Deletion	-1	CARM1.7		FALSE	3
chr19	11096870	11096886	Deletion	-17	SMARCA4.6	C	TRUE	1
chr19	11096880	11096883	Deletion	-4	SMARCA4.6	TGG	TRUE	26
chr19	11096872	11096893	Deletion	-22	SMARCA4.6	C	TRUE	1
chr19	11096879	11096886	Deletion	-8	SMARCA4.6	CT	TRUE	1
chr19	11096878	11096886	Deletion	-9	SMARCA4.6	C	TRUE	2
chr19	11096872	11096890	Deletion	-19	SMARCA4.6		FALSE	1
chr19	11096879	11096888	Deletion	-10	SMARCA4.6	CTG	TRUE	7
chr19	11096881	11096881	Deletion	-1	SMARCA4.6	G	TRUE	6
chr19	11096875	11096896	Deletion	-22	SMARCA4.6	GCC	TRUE	1
chr19	12901417	12902627	Deletion	-1211	JUNB.2	TAC	TRUE	1
chr19	12902613	12902627	Deletion	-15	JUNB.2	TAC	TRUE	1
chr19	12902617	12902619	Deletion	-3	JUNB.2	ACG	TRUE	45
chr19	12902606	12902618	Deletion	-13	JUNB.2	G	TRUE	1
chr19	12902619	12902620	Deletion	-2	JUNB.2		FALSE	1
chr19	12902603	12902630	Deletion	-28	JUNB.2	ACAGC	TRUE	1
chr19	12902620	12902626	Deletion	-7	JUNB.2	A	TRUE	1
chr19	12902620	12902643	Deletion	-24	JUNB.2	ACG	TRUE	1
chr19	12902617	12902622	Deletion	-6	JUNB.2	AC	TRUE	2
chr19	12902617	12902628	Deletion	-12	JUNB.2	AC	TRUE	2
chr19	12902620	12902620	Deletion	-1	JUNB.2		FALSE	2
chr19	12902621	12902622	Deletion	-2	JUNB.2		FALSE	1
chr19	12902621	12902621	Deletion	-1	JUNB.2		FALSE	2
chr19	12902622	12902622	Deletion	-1	JUNB.2		FALSE	1
chr19	19455681	19455703	Deletion	-23	MAU2.6	CCA	TRUE	1
chr19	19455697	19455722	Deletion	-26	MAU2.6		FALSE	1
chr19	19455688	19455699	Deletion	-12	MAU2.6	T	TRUE	1
chr19	45872357	45872357	Deletion	-1	ERCC2.2	G	TRUE	3
chr19	45872345	45872365	Deletion	-21	ERCC2.2	TC	TRUE	1
chr19	45872357	45872363	Deletion	-7	ERCC2.2		FALSE	1
chr19	45872340	45872366	Deletion	-27	ERCC2.2	C	TRUE	1
chr19	45872346	45872354	Deletion	-9	ERCC2.2	CAGGG	TRUE	2
chr19	45872354	45872365	Deletion	-12	ERCC2.2		FALSE	1
chr19	45872354	45872361	Deletion	-8	ERCC2.2	AC	TRUE	1
chr19	59063648	59063655	Deletion	-8	CHMP2A.6	G	TRUE	1
chr19	59063647	59063648	Deletion	-2	CHMP2A.6		FALSE	1
chr19	59063641	59063647	Deletion	-7	CHMP2A.6	GCC	TRUE	1
chr19	59063643	59063675	Deletion	-33	CHMP2A.6	CCAT	TRUE	1
chr19	59063649	59063655	Deletion	-7	CHMP2A.6		FALSE	1
chr19	59063646	59063651	Deletion	-6	CHMP2A.6	TGG	TRUE	4
chr1	3644731	3644747	Deletion	-17	TP73.6	GC	TRUE	1
chr1	3644733	3644745	Deletion	-13	TP73.6	CGG	TRUE	19
chr1	3644741	3644756	Deletion	-16	TP73.6	AGA	TRUE	3
chr1	3644742	3644745	Deletion	-4	TP73.6		FALSE	2
chr1	3644736	3644757	Deletion	-22	TP73.6		FALSE	1
chr1	3644729	3644744	Deletion	-16	TP73.6	G	TRUE	1
chr1	3644733	3644748	Deletion	-16	TP73.6	CGG	TRUE	3
chr1	3644741	3644745	Deletion	-5	TP73.6		FALSE	1
chr1	3644739	3644755	Deletion	-17	TP73.6	GA	TRUE	1
chr1	3644731	3644746	Deletion	-16	TP73.6	G	TRUE	3
chr1	3644725	3644745	Deletion	-21	TP73.6	C	TRUE	1
chr1	3644744	3644745	Deletion	-2	TP73.6		FALSE	5
chr1	3644745	3644745	Deletion	-1	TP73.6		FALSE	5
chr1	3644735	3644746	Deletion	-12	TP73.6	G	TRUE	1
chr1	3644745	3644746	Deletion	-2	TP73.6	G	TRUE	2
chr1	3644745	3644750	Deletion	-6	TP73.6	GC	TRUE	3
chr1	3644742	3645116	Deletion	-375	TP73.6	GA	TRUE	1
chr1	33799739	33799739	Deletion	-1	PHC2.3		FALSE	1
chr1	44160399	44160403	Deletion	-5	KDM4A.6	AG	TRUE	3
chr1	44160400	44160401	Deletion	-2	KDM4A.6	G	TRUE	1
chr1	107599548	107599549	Deletion	-2	PRMT6.3	C	TRUE	1
chr1	107599548	107599562	Deletion	-15	PRMT6.3	CG	TRUE	1
chr1	107599551	107599552	Deletion	-2	PRMT6.3		FALSE	1
chr1	107599547	107599549	Deletion	-3	PRMT6.3	CC	TRUE	1
chr1	214492266	214492266	Deletion	-1	SMYD2.6		FALSE	5
chr1	214492265	214492265	Deletion	-1	SMYD2.6		FALSE	6
chr1	214492266	214492268	Deletion	-3	SMYD2.6		FALSE	14
chr1	214492266	214492267	Deletion	-2	SMYD2.6		FALSE	15
chr1	214492264	214492265	Deletion	-2	SMYD2.6	C	TRUE	4
chr1	214492257	214493498	Deletion	-1242	SMYD2.6	TCTCCAT	TRUE	1
chr1	214492266	214492269	Deletion	-4	SMYD2.6		FALSE	12
chr20	42143970	42143971	Deletion	-2	L3MBTL1.7		FALSE	7
chr20	42143958	42143976	Deletion	-19	L3MBTL1.7	GCTC	TRUE	1
chr20	42143966	42143975	Deletion	-10	L3MBTL1.7	AGC	TRUE	7
chr20	42143967	42143974	Deletion	-8	L3MBTL1.7	G	TRUE	1
chr20	42143970	42143973	Deletion	-4	L3MBTL1.7		FALSE	2
chr20	42143964	42143969	Deletion	-6	L3MBTL1.7	C	TRUE	1
chr20	42143947	42143974	Deletion	-28	L3MBTL1.7	GA	TRUE	1
chr20	42143962	42143974	Deletion	-13	L3MBTL1.7		FALSE	1
chr20	42143970	42143970	Deletion	-1	L3MBTL1.7		FALSE	1
chr20	45926235	45927551	Deletion	-1317	ZMYND8.4	AGCTCAC	TRUE	1
chr20	45927257	45927551	Deletion	-295	ZMYND8.4	AG	TRUE	1
chr20	45927540	45927541	Deletion	-2	ZMYND8.4		FALSE	1
chr20	45927538	45927539	Deletion	-2	ZMYND8.4	A	TRUE	9
chr20	45927531	45927543	Deletion	-13	ZMYND8.4	G	TRUE	3
chr20	45927542	45927545	Deletion	-4	ZMYND8.4		FALSE	2
chr20	45927535	45927546	Deletion	-12	ZMYND8.4	GA	TRUE	4
chr20	45927532	45927542	Deletion	-11	ZMYND8.4	CG	TRUE	2
chr20	45927541	45927541	Deletion	-1	ZMYND8.4	C	TRUE	7
chr20	45927532	45927540	Deletion	-9	ZMYND8.4	C	TRUE	1
chr20	45927530	45927549	Deletion	-20	ZMYND8.4	AG	TRUE	3
chr20	45927526	45927547	Deletion	-22	ZMYND8.4	AC	TRUE	1
chr20	45927528	45927546	Deletion	-19	ZMYND8.4		FALSE	1
chr20	45927538	45927540	Deletion	-3	ZMYND8.4		FALSE	6
chr20	45927540	45927551	Deletion	-12	ZMYND8.4	A	TRUE	2
chr20	45927538	45927538	Deletion	-1	ZMYND8.4	A	TRUE	4
chr20	45927534	45927540	Deletion	-7	ZMYND8.4		FALSE	1
chr20	46265102	46265102	Deletion	-1	NCOA3.7	G	TRUE	120
chr20	46265101	46265101	Deletion	-1	NCOA3.7		FALSE	26
chr20	46265097	46265111	Deletion	-15	NCOA3.7	CCTCT	TRUE	19
chr20	46265093	46265103	Deletion	-11	NCOA3.7	AG	TRUE	1
chr20	46265102	46265104	Deletion	-3	NCOA3.7	G	TRUE	6
chr20	46265097	46265108	Deletion	-12	NCOA3.7	CCTC	TRUE	1
chr20	46265100	46265109	Deletion	-10	NCOA3.7	CT	TRUE	1
chr20	46265103	46265106	Deletion	-4	NCOA3.7		FALSE	3
chr22	38201574	38201574	Deletion	-1	H1F0.4	C	TRUE	2
chr22	38201577	38201587	Deletion	-11	H1F0.4	C	TRUE	1
chr22	38201555	38201617	Deletion	-63	H1F0.4	AC	TRUE	1
chr22	39267740	39267745	Deletion	-6	CBX6.7		FALSE	1
chr22	39267740	39267761	Deletion	-22	CBX6.7	CCT	TRUE	1
chr22	39267728	39267746	Deletion	-19	CBX6.7	C	TRUE	1
chr22	39267741	39267746	Deletion	-6	CBX6.7	CTC	TRUE	2
chr22	39267730	39267745	Deletion	-16	CBX6.7		FALSE	1
chr22	39267746	39267750	Deletion	-5	CBX6.7		FALSE	1
chr22	39267738	39267746	Deletion	-9	CBX6.7	CTCC	TRUE	8
chr22	39267744	39267744	Deletion	-1	CBX6.7	G	TRUE	10
chr22	39267742	39268129	Deletion	-388	CBX6.7	TCGG	TRUE	1
chr22	39267746	39267758	Deletion	-13	CBX6.7	G	TRUE	1
chr22	39267744	39267745	Deletion	-2	CBX6.7	G	TRUE	1
chr22	39534687	39534700	Deletion	-14	CBX7.7		FALSE	1
chr22	39534681	39534701	Deletion	-21	CBX7.7	T	TRUE	1
chr22	39534685	39534702	Deletion	-18	CBX7.7	CC	TRUE	1
chr22	39534678	39534690	Deletion	-13	CBX7.7	CT	TRUE	1
chr22	39534686	39534692	Deletion	-7	CBX7.7	CG	TRUE	1
chr22	39534689	39534697	Deletion	-9	CBX7.7	T	TRUE	1
chr22	50687782	50687782	Deletion	-1	HDAC10.6	A	TRUE	1
chr22	50687780	50687785	Deletion	-6	HDAC10.6		FALSE	1
chr2	8822522	8822523	Deletion	-2	ID2.5	A	TRUE	5
chr2	8822523	8822523	Deletion	-1	ID2.5		FALSE	8
chr2	8822523	8822527	Deletion	-5	ID2.5		FALSE	1
chr2	48026258	48026270	Deletion	-13	MSH6.6	GAG	TRUE	3
chr2	48026270	48026270	Deletion	-1	MSH6.6	G	TRUE	8
chr2	48026266	48026267	Deletion	-2	MSH6.6	CA	TRUE	1
chr2	48026258	48026271	Deletion	-14	MSH6.6		FALSE	1
chr2	48026263	48026273	Deletion	-11	MSH6.6	GAG	TRUE	2
chr2	48026269	48026271	Deletion	-3	MSH6.6	AGG	TRUE	11
chr2	48026263	48026270	Deletion	-8	MSH6.6	GAG	TRUE	1
chr2	48026270	48026271	Deletion	-2	MSH6.6		FALSE	8
chr2	48026271	48026275	Deletion	-5	MSH6.6	G	TRUE	1
chr2	97215110	97215511	Deletion	-402	ARID5A.6	AGCAG	TRUE	1
chr2	97215328	97215524	Deletion	-197	ARID5A.6	CTGGG	TRUE	1
chr2	97215488	97215526	Deletion	-39	ARID5A.6		FALSE	1
chr2	97215497	97215515	Deletion	-19	ARID5A.6	GTGGA	TRUE	5
chr2	97215512	97215514	Deletion	-3	ARID5A.6	AG	TRUE	19
chr2	97215508	97215513	Deletion	-6	ARID5A.6		FALSE	4
chr2	97215502	97215634	Deletion	-133	ARID5A.6		FALSE	1
chr2	97215514	97215514	Deletion	-1	ARID5A.6		FALSE	14
chr2	97215512	97215513	Deletion	-2	ARID5A.6		FALSE	6
chr2	97215511	97215514	Deletion	-4	ARID5A.6	A	TRUE	2
chr2	97215510	97215513	Deletion	-4	ARID5A.6		FALSE	4
chr2	97215511	97215519	Deletion	-9	ARID5A.6	A	TRUE	1
chr2	97215509	97215513	Deletion	-5	ARID5A.6	CA	TRUE	13
chr2	97215513	97215513	Deletion	-1	ARID5A.6		FALSE	2
chr2	97215501	97215514	Deletion	-14	ARID5A.6	A	TRUE	1
chr2	97215509	97215526	Deletion	-18	ARID5A.6		FALSE	1
chr2	97215510	97215511	Deletion	-2	ARID5A.6	A	TRUE	1
chr2	97215511	97215513	Deletion	-3	ARID5A.6		FALSE	5
chr2	97215508	97215512	Deletion	-5	ARID5A.6		FALSE	2
chr2	97215506	97215509	Deletion	-4	ARID5A.6		FALSE	1
chr2	97215511	97215521	Deletion	-11	ARID5A.6	AAGC	TRUE	2
chr2	160310152	160310164	Deletion	-13	BAZ2B.2	GG	TRUE	3
chr2	160310140	160310246	Deletion	-107	BAZ2B.2	TTGGG	TRUE	1
chr2	160310148	160310153	Deletion	-6	BAZ2B.2		FALSE	1
chr2	160310152	160310152	Deletion	-1	BAZ2B.2	G	TRUE	2
chr2	160310150	160310158	Deletion	-9	BAZ2B.2	GC	TRUE	2
chr2	160310150	160310152	Deletion	-3	BAZ2B.2	GC	TRUE	2
chr2	160310147	160310160	Deletion	-14	BAZ2B.2	TGTG	TRUE	1
chr2	160310153	160310163	Deletion	-11	BAZ2B.2	G	TRUE	1
chr2	234752836	234752884	Deletion	-49	HJURP.7	C	TRUE	1
chr2	234752863	234752884	Deletion	-22	HJURP.7	C	TRUE	1
chr2	234752883	234752888	Deletion	-6	HJURP.7	GG	TRUE	5
chr2	234752868	234752883	Deletion	-16	HJURP.7	G	TRUE	1
chr2	234752853	234752882	Deletion	-30	HJURP.7	GG	TRUE	1
chr2	234752876	234752884	Deletion	-9	HJURP.7	CAG	TRUE	9
chr2	234752880	234752889	Deletion	-10	HJURP.7	GA	TRUE	2
chr2	234752855	234752882	Deletion	-28	HJURP.7	GGCAG	TRUE	1
chr2	234752882	234752890	Deletion	-9	HJURP.7	AG	TRUE	7
chr2	234752880	234752883	Deletion	-4	HJURP.7	G	TRUE	3
chr2	234752883	234752884	Deletion	-2	HJURP.7		FALSE	5
chr2	234752864	234752882	Deletion	-19	HJURP.7	GGCAG	TRUE	2
chr2	234752883	234752883	Deletion	-1	HJURP.7	G	TRUE	8
chr2	234752882	234752885	Deletion	-4	HJURP.7	AG	TRUE	1
chr2	234752878	234752884	Deletion	-7	HJURP.7		FALSE	3
chr3	13545503	13545629	Deletion	-127	HDAC11.6	CAG	TRUE	1
chr3	13545619	13545633	Deletion	-15	HDAC11.6	GGA	TRUE	2
chr3	13545620	13545631	Deletion	-12	HDAC11.6	GAG	TRUE	1
chr3	13545626	13545633	Deletion	-8	HDAC11.6	GG	TRUE	1
chr3	13545629	13545635	Deletion	-7	HDAC11.6	A	TRUE	1
chr3	13545621	13545630	Deletion	-10	HDAC11.6	AG	TRUE	1
chr3	13545622	13545656	Deletion	-35	HDAC11.6		FALSE	1
chr3	87299043	87299045	Deletion	-3	CHMP2B.6	AAG	TRUE	6
chr3	87299032	87299046	Deletion	-15	CHMP2B.6	AG	TRUE	1
chr3	87299046	87299046	Deletion	-1	CHMP2B.6	A	TRUE	1
chr3	127838183	127838185	Deletion	-3	RUVBL1.5	AGG	TRUE	1
chr3	127838184	127838184	Deletion	-1	RUVBL1.5	G	TRUE	1
chr3	148782581	148782582	Deletion	-2	HLTF.6		FALSE	3
chr3	148782581	148782590	Deletion	-10	HLTF.6		FALSE	1
chr3	148782578	148782582	Deletion	-5	HLTF.6	CTT	TRUE	11
chr3	148782573	148782599	Deletion	-27	HLTF.6	TT	TRUE	1
chr3	148782582	148782586	Deletion	-5	HLTF.6	G	TRUE	4
chr3	148782575	148782582	Deletion	-8	HLTF.6		FALSE	1
chr3	148782579	148782670	Deletion	-92	HLTF.6	TTT	TRUE	1
chr3	160119052	160119849	Deletion	-798	SMC4.7	C	TRUE	1
chr3	160119500	160119849	Deletion	-350	SMC4.7	C	TRUE	1
chr3	160119624	160120111	Deletion	-488	SMC4.7	AGTT	TRUE	1
chr3	160119654	160119972	Deletion	-319	SMC4.7	CT	TRUE	1
chr3	160119841	160119851	Deletion	-11	SMC4.7		FALSE	1
chr3	160119849	160119849	Deletion	-1	SMC4.7		FALSE	42
chr3	160119846	160119861	Deletion	-16	SMC4.7	T	TRUE	1
chr3	160119848	160119849	Deletion	-2	SMC4.7		FALSE	2
chr3	160119844	160119868	Deletion	-25	SMC4.7		FALSE	1
chr3	160119841	160119850	Deletion	-10	SMC4.7		FALSE	1
chr3	160119840	160119859	Deletion	-20	SMC4.7	AA	TRUE	1
chr3	160119839	160119849	Deletion	-11	SMC4.7	C	TRUE	1
chr3	160119845	160119849	Deletion	-5	SMC4.7	CT	TRUE	11
chr3	160119848	160119850	Deletion	-3	SMC4.7	TG	TRUE	16
chr3	160119840	160119857	Deletion	-18	SMC4.7	AAA	TRUE	1
chr3	160119840	160119868	Deletion	-29	SMC4.7	A	TRUE	1
chr3	160119850	160119851	Deletion	-2	SMC4.7		FALSE	2
chr3	160119849	160119856	Deletion	-8	SMC4.7	G	TRUE	1
chr3	160119844	160119989	Deletion	-146	SMC4.7	CCTAT	TRUE	1
chr3	160119851	160119851	Deletion	-1	SMC4.7		FALSE	1
chr3	189526143	189526153	Deletion	-11	TP63.2	CAGA	TRUE	1
chr4	737367	737372	Deletion	-6	PCGF3.6	G	TRUE	1
chr4	737361	737379	Deletion	-19	PCGF3.6	CCC	TRUE	1
chr4	737361	737388	Deletion	-28	PCGF3.6	CCCATC	TRUE	2
chr4	737367	737367	Deletion	-1	PCGF3.6	G	TRUE	7
chr5	142693717	142693727	Deletion	-11	NR3C1.4	CTGG	TRUE	1
chr5	142693718	142693725	Deletion	-8	NR3C1.4	TG	TRUE	5
chr5	142693726	142693732	Deletion	-7	NR3C1.4		FALSE	1
chr5	142693725	142693725	Deletion	-1	NR3C1.4		FALSE	2
chr5	142693722	142693733	Deletion	-12	NR3C1.4	CT	TRUE	1
chr5	142693725	142693736	Deletion	-12	NR3C1.4	A	TRUE	1
chr5	142693716	142693726	Deletion	-11	NR3C1.4		FALSE	1
chr5	142693725	142693733	Deletion	-9	NR3C1.4		FALSE	1
chr5	176675287	176675288	Deletion	-2	NSD1.6	CG	TRUE	19
chr5	176675276	176675291	Deletion	-16	NSD1.6	TG	TRUE	1
chr5	176675281	176675289	Deletion	-9	NSD1.6	GGTG	TRUE	1
chr5	176675272	176675288	Deletion	-17	NSD1.6		FALSE	1
chr6	31860255	31860255	Deletion	-1	EHMT2.6	C	TRUE	2
chr6	33179183	33179183	Deletion	-1	RING1.6	G	TRUE	1
chr6	33380059	33380059	Deletion	-1	PHF1.4		FALSE	2
chr6	36171809	36172551	Deletion	-743	BRPF3.7	CTT	TRUE	1
chr6	36172042	36172572	Deletion	-531	BRPF3.7	CCA	TRUE	1
chr6	36172358	36174135	Deletion	-1778	BRPF3.7	GTCTG	TRUE	1
chr6	36172477	36172572	Deletion	-96	BRPF3.7	CCA	TRUE	1
chr6	36172456	36172563	Deletion	-108	BRPF3.7	TCT	TRUE	1
chr6	36172549	36172550	Deletion	-2	BRPF3.7	GC	TRUE	4
chr6	36172549	36172554	Deletion	-6	BRPF3.7	GC	TRUE	16
chr6	36172541	36172551	Deletion	-11	BRPF3.7	CTT	TRUE	6
chr6	36172552	36172562	Deletion	-11	BRPF3.7		FALSE	1
chr6	36172517	36172557	Deletion	-41	BRPF3.7	C	TRUE	1
chr6	36172551	36172551	Deletion	-1	BRPF3.7		FALSE	1
chr6	36172550	36172553	Deletion	-4	BRPF3.7		FALSE	1
chr6	36172550	36172550	Deletion	-1	BRPF3.7		FALSE	1
chr6	36172552	36172552	Deletion	-1	BRPF3.7		FALSE	6
chr6	36172541	36172562	Deletion	-22	BRPF3.7		FALSE	2
chr6	36172552	36172553	Deletion	-2	BRPF3.7		FALSE	5
chr6	36172546	36172557	Deletion	-12	BRPF3.7	C	TRUE	1
chr6	36172546	36172581	Deletion	-36	BRPF3.7	C	TRUE	1
chr6	36172542	36172551	Deletion	-10	BRPF3.7		FALSE	1
chr6	36172550	36172581	Deletion	-32	BRPF3.7	CGCT	TRUE	1
chr6	36172547	36172551	Deletion	-5	BRPF3.7	C	TRUE	2
chr6	36172551	36172569	Deletion	-19	BRPF3.7	G	TRUE	1
chr6	36172546	36172551	Deletion	-6	BRPF3.7	C	TRUE	2
chr6	36172545	36172551	Deletion	-7	BRPF3.7		FALSE	2
chr6	36172551	36172580	Deletion	-30	BRPF3.7		FALSE	1
chr6	42984378	42985291	Deletion	-914	KLHDC3.6	TCTGC	TRUE	1
chr6	42984596	42985290	Deletion	-695	KLHDC3.6	GT	TRUE	1
chr6	42984908	42985293	Deletion	-386	KLHDC3.6	TGC	TRUE	1
chr6	42984892	42985888	Deletion	-997	KLHDC3.6	TG	TRUE	1
chr6	42985067	42985293	Deletion	-227	KLHDC3.6	TGC	TRUE	1
chr6	42985215	42985292	Deletion	-78	KLHDC3.6	CTG	TRUE	1
chr6	42985274	42985288	Deletion	-15	KLHDC3.6	AAG	TRUE	25
chr6	42985283	42985298	Deletion	-16	KLHDC3.6		FALSE	1
chr6	42985283	42985299	Deletion	-17	KLHDC3.6	CCG	TRUE	33
chr6	42985277	42985292	Deletion	-16	KLHDC3.6	CTGCC	TRUE	29
chr6	42985263	42985293	Deletion	-31	KLHDC3.6	TGC	TRUE	1
chr6	42985285	42985287	Deletion	-3	KLHDC3.6	G	TRUE	2
chr6	42985285	42985285	Deletion	-1	KLHDC3.6	G	TRUE	4
chr6	42985283	42985295	Deletion	-13	KLHDC3.6	CC	TRUE	2
chr6	42985263	42986067	Deletion	-805	KLHDC3.6	TGC	TRUE	1
chr6	42985288	42985291	Deletion	-4	KLHDC3.6		FALSE	4
chr6	42985286	42985287	Deletion	-2	KLHDC3.6	G	TRUE	4
chr6	42985283	42985326	Deletion	-44	KLHDC3.6	C	TRUE	1
chr6	42985285	42985667	Deletion	-383	KLHDC3.6	GG	TRUE	1
chr6	42985286	42985290	Deletion	-5	KLHDC3.6	GT	TRUE	2
chr6	42985274	42985307	Deletion	-34	KLHDC3.6	AAGCT	TRUE	2
chr6	42985280	42985294	Deletion	-15	KLHDC3.6		FALSE	1
chr6	42985288	42985297	Deletion	-10	KLHDC3.6		FALSE	1
chr6	42985276	42985294	Deletion	-19	KLHDC3.6	GC	TRUE	2
chr6	42985279	42985285	Deletion	-7	KLHDC3.6	G	TRUE	2
chr6	42985280	42985300	Deletion	-21	KLHDC3.6	C	TRUE	1
chr6	42985281	42985304	Deletion	-24	KLHDC3.6		FALSE	1
chr6	42985273	42985286	Deletion	-14	KLHDC3.6		FALSE	1
chr6	42985282	42985295	Deletion	-14	KLHDC3.6	CC	TRUE	3
chr6	42985285	42985303	Deletion	-19	KLHDC3.6	GG	TRUE	1
chr6	42985278	42985286	Deletion	-9	KLHDC3.6	TG	TRUE	2
chr6	42985287	42985293	Deletion	-7	KLHDC3.6	TG	TRUE	1
chr6	42985287	42985287	Deletion	-1	KLHDC3.6		FALSE	4
chr6	42985288	42985326	Deletion	-39	KLHDC3.6		FALSE	1
chr6	42985288	42985295	Deletion	-8	KLHDC3.6		FALSE	1
chr6	42985285	42985286	Deletion	-2	KLHDC3.6		FALSE	2
chr6	139694814	139694997	Deletion	-184	CITED2.6	C	TRUE	1
chr6	139694838	139694858	Deletion	-21	CITED2.6	GCCC	TRUE	1
chr7	26242636	26242643	Deletion	-8	CBX3.5	TA	TRUE	1
chr7	26242627	26242637	Deletion	-11	CBX3.5	CA	TRUE	1
chr7	139796404	139796821	Deletion	-418	JHDM1D.6		FALSE	1
chr7	139796440	139796457	Deletion	-18	JHDM1D.6	T	TRUE	1
chr7	139796451	139796459	Deletion	-9	JHDM1D.6	TGC	TRUE	2
chr7	139796450	139796452	Deletion	-3	JHDM1D.6	C	TRUE	5
chr7	139796408	139796456	Deletion	-49	JHDM1D.6	C	TRUE	1
chr7	139796453	139796454	Deletion	-2	JHDM1D.6		FALSE	4
chr7	139796448	139796452	Deletion	-5	JHDM1D.6	CA	TRUE	2
chr7	139796452	139796452	Deletion	-1	JHDM1D.6		FALSE	15
chr7	139796450	139796456	Deletion	-7	JHDM1D.6	CTG	TRUE	17
chr7	139796453	139796453	Deletion	-1	JHDM1D.6		FALSE	45
chr7	139796441	139796473	Deletion	-33	JHDM1D.6	CTTT	TRUE	1
chr7	139796444	139796468	Deletion	-25	JHDM1D.6	T	TRUE	1
chr7	139796436	139796453	Deletion	-18	JHDM1D.6	AGT	TRUE	2
chr7	139796451	139796452	Deletion	-2	JHDM1D.6		FALSE	3
chr7	139796429	139796465	Deletion	-37	JHDM1D.6		FALSE	1
chr7	139796453	139796996	Deletion	-544	JHDM1D.6		FALSE	1
chr7	139796452	139796454	Deletion	-3	JHDM1D.6	G	TRUE	3
chr7	139796446	139796452	Deletion	-7	JHDM1D.6		FALSE	1
chr7	150939251	150939858	Deletion	-608	SMARCD3.6		FALSE	1
chr7	150939833	150939833	Deletion	-1	SMARCD3.6	G	TRUE	28
chr7	150939832	150939832	Deletion	-1	SMARCD3.6		FALSE	24
chr7	150939827	150939842	Deletion	-16	SMARCD3.6	CC	TRUE	1
chr7	150939819	150939845	Deletion	-27	SMARCD3.6	CTTC	TRUE	1
chr7	150939816	150939842	Deletion	-27	SMARCD3.6	CC	TRUE	1
chr7	150939826	150939833	Deletion	-8	SMARCD3.6	G	TRUE	1
chr7	150939832	150939835	Deletion	-4	SMARCD3.6	TG	TRUE	6
chr7	150939832	150939837	Deletion	-6	SMARCD3.6	T	TRUE	2
chr7	150939814	150939832	Deletion	-19	SMARCD3.6	GG	TRUE	1
chr7	150939827	150939841	Deletion	-15	SMARCD3.6	CC	TRUE	1
chr7	150939824	150939832	Deletion	-9	SMARCD3.6	G	TRUE	1
chr8	21881881	21882973	Deletion	-1093	NPM2.6	CTT	TRUE	1
chr8	21882947	21882962	Deletion	-16	NPM2.6	G	TRUE	1
chr8	21882947	21882967	Deletion	-21	NPM2.6	G	TRUE	1
chr8	21882950	21882963	Deletion	-14	NPM2.6	G	TRUE	7
chr8	21882962	21882966	Deletion	-5	NPM2.6	AGG	TRUE	5
chr8	21882947	21882970	Deletion	-24	NPM2.6	G	TRUE	1
chr8	21882962	21882962	Deletion	-1	NPM2.6		FALSE	7
chr8	21882950	21882970	Deletion	-21	NPM2.6	G	TRUE	1
chr8	21882958	21882964	Deletion	-7	NPM2.6	AG	TRUE	1
chr8	21882962	21882964	Deletion	-3	NPM2.6	AG	TRUE	2
chr8	21882960	21882974	Deletion	-15	NPM2.6	T	TRUE	1
chr8	21882950	21882968	Deletion	-19	NPM2.6	GCG	TRUE	3
chr8	21882952	21882963	Deletion	-12	NPM2.6	GAG	TRUE	7
chr8	21882950	21882971	Deletion	-22	NPM2.6	G	TRUE	3
chr8	21882962	21882963	Deletion	-2	NPM2.6		FALSE	5
chr8	21882954	21882963	Deletion	-10	NPM2.6	G	TRUE	1
chr8	21882948	21882973	Deletion	-26	NPM2.6	CT	TRUE	1
chr8	21882963	21882968	Deletion	-6	NPM2.6	G	TRUE	1
chr8	21882961	21882973	Deletion	-13	NPM2.6	C	TRUE	1
chr8	21882961	21882962	Deletion	-2	NPM2.6		FALSE	2
chr8	21882963	21882963	Deletion	-1	NPM2.6	G	TRUE	19
chr8	21882956	21882962	Deletion	-7	NPM2.6		FALSE	1
chr8	21882945	21882966	Deletion	-22	NPM2.6	AGGC	TRUE	5
chr8	21882956	21882959	Deletion	-4	NPM2.6	TCAG	TRUE	3
chr8	21882944	21882960	Deletion	-17	NPM2.6	CAGG	TRUE	2
chr8	21882959	21882970	Deletion	-12	NPM2.6	G	TRUE	3
chr8	21882951	21883645	Deletion	-695	NPM2.6		FALSE	1
chr8	21882949	21882963	Deletion	-15	NPM2.6		FALSE	3
chr8	21882952	21882965	Deletion	-14	NPM2.6	GAG	TRUE	2
chr8	21882959	21882963	Deletion	-5	NPM2.6	G	TRUE	5
chr8	21882959	21882968	Deletion	-10	NPM2.6	G	TRUE	1
chr9	104309741	104309770	Deletion	-30	RNF20.7	GAG	TRUE	1
chr9	104309769	104309769	Deletion	-1	RNF20.7		FALSE	3
chr9	104309768	104309769	Deletion	-2	RNF20.7	G	TRUE	1
chr9	104309761	104309768	Deletion	-8	RNF20.7	AG	TRUE	1
chr9	104309761	104309776	Deletion	-16	RNF20.7	A	TRUE	1
chr9	104309766	104309768	Deletion	-3	RNF20.7		FALSE	1
chr9	106876272	106876273	Deletion	-2	SMC2.6		FALSE	2
chr9	106876273	106876274	Deletion	-2	SMC2.6	GC	TRUE	2
chr9	106876267	106876272	Deletion	-6	SMC2.6	G	TRUE	1
chr9	106876272	106876274	Deletion	-3	SMC2.6		FALSE	1
chr9	106876269	106876276	Deletion	-8	SMC2.6	A	TRUE	1
chr9	106876268	106876274	Deletion	-7	SMC2.6	G	TRUE	1
chr9	116172552	116172559	Deletion	-8	POLE3.5	GG	TRUE	1
chrX	11783813	11783821	Deletion	-9	MSL3.6	CCA	TRUE	1
chrX	11783812	11783819	Deletion	-8	MSL3.6	GCC	TRUE	2
chrX	16870618	16870973	Deletion	-356	RBBP7.6	G	TRUE	1
chrX	16870966	16870972	Deletion	-7	RBBP7.6		FALSE	2
chrX	16870966	16870973	Deletion	-8	RBBP7.6	GG	TRUE	3
chrX	16870970	16870975	Deletion	-6	RBBP7.6	TGG	TRUE	3
chrX	16870973	16870986	Deletion	-14	RBBP7.6		FALSE	1
chrX	16870970	16870987	Deletion	-18	RBBP7.6	TGG	TRUE	1
chrX	16870971	16870973	Deletion	-3	RBBP7.6	GG	TRUE	5
chrX	16870971	16870971	Deletion	-1	RBBP7.6	G	TRUE	4
chrX	16870973	16870973	Deletion	-1	RBBP7.6		FALSE	4
chrX	48674307	48674318	Deletion	-12	HDAC6.7	GGA	TRUE	1
chrX	48674316	48674316	Deletion	-1	HDAC6.7	G	TRUE	2
chrX	53436377	53436380	Deletion	-4	SMC1A.6		FALSE	1
chrX	53436372	53436380	Deletion	-9	SMC1A.6	CTC	TRUE	1
chrX	53436376	53436376	Deletion	-1	SMC1A.6		FALSE	5
chrX	53436375	53436376	Deletion	-2	SMC1A.6		FALSE	1
chrX	69516943	69516950	Deletion	-8	KIF4A.5		FALSE	1
chrX	69516939	69516944	Deletion	-6	KIF4A.5	A	TRUE	1
chrX	69516946	69516946	Deletion	-1	KIF4A.5		FALSE	2
chrX	72434087	72434089	Deletion	-3	NAP1L2.4	TCA	TRUE	2
chrX	72434091	72434091	Deletion	-1	NAP1L2.4		FALSE	7
chrX	72434091	72434092	Deletion	-2	NAP1L2.4		FALSE	6
chrX	80371703	80371943	Deletion	-241	HMGN5.6	CTCT	TRUE	1
chrX	80371708	80371711	Deletion	-4	HMGN5.6	T	TRUE	1
chrX	150154496	150154532	Deletion	-37	HMGB3.2	GGGA	TRUE	1
chrX	150154522	150154535	Deletion	-14	HMGB3.2	A	TRUE	1
chrX	150154529	150154540	Deletion	-12	HMGB3.2	G	TRUE	1
chrX	150154530	150154537	Deletion	-8	HMGB3.2		FALSE	2
chrX	150154525	150154529	Deletion	-5	HMGB3.2		FALSE	1
chrY	15448147	15448147	Deletion	-1	UTY.7	C	TRUE	4
chr10	63810737	63810748	Deletion	-12	ARID5B.6	CCG	TRUE	2
chr10	63810718	63810745	Deletion	-28	ARID5B.6	AAG	TRUE	1
chr10	63810735	63810751	Deletion	-17	ARID5B.6	TT	TRUE	1
chr10	63810737	63810743	Deletion	-7	ARID5B.6	C	TRUE	2
chr10	63810729	63810749	Deletion	-21	ARID5B.6	C	TRUE	1
chr10	69666650	69666664	Deletion	-15	SIRT1.4	CG	TRUE	1
chr10	69666662	69666662	Deletion	-1	SIRT1.4	T	TRUE	2
chr10	70332790	70332813	Deletion	-24	TET1.6	CA	TRUE	1
chr10	70332789	70332803	Deletion	-15	TET1.6	A	TRUE	1
chr10	70332800	70332802	Deletion	-3	TET1.6		FALSE	2
chr10	112335143	112335147	Deletion	-5	SMC3.2		FALSE	1
chr10	112335134	112335155	Deletion	-22	SMC3.2	T	TRUE	1
chr10	112335136	112335140	Deletion	-5	SMC3.2	CAG	TRUE	1
chr10	112335140	112335144	Deletion	-5	SMC3.2		FALSE	1
chr10	112335131	112335146	Deletion	-16	SMC3.2	T	TRUE	1
chr11	20417465	20417470	Deletion	-6	PRMT3.3	G	TRUE	1
chr11	20417467	20417481	Deletion	-15	PRMT3.3	AGC	TRUE	1
chr11	57099877	57100503	Deletion	-627	SSRP1.6	CG	TRUE	1
chr11	57100502	57100505	Deletion	-4	SSRP1.6	T	TRUE	1
chr11	57100494	57100510	Deletion	-17	SSRP1.6	G	TRUE	1
chr11	57100502	57100508	Deletion	-7	SSRP1.6	T	TRUE	1
chr11	57100503	57100503	Deletion	-1	SSRP1.6		FALSE	2
chr11	129743791	129743820	Deletion	-30	NFRKB.6	GCAG	TRUE	1
chr11	129743802	129743817	Deletion	-16	NFRKB.6	G	TRUE	1
chr11	129743816	129743820	Deletion	-5	NFRKB.6	G	TRUE	1
chr11	129743813	129743824	Deletion	-12	NFRKB.6	CC	TRUE	1
chr11	129743804	129743820	Deletion	-17	NFRKB.6	G	TRUE	1
chr11	129743815	129743818	Deletion	-4	NFRKB.6	CGG	TRUE	1
chr11	129743813	129743818	Deletion	-6	NFRKB.6	C	TRUE	1
chr11	129743804	129743816	Deletion	-13	NFRKB.6	GGC	TRUE	1
chr11	129743810	129743824	Deletion	-15	NFRKB.6	C	TRUE	1
chr11	129743759	129743863	Deletion	-105	NFRKB.6	GC	TRUE	1
chr11	129743795	129743822	Deletion	-28	NFRKB.6	AGCC	TRUE	2
chr12	418957	418978	Deletion	-22	KDM5A.6	GTA	TRUE	1
chr12	418976	418978	Deletion	-3	KDM5A.6	G	TRUE	4
chr12	418975	418975	Deletion	-1	KDM5A.6	G	TRUE	2
chr12	418974	418977	Deletion	-4	KDM5A.6	TG	TRUE	3
chr12	418974	418976	Deletion	-3	KDM5A.6		FALSE	1
chr12	418967	418976	Deletion	-10	KDM5A.6		FALSE	1
chr12	418971	418975	Deletion	-5	KDM5A.6		FALSE	1
chr12	54639980	54639983	Deletion	-4	CBX5.6	CGA	TRUE	4
chr12	56571834	56571869	Deletion	-36	SMARCC2.6	C	TRUE	1
chr12	56571656	56571867	Deletion	-212	SMARCC2.6	GGCA	TRUE	1
chr12	56571861	56571861	Deletion	-1	SMARCC2.6		FALSE	1
chr12	56571854	56571868	Deletion	-15	SMARCC2.6	GC	TRUE	1
chr12	66221819	66221823	Deletion	-5	HMGA2.6		FALSE	1
chr12	66221816	66221866	Deletion	-51	HMGA2.6	GG	TRUE	1
chr12	66221825	66221826	Deletion	-2	HMGA2.6		FALSE	1
chr12	66221784	66221823	Deletion	-40	HMGA2.6	CCAA	TRUE	1
chr12	66221805	66221825	Deletion	-21	HMGA2.6	AA	TRUE	1
chr12	66221818	66221838	Deletion	-21	HMGA2.6		FALSE	1
chr12	66221101	66221857	Deletion	-757	HMGA2.6	AG	TRUE	1
chr12	76462713	76462719	Deletion	-7	NAP1L1.5	TT	TRUE	1
chr12	76462711	76462715	Deletion	-5	NAP1L1.5		FALSE	1
chr12	98925532	98925561	Deletion	-30	TMPO.6		FALSE	1
chr12	98925526	98925544	Deletion	-19	TMPO.6	T	TRUE	1
chr12	98925535	98925537	Deletion	-3	TMPO.6	C	TRUE	1
chr12	98925531	98925537	Deletion	-7	TMPO.6		FALSE	1
chr12	98925536	98925545	Deletion	-10	TMPO.6	T	TRUE	1
chr12	98925534	98925549	Deletion	-16	TMPO.6	TCT	TRUE	1
chr15	43748155	43748156	Deletion	-2	TP53BP1.6		FALSE	3
chr15	43748156	43748158	Deletion	-3	TP53BP1.6	C	TRUE	1
chr15	43748145	43748171	Deletion	-27	TP53BP1.6	CT	TRUE	1
chr15	43748144	43748157	Deletion	-14	TP53BP1.6	TCTG	TRUE	2
chr15	43748157	43748163	Deletion	-7	TP53BP1.6		FALSE	1
chr15	43748148	43748154	Deletion	-7	TP53BP1.6	G	TRUE	1
chr15	43748153	43748168	Deletion	-16	TP53BP1.6	CTGC	TRUE	1
chr15	56142797	56142824	Deletion	-28	NEDD4.6	CC	TRUE	1
chr15	56142815	56142815	Deletion	-1	NEDD4.6		FALSE	1
chr15	56142815	56142821	Deletion	-7	NEDD4.6	A	TRUE	1
chr15	56142816	56142817	Deletion	-2	NEDD4.6		FALSE	1
chr15	56142808	56142815	Deletion	-8	NEDD4.6		FALSE	1
chr15	56142807	56142831	Deletion	-25	NEDD4.6	CA	TRUE	1
chr15	63824872	63824872	Deletion	-1	USP3.7	G	TRUE	1
chr15	63824866	63824873	Deletion	-8	USP3.7	C	TRUE	1
chr15	63824859	63824887	Deletion	-29	USP3.7	CAA	TRUE	1
chr15	63824868	63824885	Deletion	-18	USP3.7	TT	TRUE	1
chr15	63824868	63824877	Deletion	-10	USP3.7	TTG	TRUE	1
chr15	63823296	63824873	Deletion	-1578	USP3.7	CT	TRUE	1
chr15	63824861	63824875	Deletion	-15	USP3.7		FALSE	1
chr15	66629471	66629488	Deletion	-18	TIPIN.3	GT	TRUE	1
chr15	66629484	66629484	Deletion	-1	TIPIN.3		FALSE	1
chr15	74883571	74883592	Deletion	-22	ARID3B.2	GGC	TRUE	1
chr17	7579394	7579410	Deletion	-17	TP53.6	GGG	TRUE	1
chr17	7579393	7579418	Deletion	-26	TP53.6	AGGG	TRUE	1
chr17	7579408	7579420	Deletion	-13	TP53.6		FALSE	1
chr17	7579398	7579413	Deletion	-16	TP53.6	C	TRUE	1
chr17	7579406	7579407	Deletion	-2	TP53.6		FALSE	2
chr17	7794013	7794024	Deletion	-12	CHD3.6		FALSE	1
chr17	42168838	42168841	Deletion	-4	HDAC5.6	T	TRUE	1
chr17	42168804	42168845	Deletion	-42	HDAC5.6	CAG	TRUE	1
chr17	42168824	42169769	Deletion	-946	HDAC5.6	TCTC	TRUE	1
chr17	46148828	46148831	Deletion	-4	CBX1.4		FALSE	1
chr17	46148805	46148836	Deletion	-32	CBX1.4	T	TRUE	1
chr17	46148824	46148840	Deletion	-17	CBX1.4	A	TRUE	1
chr17	61914294	61914321	Deletion	-28	SMARCD2.6	TT	TRUE	1
chr17	61914293	61914306	Deletion	-14	SMARCD2.6	T	TRUE	1
chr17	61914303	61914307	Deletion	-5	SMARCD2.6		FALSE	1
chr17	61914298	61914315	Deletion	-18	SMARCD2.6	AT	TRUE	1
chr17	61914309	61914312	Deletion	-4	SMARCD2.6		FALSE	1
chr17	61914299	61914317	Deletion	-19	SMARCD2.6		FALSE	1
chr17	61914302	61914317	Deletion	-16	SMARCD2.6	CC	TRUE	1
chr17	61914304	61914310	Deletion	-7	SMARCD2.6	TC	TRUE	1
chr17	61914299	61914306	Deletion	-8	SMARCD2.6	TGG	TRUE	1
chr17	61914294	61914306	Deletion	-13	SMARCD2.6	T	TRUE	1
chr17	61913920	61914701	Deletion	-782	SMARCD2.6	GGA	TRUE	1
chr17	77755524	77755527	Deletion	-4	CBX2.6	AG	TRUE	1
chr17	77755522	77755524	Deletion	-3	CBX2.6	GA	TRUE	1
chr17	77755507	77755520	Deletion	-14	CBX2.6	GGA	TRUE	1
chr17	77755515	77755525	Deletion	-11	CBX2.6	AGA	TRUE	1
chr19	932429	932435	Deletion	-7	ARID3A.6	GG	TRUE	1
chr19	2185876	2185892	Deletion	-17	DOT1L.5	G	TRUE	1
chr19	2185879	2185909	Deletion	-31	DOT1L.5		FALSE	1
chr19	11018742	11018756	Deletion	-15	CARM1.7	A	TRUE	1
chr19	11018743	11018758	Deletion	-16	CARM1.7	A	TRUE	1
chr19	11018749	11018760	Deletion	-12	CARM1.7	CC	TRUE	1
chr19	11018747	11018748	Deletion	-2	CARM1.7		FALSE	2
chr19	11096881	11096882	Deletion	-2	SMARCA4.6	G	TRUE	1
chr19	11096883	11096892	Deletion	-10	SMARCA4.6	G	TRUE	1
chr19	11096878	11096885	Deletion	-8	SMARCA4.6		FALSE	1
chr19	11096872	11096900	Deletion	-29	SMARCA4.6	CT	TRUE	1
chr19	11096879	11096900	Deletion	-22	SMARCA4.6	CT	TRUE	1
chr19	11096873	11096904	Deletion	-32	SMARCA4.6	TC	TRUE	1
chr19	11096872	11096886	Deletion	-15	SMARCA4.6	CTC	TRUE	1
chr19	12902614	12902622	Deletion	-9	JUNB.2	AC	TRUE	1
chr19	12902615	12902634	Deletion	-20	JUNB.2	C	TRUE	1
chr19	12902610	12902628	Deletion	-19	JUNB.2		FALSE	1
chr19	12902623	12902627	Deletion	-5	JUNB.2		FALSE	1
chr19	12902621	12902635	Deletion	-15	JUNB.2		FALSE	1
chr19	12902214	12902629	Deletion	-416	JUNB.2		FALSE	1
chr19	12902618	12902625	Deletion	-8	JUNB.2	C	TRUE	1
chr19	12902614	12902619	Deletion	-6	JUNB.2	AC	TRUE	1
chr19	12902426	12902633	Deletion	-208	JUNB.2	GC	TRUE	1
chr19	12902621	12903842	Deletion	-1222	JUNB.2	C	TRUE	1
chr19	19455439	19455716	Deletion	-278	MAU2.6	ACAG	TRUE	1
chr19	19455698	19455698	Deletion	-1	MAU2.6		FALSE	1
chr19	19455688	19455697	Deletion	-10	MAU2.6	TC	TRUE	1
chr19	19455697	19455698	Deletion	-2	MAU2.6	CT	TRUE	1
chr19	19455696	19455710	Deletion	-15	MAU2.6		FALSE	1
chr19	19455692	19455703	Deletion	-12	MAU2.6	CC	TRUE	1
chr19	19455690	19455696	Deletion	-7	MAU2.6	C	TRUE	1
chr19	19455689	19455704	Deletion	-16	MAU2.6	C	TRUE	1
chr19	19455689	19455717	Deletion	-29	MAU2.6	C	TRUE	1
chr19	19455699	19455704	Deletion	-6	MAU2.6	C	TRUE	1
chr19	45872353	45872764	Deletion	-412	ERCC2.2	AA	TRUE	1
chr19	59063649	59063657	Deletion	-9	CHMP2A.6	C	TRUE	1
chr19	59063643	59063648	Deletion	-6	CHMP2A.6	CC	TRUE	3
chr19	59063644	59063657	Deletion	-14	CHMP2A.6	CA	TRUE	1
chr19	59063646	59063654	Deletion	-9	CHMP2A.6	TG	TRUE	1
chr19	59063633	59063651	Deletion	-19	CHMP2A.6	T	TRUE	1
chr19	59063649	59063650	Deletion	-2	CHMP2A.6		FALSE	1
chr1	3644746	3644746	Deletion	-1	TP73.6		FALSE	1
chr1	3644734	3644750	Deletion	-17	TP73.6	G	TRUE	1
chr1	3644734	3644744	Deletion	-11	TP73.6	G	TRUE	1
chr1	3644744	3644748	Deletion	-5	TP73.6		FALSE	1
chr1	3644735	3644744	Deletion	-10	TP73.6	G	TRUE	1
chr1	3644746	3644759	Deletion	-14	TP73.6	CG	TRUE	1
chr1	44160401	44160401	Deletion	-1	KDM4A.6		FALSE	2
chr1	44160397	44160402	Deletion	-6	KDM4A.6	GA	TRUE	1
chr1	44160393	44160410	Deletion	-18	KDM4A.6	G	TRUE	1
chr1	44160381	44160406	Deletion	-26	KDM4A.6	AA	TRUE	1
chr1	44160399	44160400	Deletion	-2	KDM4A.6		FALSE	1
chr1	107599541	107599551	Deletion	-11	PRMT6.3	TG	TRUE	1
chr1	107599549	107599549	Deletion	-1	PRMT6.3		FALSE	3
chr1	107599511	107600038	Deletion	-528	PRMT6.3	GGAGAT	TRUE	1
chr1	214492263	214492267	Deletion	-5	SMYD2.6	T	TRUE	1
chr1	214492257	214492267	Deletion	-11	SMYD2.6	T	TRUE	1
chr20	42143967	42143968	Deletion	-2	L3MBTL1.7	GC	TRUE	1
chr20	42143970	42143975	Deletion	-6	L3MBTL1.7	G	TRUE	1
chr20	42143955	42143969	Deletion	-15	L3MBTL1.7	C	TRUE	1
chr20	42143969	42143974	Deletion	-6	L3MBTL1.7	G	TRUE	1
chr20	42143968	42143976	Deletion	-9	L3MBTL1.7		FALSE	1
chr20	42143962	42143969	Deletion	-8	L3MBTL1.7		FALSE	1
chr20	42143960	42143971	Deletion	-12	L3MBTL1.7	TCT	TRUE	1
chr20	42143968	42143982	Deletion	-15	L3MBTL1.7	C	TRUE	1
chr20	45927522	45927539	Deletion	-18	ZMYND8.4	A	TRUE	1
chr20	45927530	45927547	Deletion	-18	ZMYND8.4	A	TRUE	1
chr20	45927541	45927558	Deletion	-18	ZMYND8.4		FALSE	1
chr20	45927531	45927544	Deletion	-14	ZMYND8.4	G	TRUE	1
chr20	45927527	45927553	Deletion	-27	ZMYND8.4	CT	TRUE	1
chr20	45927535	45927539	Deletion	-5	ZMYND8.4		FALSE	1
chr20	45927541	45927542	Deletion	-2	ZMYND8.4	C	TRUE	1
chr20	45927535	45927565	Deletion	-31	ZMYND8.4	GA	TRUE	1
chr20	45927540	45927547	Deletion	-8	ZMYND8.4	AC	TRUE	2
chr20	45927530	45927558	Deletion	-29	ZMYND8.4	AGC	TRUE	1
chr20	45927451	45927548	Deletion	-98	ZMYND8.4	CA	TRUE	1
chr20	45927538	45927542	Deletion	-5	ZMYND8.4		FALSE	1
chr20	45927542	45927546	Deletion	-5	ZMYND8.4		FALSE	1
chr20	45927530	45927539	Deletion	-10	ZMYND8.4	A	TRUE	1
chr20	46265096	46265101	Deletion	-6	NCOA3.7		FALSE	1
chr20	46265097	46265132	Deletion	-36	NCOA3.7	CCTCT	TRUE	1
chr20	46265085	46265102	Deletion	-18	NCOA3.7	G	TRUE	1
chr20	46265095	46265109	Deletion	-15	NCOA3.7	C	TRUE	1
chr20	46265098	46265106	Deletion	-9	NCOA3.7	CTC	TRUE	2
chr20	46265101	46265103	Deletion	-3	NCOA3.7		FALSE	1
chr20	60737908	60738337	Deletion	-430	SS18L1.4	GCAGGGCGTC	TRUE	1
chr22	38201577	38201582	Deletion	-6	H1F0.4	C	TRUE	1
chr22	38201571	38201582	Deletion	-12	H1F0.4	CC	TRUE	2
chr22	38200788	38201580	Deletion	-793	H1F0.4	GGCC	TRUE	1
chr22	38201576	38201582	Deletion	-7	H1F0.4	CC	TRUE	1
chr22	38201575	38201582	Deletion	-8	H1F0.4	CC	TRUE	2
chr22	38201568	38201589	Deletion	-22	H1F0.4	C	TRUE	1
chr22	38201573	38201586	Deletion	-14	H1F0.4	GCCC	TRUE	2
chr22	38201573	38201581	Deletion	-9	H1F0.4	GCC	TRUE	1
chr22	39267746	39267766	Deletion	-21	CBX6.7		FALSE	1
chr22	39267727	39267747	Deletion	-21	CBX6.7	TCC	TRUE	1
chr22	39267746	39267747	Deletion	-2	CBX6.7		FALSE	1
chr22	39267735	39267745	Deletion	-11	CBX6.7	G	TRUE	1
chr22	39534684	39534690	Deletion	-7	CBX7.7	C	TRUE	3
chr22	39534687	39534690	Deletion	-4	CBX7.7		FALSE	1
chr22	39534670	39534690	Deletion	-21	CBX7.7	CTC	TRUE	1
chr22	39534682	39534690	Deletion	-9	CBX7.7		FALSE	1
chr22	39534689	39534689	Deletion	-1	CBX7.7		FALSE	1
chr22	39534691	39534700	Deletion	-10	CBX7.7	CTC	TRUE	1
chr22	50687783	50687796	Deletion	-14	HDAC10.6		FALSE	1
chr22	50687781	50687801	Deletion	-21	HDAC10.6		FALSE	1
chr22	50687783	50687787	Deletion	-5	HDAC10.6	AG	TRUE	1
chr2	8822518	8822522	Deletion	-5	ID2.5		FALSE	1
chr2	8822513	8822530	Deletion	-18	ID2.5	TGGAC	TRUE	1
chr2	8822501	8822535	Deletion	-35	ID2.5	TCG	TRUE	1
chr2	8822520	8822537	Deletion	-18	ID2.5	GCA	TRUE	2
chr2	8822523	8822529	Deletion	-7	ID2.5		FALSE	1
chr2	48026263	48026271	Deletion	-9	MSH6.6		FALSE	1
chr2	48026260	48026270	Deletion	-11	MSH6.6	GA	TRUE	1
chr2	48026263	48026275	Deletion	-13	MSH6.6	G	TRUE	1
chr2	97215500	97215520	Deletion	-21	ARID5A.6	GAAG	TRUE	2
chr2	97215514	97215517	Deletion	-4	ARID5A.6		FALSE	1
chr2	97215507	97215527	Deletion	-21	ARID5A.6		FALSE	1
chr2	97215501	97216847	Deletion	-1347	ARID5A.6	AAGA	TRUE	1
chr2	97215514	97215515	Deletion	-2	ARID5A.6		FALSE	1
chr2	97215507	97215521	Deletion	-15	ARID5A.6		FALSE	1
chr2	97215473	97215518	Deletion	-46	ARID5A.6	G	TRUE	1
chr2	97215508	97215519	Deletion	-12	ARID5A.6	A	TRUE	1
chr2	97215495	97215524	Deletion	-30	ARID5A.6	CTG	TRUE	1
chr2	97215499	97215515	Deletion	-17	ARID5A.6	G	TRUE	1
chr2	97215496	97215952	Deletion	-457	ARID5A.6	TGT	TRUE	1
chr2	160310146	160310156	Deletion	-11	BAZ2B.2	A	TRUE	1
chr2	160310154	160310154	Deletion	-1	BAZ2B.2		FALSE	1
chr2	160310150	160310153	Deletion	-4	BAZ2B.2		FALSE	1
chr2	160310126	160310153	Deletion	-28	BAZ2B.2		FALSE	1
chr2	160310154	160310155	Deletion	-2	BAZ2B.2		FALSE	1
chr2	234752868	234752889	Deletion	-22	HJURP.7	G	TRUE	1
chr2	234752851	234752893	Deletion	-43	HJURP.7	C	TRUE	1
chr2	234752877	234752890	Deletion	-14	HJURP.7	AGT	TRUE	3
chr2	234752873	234752884	Deletion	-12	HJURP.7		FALSE	1
chr2	234752885	234752885	Deletion	-1	HJURP.7		FALSE	4
chr2	234752884	234752912	Deletion	-29	HJURP.7	GC	TRUE	1
chr2	234752865	234752898	Deletion	-34	HJURP.7	G	TRUE	1
chr2	234752874	234752940	Deletion	-67	HJURP.7	GCCAGTG	TRUE	1
chr3	13545622	13545628	Deletion	-7	HDAC11.6		FALSE	1
chr3	13545612	13545636	Deletion	-25	HDAC11.6	TG	TRUE	1
chr3	13545600	13545850	Deletion	-251	HDAC11.6	TCAGG	TRUE	1
chr3	13545615	13545630	Deletion	-16	HDAC11.6	AG	TRUE	1
chr3	13545626	13545631	Deletion	-6	HDAC11.6	G	TRUE	1
chr3	13545633	13545633	Deletion	-1	HDAC11.6		FALSE	1
chr3	20161106	20161107	Deletion	-2	KAT2B.6	TG	TRUE	1
chr3	20161095	20161118	Deletion	-24	KAT2B.6	A	TRUE	1
chr3	20161094	20161118	Deletion	-25	KAT2B.6		FALSE	1
chr3	25683857	25683857	Deletion	-1	TOP2B.6	T	TRUE	1
chr3	25683846	25683856	Deletion	-11	TOP2B.6	TT	TRUE	1
chr3	127838187	127838187	Deletion	-1	RUVBL1.5	G	TRUE	1
chr3	148782577	148782588	Deletion	-12	HLTF.6	CC	TRUE	1
chr3	148782558	148782608	Deletion	-51	HLTF.6	ATT	TRUE	1
chr3	148782583	148782584	Deletion	-2	HLTF.6		FALSE	1
chr3	148782583	148782583	Deletion	-1	HLTF.6		FALSE	2
chr3	148782580	148782645	Deletion	-66	HLTF.6	TT	TRUE	1
chr3	148782579	148782584	Deletion	-6	HLTF.6	T	TRUE	1
chr3	160119837	160119861	Deletion	-25	SMC4.7	TTC	TRUE	1
chr3	160119843	160119862	Deletion	-20	SMC4.7	TC	TRUE	1
chr3	160119843	160121404	Deletion	-1562	SMC4.7	TC	TRUE	1
chr3	160119850	160119850	Deletion	-1	SMC4.7		FALSE	1
chr3	160119849	160119852	Deletion	-4	SMC4.7	G	TRUE	1
chr3	160119841	160119857	Deletion	-17	SMC4.7	AA	TRUE	1
chr3	160119836	160119849	Deletion	-14	SMC4.7	CT	TRUE	1
chr3	160119841	160119855	Deletion	-15	SMC4.7	A	TRUE	1
chr3	160119833	160119854	Deletion	-22	SMC4.7	GA	TRUE	1
chr3	160119847	160119852	Deletion	-6	SMC4.7		FALSE	1
chr3	160119837	160119880	Deletion	-44	SMC4.7		FALSE	1
chr3	160119835	160119849	Deletion	-15	SMC4.7		FALSE	2
chr4	737361	738407	Deletion	-1047	PCGF3.6		FALSE	1
chr4	737341	737377	Deletion	-37	PCGF3.6	TGC	TRUE	1
chr4	737364	737369	Deletion	-6	PCGF3.6	AT	TRUE	1
chr4	140468193	140468205	Deletion	-13	SETD7.3	G	TRUE	1
chr5	142693719	142693731	Deletion	-13	NR3C1.4	GG	TRUE	1
chr5	142693724	142693733	Deletion	-10	NR3C1.4	C	TRUE	1
chr5	142693724	142693725	Deletion	-2	NR3C1.4		FALSE	1
chr5	142693714	142693723	Deletion	-10	NR3C1.4	CAT	TRUE	1
chr5	176675284	176675287	Deletion	-4	NSD1.6	G	TRUE	1
chr5	176675267	176675299	Deletion	-33	NSD1.6	CT	TRUE	1
chr5	176675289	176675289	Deletion	-1	NSD1.6		FALSE	1
chr6	31860241	31860256	Deletion	-16	EHMT2.6	GTC	TRUE	1
chr6	31860255	31860256	Deletion	-2	EHMT2.6		FALSE	2
chr6	31860254	31860254	Deletion	-1	EHMT2.6		FALSE	1
chr6	31860255	31860259	Deletion	-5	EHMT2.6		FALSE	1
chr6	31860253	31860254	Deletion	-2	EHMT2.6	C	TRUE	1
chr6	31860248	31860260	Deletion	-13	EHMT2.6	CCCAC	TRUE	1
chr6	33380054	33380063	Deletion	-10	PHF1.4	CC	TRUE	1
chr6	33380057	33380058	Deletion	-2	PHF1.4		FALSE	1
chr6	33380048	33380061	Deletion	-14	PHF1.4	AGCC	TRUE	1
chr6	36172334	36172760	Deletion	-427	BRPF3.7	G	TRUE	1
chr6	36172436	36172552	Deletion	-117	BRPF3.7	TTG	TRUE	1
chr6	36172553	36172559	Deletion	-7	BRPF3.7		FALSE	1
chr6	36172532	36172714	Deletion	-183	BRPF3.7	GGTG	TRUE	1
chr6	36172511	36172552	Deletion	-42	BRPF3.7	TTG	TRUE	1
chr6	36172544	36172569	Deletion	-26	BRPF3.7		FALSE	1
chr6	36172547	36172557	Deletion	-11	BRPF3.7	C	TRUE	1
chr6	36172527	36172645	Deletion	-119	BRPF3.7	GGAATG	TRUE	1
chr6	36172549	36172556	Deletion	-8	BRPF3.7		FALSE	1
chr6	36172544	36172562	Deletion	-19	BRPF3.7	ATC	TRUE	1
chr6	36172552	36172557	Deletion	-6	BRPF3.7	CT	TRUE	1
chr6	36171076	36172647	Deletion	-1572	BRPF3.7	A	TRUE	1
chr6	36172546	36172560	Deletion	-15	BRPF3.7	CC	TRUE	1
chr6	36172541	36173124	Deletion	-584	BRPF3.7	C	TRUE	1
chr6	42984329	42985610	Deletion	-1282	KLHDC3.6	CCC	TRUE	1
chr6	42985284	42985298	Deletion	-15	KLHDC3.6		FALSE	1
chr6	42985276	42985301	Deletion	-26	KLHDC3.6	G	TRUE	1
chr6	42985277	42985296	Deletion	-20	KLHDC3.6	C	TRUE	1
chr6	42985080	42985293	Deletion	-214	KLHDC3.6	TGC	TRUE	1
chr6	42985281	42985312	Deletion	-32	KLHDC3.6	CC	TRUE	1
chr6	42985282	42985286	Deletion	-5	KLHDC3.6		FALSE	1
chr6	42985252	42987437	Deletion	-2186	KLHDC3.6	CACA	TRUE	1
chr6	43139343	43139484	Deletion	-142	SRF.6	GGCGGC	TRUE	1
chr6	139694819	139694870	Deletion	-52	CITED2.6	GCC	TRUE	1
chr6	139694818	139694851	Deletion	-34	CITED2.6	G	TRUE	1
chr6	139694846	139694846	Deletion	-1	CITED2.6	T	TRUE	1
chr7	138145321	138145420	Deletion	-100	TRIM24.4	GCGGCGGCG	TRUE	1
chr7	139796405	139796501	Deletion	-97	JHDM1D.6	CTGCCAT	TRUE	1
chr7	139796447	139796452	Deletion	-6	JHDM1D.6	C	TRUE	1
chr7	139796442	139796475	Deletion	-34	JHDM1D.6	TT	TRUE	1
chr7	139796440	139796466	Deletion	-27	JHDM1D.6	T	TRUE	1
chr7	139796445	139796452	Deletion	-8	JHDM1D.6	CA	TRUE	2
chr7	139796440	139796455	Deletion	-16	JHDM1D.6	TCT	TRUE	2
chr7	150939834	150939836	Deletion	-3	SMARCD3.6	G	TRUE	2
chr7	150939827	150939832	Deletion	-6	SMARCD3.6		FALSE	1
chr7	150939833	150939834	Deletion	-2	SMARCD3.6		FALSE	1
chr7	150939834	150939835	Deletion	-2	SMARCD3.6		FALSE	2
chr7	150939826	150939844	Deletion	-19	SMARCD3.6	GC	TRUE	1
chr8	21881365	21882962	Deletion	-1598	NPM2.6	GG	TRUE	1
chr8	21882964	21882965	Deletion	-2	NPM2.6	GA	TRUE	1
chr8	21882964	21882967	Deletion	-4	NPM2.6	G	TRUE	2
chr8	21882954	21882968	Deletion	-15	NPM2.6	GC	TRUE	3
chr8	21882949	21882964	Deletion	-16	NPM2.6		FALSE	1
chr8	21882964	21882973	Deletion	-10	NPM2.6		FALSE	1
chr8	21882955	21882973	Deletion	-19	NPM2.6	CT	TRUE	2
chr8	21882959	21882971	Deletion	-13	NPM2.6	G	TRUE	1
chr8	21882961	21883013	Deletion	-53	NPM2.6	CAGG	TRUE	1
chr8	21882953	21882961	Deletion	-9	NPM2.6	AG	TRUE	1
chr8	21882958	21882962	Deletion	-5	NPM2.6		FALSE	1
chr8	21882958	21882963	Deletion	-6	NPM2.6		FALSE	1
chr8	21984913	21984922	Deletion	-10	HR.7	G	TRUE	1
chr9	104309767	104309768	Deletion	-2	RNF20.7		FALSE	1
chr9	106876264	106876273	Deletion	-10	SMC2.6		FALSE	1
chr9	116172555	116172561	Deletion	-7	POLE3.5	CCTC	TRUE	1
chr9	135546142	135546154	Deletion	-13	GTF3C4.5	C	TRUE	1
chrX	11783773	11783825	Deletion	-53	MSL3.6	GCT	TRUE	1
chrX	11783813	11783837	Deletion	-25	MSL3.6	CC	TRUE	1
chrX	11783815	11783830	Deletion	-16	MSL3.6		FALSE	1
chrX	16870971	16870972	Deletion	-2	RBBP7.6		FALSE	3
chrX	16870966	16870971	Deletion	-6	RBBP7.6	G	TRUE	1
chrX	24721421	24721430	Deletion	-10	POLA1.2	GC	TRUE	1
chrX	53436265	53436382	Deletion	-118	SMC1A.6		FALSE	1
chrX	53436369	53436377	Deletion	-9	SMC1A.6	TT	TRUE	2
chrX	53436377	53436377	Deletion	-1	SMC1A.6		FALSE	2
chrX	53436378	53436385	Deletion	-8	SMC1A.6	T	TRUE	1
chrX	53436375	53436403	Deletion	-29	SMC1A.6	CA	TRUE	1
chrX	69516936	69516959	Deletion	-24	KIF4A.5	T	TRUE	1
chrX	69516946	69516947	Deletion	-2	KIF4A.5		FALSE	1
chrX	72434082	72434091	Deletion	-10	NAP1L2.4	AGT	TRUE	1
chrX	72434076	72434101	Deletion	-26	NAP1L2.4	CCT	TRUE	1
chrX	72434090	72434106	Deletion	-17	NAP1L2.4	T	TRUE	1
chrX	72434091	72434093	Deletion	-3	NAP1L2.4		FALSE	2
chrX	72434084	72434089	Deletion	-6	NAP1L2.4	TC	TRUE	1
chrX	72434091	72434095	Deletion	-5	NAP1L2.4		FALSE	1
chrX	80371707	80371723	Deletion	-17	HMGN5.6		FALSE	1
chrX	80371705	80371707	Deletion	-3	HMGN5.6		FALSE	1
chrX	150154530	150154532	Deletion	-3	HMGB3.2		FALSE	1
chrX	150154528	150154529	Deletion	-2	HMGB3.2	T	TRUE	1
chrX	150154530	150154530	Deletion	-1	HMGB3.2		FALSE	1
chrX	150154519	150154527	Deletion	-9	HMGB3.2	TG	TRUE	1
chrX	150154467	150154670	Deletion	-204	HMGB3.2	ACT	TRUE	1
chrY	15448123	15448159	Deletion	-37	UTY.7	AG	TRUE	1
chrY	15448123	15448149	Deletion	-27	UTY.7	AGT	TRUE	1
chr10	288063	288078	Deletion	-16	ZMYND11.7	GG	TRUE	1
chr10	288068	288093	Deletion	-26	ZMYND11.7	C	TRUE	1
chr10	288076	288089	Deletion	-14	ZMYND11.7	A	TRUE	1
chr10	288074	288092	Deletion	-19	ZMYND11.7	CCA	TRUE	3
chr10	288075	288076	Deletion	-2	ZMYND11.7		FALSE	1
chr10	288076	288077	Deletion	-2	ZMYND11.7	AG	TRUE	1
chr10	288076	288076	Deletion	-1	ZMYND11.7		FALSE	2
chr10	288077	288086	Deletion	-10	ZMYND11.7	G	TRUE	2
chr10	63662038	63662038	Deletion	-1	ARID5B.3	C	TRUE	1
chr10	63662023	63662050	Deletion	-28	ARID5B.3	TTTG	TRUE	1
chr10	63662028	63662040	Deletion	-13	ARID5B.3	AAG	TRUE	1
chr10	63662026	63662037	Deletion	-12	ARID5B.3		FALSE	1
chr10	69672468	69672469	Deletion	-2	SIRT1.6		FALSE	2
chr10	69672470	69672478	Deletion	-9	SIRT1.6		FALSE	1
chr10	69672468	69672473	Deletion	-6	SIRT1.6	TT	TRUE	1
chr10	69672463	69672469	Deletion	-7	SIRT1.6		FALSE	1
chr10	69672470	69672471	Deletion	-2	SIRT1.6		FALSE	2
chr10	69672470	69672481	Deletion	-12	SIRT1.6		FALSE	1
chr10	69672458	69672469	Deletion	-12	SIRT1.6	C	TRUE	1
chr10	69672463	69672482	Deletion	-20	SIRT1.6	AC	TRUE	1
chr10	69672457	69672479	Deletion	-23	SIRT1.6	A	TRUE	1
chr10	69672471	69672472	Deletion	-2	SIRT1.6		FALSE	1
chr10	69672471	69672474	Deletion	-4	SIRT1.6		FALSE	2
chr10	69672466	69672475	Deletion	-10	SIRT1.6	TC	TRUE	1
chr10	69672469	69672471	Deletion	-3	SIRT1.6	T	TRUE	2
chr10	69672471	69672479	Deletion	-9	SIRT1.6	A	TRUE	1
chr10	69672468	69672471	Deletion	-4	SIRT1.6	T	TRUE	1
chr10	112343234	112343237	Deletion	-4	SMC3.6		FALSE	1
chr10	112343236	112343238	Deletion	-3	SMC3.6	AG	TRUE	7
chr10	112343191	112343234	Deletion	-44	SMC3.6	AAG	TRUE	1
chr10	112343236	112343240	Deletion	-5	SMC3.6	AG	TRUE	3
chr10	112343238	112343239	Deletion	-2	SMC3.6		FALSE	2
chr10	112343227	112343235	Deletion	-9	SMC3.6	AGCAGA	TRUE	17
chr10	112343230	112343249	Deletion	-20	SMC3.6		FALSE	1
chr10	112343236	112343237	Deletion	-2	SMC3.6		FALSE	9
chr10	112343238	112343238	Deletion	-1	SMC3.6		FALSE	4
chr10	112343237	112343237	Deletion	-1	SMC3.6		FALSE	1
chr10	112343234	112343245	Deletion	-12	SMC3.6	TAAG	TRUE	7
chr10	112343230	112343243	Deletion	-14	SMC3.6	A	TRUE	1
chr11	20419170	20419170	Deletion	-1	PRMT3.6		FALSE	4
chr11	20419169	20419171	Deletion	-3	PRMT3.6	TC	TRUE	1
chr11	57102095	57102112	Deletion	-18	SSRP1.4	GAC	TRUE	1
chr11	57102098	57102098	Deletion	-1	SSRP1.4	G	TRUE	2
chr11	63683901	63683904	Deletion	-4	RCOR2.6	CG	TRUE	2
chr11	63683873	63683904	Deletion	-32	RCOR2.6	CGGCT	TRUE	4
chr11	63683896	63683901	Deletion	-6	RCOR2.6	GC	TRUE	7
chr11	63683890	63684876	Deletion	-987	RCOR2.6	CCC	TRUE	1
chr11	63683883	63683912	Deletion	-30	RCOR2.6		FALSE	1
chr11	63683892	63683916	Deletion	-25	RCOR2.6	CA	TRUE	1
chr11	63683898	63683916	Deletion	-19	RCOR2.6	C	TRUE	1
chr11	63683864	63683904	Deletion	-41	RCOR2.6		FALSE	1
chr11	63683903	63683904	Deletion	-2	RCOR2.6	C	TRUE	1
chr11	63683900	63683906	Deletion	-7	RCOR2.6	GC	TRUE	6
chr11	63683898	63683902	Deletion	-5	RCOR2.6	C	TRUE	2
chr11	63683865	63683919	Deletion	-55	RCOR2.6	T	TRUE	1
chr11	63683903	63683905	Deletion	-3	RCOR2.6		FALSE	1
chr11	63683890	63683911	Deletion	-22	RCOR2.6		FALSE	1
chr11	63683879	63683904	Deletion	-26	RCOR2.6	CGG	TRUE	1
chr11	63683902	63683906	Deletion	-5	RCOR2.6	GCT	TRUE	1
chr11	129756242	129756242	Deletion	-1	NFRKB.7	C	TRUE	1
chr11	129756235	129756251	Deletion	-17	NFRKB.7	T	TRUE	1
chr12	463238	463244	Deletion	-7	KDM5A.7	G	TRUE	1
chr12	463247	463249	Deletion	-3	KDM5A.7	C	TRUE	1
chr12	463244	463249	Deletion	-6	KDM5A.7	C	TRUE	1
chr12	56563422	56563422	Deletion	-1	SMARCC2.7		FALSE	4
chr12	56563421	56563429	Deletion	-9	SMARCC2.7	CA	TRUE	2
chr12	56563420	56563437	Deletion	-18	SMARCC2.7	CC	TRUE	1
chr12	56563420	56563444	Deletion	-25	SMARCC2.7	CC	TRUE	1
chr12	56563424	56563432	Deletion	-9	SMARCC2.7		FALSE	1
chr12	56563418	56563432	Deletion	-15	SMARCC2.7	CAC	TRUE	1
chr12	56563420	56563425	Deletion	-6	SMARCC2.7	CC	TRUE	1
chr12	56827643	56827654	Deletion	-12	TIMELESS.6	CA	TRUE	1
chr12	56827643	56827656	Deletion	-14	TIMELESS.6	CA	TRUE	1
chr12	56827646	56827653	Deletion	-8	TIMELESS.6		FALSE	1
chr12	56827635	56827647	Deletion	-13	TIMELESS.6	GCTGCC	TRUE	16
chr12	56827646	56827652	Deletion	-7	TIMELESS.6	C	TRUE	2
chr12	56827643	56827644	Deletion	-2	TIMELESS.6		FALSE	1
chr12	56827646	56827646	Deletion	-1	TIMELESS.6		FALSE	2
chr12	56827638	56827645	Deletion	-8	TIMELESS.6		FALSE	1
chr12	66218997	66219227	Deletion	-231	HMGA2.2	CGGGGCGG	TRUE	1
chr12	66219068	66219070	Deletion	-3	HMGA2.2		FALSE	1
chr12	66219067	66219096	Deletion	-30	HMGA2.2	AGGG	TRUE	1
chr12	66219068	66219068	Deletion	-1	HMGA2.2	G	TRUE	1
chr12	66219066	66219151	Deletion	-86	HMGA2.2	G	TRUE	1
chr12	76447624	76447625	Deletion	-2	NAP1L1.6	T	TRUE	1
chr12	76447619	76447623	Deletion	-5	NAP1L1.6		FALSE	1
chr12	98909649	98909667	Deletion	-19	TMPO.7	CC	TRUE	1
chr12	98909656	98909673	Deletion	-18	TMPO.7	TCCTG	TRUE	2
chr12	98909666	98909666	Deletion	-1	TMPO.7	C	TRUE	14
chr12	98909666	98909667	Deletion	-2	TMPO.7	CC	TRUE	8
chr12	98909653	98909683	Deletion	-31	TMPO.7	AG	TRUE	1
chr12	98909658	98909674	Deletion	-17	TMPO.7	C	TRUE	1
chr12	98909664	98909677	Deletion	-14	TMPO.7	GAC	TRUE	1
chr12	100613820	100613831	Deletion	-12	ACTR6.7		FALSE	1
chr15	43714036	43714075	Deletion	-40	TP53BP1.7	GGAG	TRUE	1
chr15	43714052	43714070	Deletion	-19	TP53BP1.7	CCTC	TRUE	2
chr15	43714058	43714058	Deletion	-1	TP53BP1.7	T	TRUE	16
chr15	43714058	43714059	Deletion	-2	TP53BP1.7	TT	TRUE	1
chr15	43714056	43714059	Deletion	-4	TP53BP1.7		FALSE	1
chr15	43714058	43714073	Deletion	-16	TP53BP1.7		FALSE	1
chr15	43714052	43714067	Deletion	-16	TP53BP1.7	CCTC	TRUE	2
chr15	43714055	43714062	Deletion	-8	TP53BP1.7	C	TRUE	1
chr15	43714052	43714071	Deletion	-20	TP53BP1.7	C	TRUE	1
chr15	43714057	43714082	Deletion	-26	TP53BP1.7	G	TRUE	1
chr15	56142745	56142745	Deletion	-1	NEDD4.7		FALSE	4
chr15	56142743	56142744	Deletion	-2	NEDD4.7		FALSE	4
chr15	56142743	56142745	Deletion	-3	NEDD4.7	GGT	TRUE	6
chr15	56142735	56142745	Deletion	-11	NEDD4.7	G	TRUE	1
chr15	56142735	56142743	Deletion	-9	NEDD4.7	GT	TRUE	1
chr15	63796964	63796965	Deletion	-2	USP3.3	G	TRUE	1
chr15	63796966	63796974	Deletion	-9	USP3.3	G	TRUE	1
chr15	63796953	63796966	Deletion	-14	USP3.3		FALSE	1
chr15	63796954	63796975	Deletion	-22	USP3.3	CT	TRUE	1
chr15	63796962	63797489	Deletion	-528	USP3.3	CAGC	TRUE	1
chr15	63796954	63796967	Deletion	-14	USP3.3	CTG	TRUE	1
chr15	63796967	63796973	Deletion	-7	USP3.3	T	TRUE	1
chr15	63796964	63796969	Deletion	-6	USP3.3	GC	TRUE	3
chr15	63796966	63796969	Deletion	-4	USP3.3	G	TRUE	2
chr15	63796962	63796967	Deletion	-6	USP3.3	C	TRUE	1
chr15	66645155	66645157	Deletion	-3	TIPIN.6	TCA	TRUE	14
chr15	66645151	66645156	Deletion	-6	TIPIN.6	A	TRUE	1
chr15	66645158	66645164	Deletion	-7	TIPIN.6		FALSE	1
chr15	66645147	66645157	Deletion	-11	TIPIN.6		FALSE	1
chr15	66645149	66645157	Deletion	-9	TIPIN.6		FALSE	1
chr15	66645158	66645165	Deletion	-8	TIPIN.6		FALSE	1
chr15	66645157	66645166	Deletion	-10	TIPIN.6		FALSE	1
chr15	66645152	66645169	Deletion	-18	TIPIN.6	CCTTCA	TRUE	4
chr15	66645158	66645158	Deletion	-1	TIPIN.6		FALSE	4
chr15	74884148	74884149	Deletion	-2	ARID3B.6		FALSE	1
[truncated: 8,156 more rows]
