# Supplementary material for: Target-Specific Precision of CRISPR-Mediated Genome Editing
Source: Mol Cell. 2019 Feb 21;73(4):699–713.e6. doi: 10.1016/j.molcel.2018.11.031 (PMC6395888; doi:10.1016/j.molcel.2018.11.031)
Supplement: Table S4. Characterization of All Detected Insertions, Related to Figure 4 — The insertion homology status of each insertion indicated. [file mmc5.xlsx]

## Sheet: insertions_homology
Table S4: Charactersation of all detected insertions
Chromosome	Start	End	Indel	Size	sgRNA/Target	Protospacer & PAM sequence	Inserted nucleotide(s)	Insertion homology	Count
chr3	179304374	179304374	Insertion	1	ACTL6A.6	ATAATACAACAGTGGAACGGAGG	A	TRUE	2
chr3	179304376	179304376	Insertion	1	ACTL6A.6	ATAATACAACAGTGGAACGGAGG	C	FALSE	1
chr20	37377392	37377392	Insertion	1	ACTR5.6	GCAGCCTGGAGCCACTGCGCTGG	A	FALSE	1
chr20	37377392	37377392	Insertion	1	ACTR5.6	GCAGCCTGGAGCCACTGCGCTGG	T	FALSE	1
chr20	37377390	37377390	Insertion	2	ACTR5.6	GCAGCCTGGAGCCACTGCGCTGG	TG	FALSE	1
chr20	37377392	37377392	Insertion	1	ACTR5.7	GAGCGCAGCATCCAGCGCAGTGG	T	FALSE	2
chr20	37377392	37377392	Insertion	1	ACTR5.7	GAGCGCAGCATCCAGCGCAGTGG	C	FALSE	6
chr20	37377392	37377392	Insertion	1	ACTR5.7	GAGCGCAGCATCCAGCGCAGTGG	A	FALSE	1
chr20	37377391	37377391	Insertion	1	ACTR5.7	GAGCGCAGCATCCAGCGCAGTGG	G	TRUE	2
chr12	100594669	100594669	Insertion	1	ACTR6.2	GGAGCTTACAACGCCAAAATCGG	A	TRUE	12
chr3	53916094	53916094	Insertion	1	ACTR8.5	GGGTGATACGGAGAACGGAAAGG	C	FALSE	22
chr3	53916095	53916095	Insertion	2	ACTR8.5	GGGTGATACGGAGAACGGAAAGG	CG	FALSE	1
chr3	53916097	53916097	Insertion	3	ACTR8.5	GGGTGATACGGAGAACGGAAAGG	CCC	FALSE	1
chr3	53904128	53904128	Insertion	1	ACTR8.6	GTACAGCTCCATCCTAGTGGTGG	T	FALSE	1
chr3	53904130	53904130	Insertion	1	ACTR8.6	GTACAGCTCCATCCTAGTGGTGG	A	FALSE	7
chr3	53904131	53904131	Insertion	1	ACTR8.6	GTACAGCTCCATCCTAGTGGTGG	T	FALSE	3
chr3	53904131	53904131	Insertion	1	ACTR8.6	GTACAGCTCCATCCTAGTGGTGG	C	FALSE	1
chr3	53904129	53904129	Insertion	2	ACTR8.6	GTACAGCTCCATCCTAGTGGTGG	AT	FALSE	1
chr3	53904131	53904131	Insertion	1	ACTR8.6	GTACAGCTCCATCCTAGTGGTGG	G	TRUE	2
chr3	53916085	53916085	Insertion	1	ACTR8.7	GAGAACGGAAAGGAGAAGGGCGG	T	FALSE	6
chr3	53916085	53916085	Insertion	2	ACTR8.7	GAGAACGGAAAGGAGAAGGGCGG	TG	FALSE	1
chr9	32987708	32987708	Insertion	2	APTX.7	GAGGAAGAGGCAAAGAACCCTGG	AC	FALSE	1
chr9	32987708	32987708	Insertion	1	APTX.7	GAGGAAGAGGCAAAGAACCCTGG	A	TRUE	1
chr9	32987708	32987708	Insertion	1	APTX.7	GAGGAAGAGGCAAAGAACCCTGG	T	FALSE	1
chr6	157505512	157505512	Insertion	1	ARID1B.7	CCGGTGCTGAAGACTTCCGGCGG	C	TRUE	1
chr6	157505511	157505511	Insertion	1	ARID1B.7	CCGGTGCTGAAGACTTCCGGCGG	G	FALSE	1
chr12	46244235	46244235	Insertion	1	ARID2.6	GCAGTCTCCATTACACACAGTGG	A	TRUE	35
chr12	46244236	46244236	Insertion	1	ARID2.6	GCAGTCTCCATTACACACAGTGG	C	FALSE	1
chr12	46244236	46244236	Insertion	1	ARID2.6	GCAGTCTCCATTACACACAGTGG	T	FALSE	1
chr12	46245743	46245743	Insertion	1	ARID2.7	GGAGCCACAAACACCAGCAATGG	A	FALSE	1
chr19	932432	932432	Insertion	2	ARID3A.6	CAGGAAGCCCAAATGGGAGGAGG	TT	FALSE	1
chr19	932429	932429	Insertion	1	ARID3A.6	CAGGAAGCCCAAATGGGAGGAGG	G	TRUE	1
chr19	932454	932454	Insertion	1	ARID3A.7	GGAGATGGAGGAAGACCTCGGGG	C	TRUE	2
chr15	74884149	74884149	Insertion	1	ARID3B.6	AAGATCAGGATCAACGGCAGGGG	G	TRUE	1
chr15	74884150	74884150	Insertion	1	ARID3B.6	AAGATCAGGATCAACGGCAGGGG	A	FALSE	1
chr14	58768338	58768338	Insertion	1	ARID4A.5	TCGGTACTTGGCACTGACATCGG	T	FALSE	8
chr14	58768338	58768338	Insertion	1	ARID4A.5	TCGGTACTTGGCACTGACATCGG	A	TRUE	1
chr14	58768337	58768337	Insertion	1	ARID4A.5	TCGGTACTTGGCACTGACATCGG	G	FALSE	3
chr14	58790308	58790308	Insertion	1	ARID4A.6	GTGTGGTGTCTGCAACGGAGAGG	G	TRUE	9
chr14	58790307	58790307	Insertion	2	ARID4A.6	GTGTGGTGTCTGCAACGGAGAGG	CG	FALSE	4
chr14	58790304	58790304	Insertion	3	ARID4A.6	GTGTGGTGTCTGCAACGGAGAGG	CAA	FALSE	1
chr1	235345068	235345068	Insertion	1	ARID4B.6	ACTGGCTCCAAACCAAGAAGAGG	C	FALSE	13
chr1	235345068	235345068	Insertion	1	ARID4B.6	ACTGGCTCCAAACCAAGAAGAGG	G	TRUE	1
chr1	235345066	235345066	Insertion	2	ARID4B.6	ACTGGCTCCAAACCAAGAAGAGG	TT	FALSE	1
chr1	235345067	235345067	Insertion	2	ARID4B.6	ACTGGCTCCAAACCAAGAAGAGG	TC	FALSE	2
chr1	235345069	235345069	Insertion	1	ARID4B.6	ACTGGCTCCAAACCAAGAAGAGG	T	FALSE	2
chr1	235341195	235341195	Insertion	1	ARID4B.7	AGAGTGAAAGATGCTCAGGGAGG	T	FALSE	8
chr1	235341192	235341192	Insertion	1	ARID4B.7	AGAGTGAAAGATGCTCAGGGAGG	C	FALSE	1
chr1	235341195	235341195	Insertion	1	ARID4B.7	AGAGTGAAAGATGCTCAGGGAGG	A	TRUE	1
chr2	97213175	97213175	Insertion	1	ARID5A.1	GTCTAGGGCGTCACCCTCCGTGG	A	FALSE	9
chr2	97213175	97213175	Insertion	2	ARID5A.1	GTCTAGGGCGTCACCCTCCGTGG	AT	FALSE	1
chr2	97213173	97213173	Insertion	1	ARID5A.5	AACAGGAAGCAGTCCACGGAGGG	G	FALSE	2
chr2	97213172	97213172	Insertion	1	ARID5A.5	AACAGGAAGCAGTCCACGGAGGG	C	TRUE	10
chr2	97215514	97215514	Insertion	1	ARID5A.6	GTGGAAGATCTACAAAGCAGTGG	C	FALSE	2
chr2	97215513	97215513	Insertion	1	ARID5A.6	GTGGAAGATCTACAAAGCAGTGG	G	TRUE	2
chr2	97215512	97215512	Insertion	2	ARID5A.6	GTGGAAGATCTACAAAGCAGTGG	AG	FALSE	1
chr2	97215511	97215511	Insertion	3	ARID5A.6	GTGGAAGATCTACAAAGCAGTGG	AAG	FALSE	1
chr2	97216406	97216406	Insertion	1	ARID5A.7	AAGATGGCTAAGGAGAACAGGGG	T	FALSE	1
chr10	63662096	63662096	Insertion	1	ARID5B.1	GCTGGATAAAAGTTGCCGGCTGG	G	FALSE	6
chr10	63810738	63810738	Insertion	1	ARID5B.6	GATTCCAACAACAATTCCGATGG	T	FALSE	1
chr10	63810738	63810738	Insertion	1	ARID5B.6	GATTCCAACAACAATTCCGATGG	A	FALSE	1
chr10	63810755	63810755	Insertion	2	ARID5B.7	GAATGACCGTACCTTGGCAACGG	CC	FALSE	1
chr11	74995307	74995307	Insertion	2	ARRB1.5	TGAGATACTCAGGATCCACCAGG	CA	FALSE	1
chr11	74995306	74995306	Insertion	1	ARRB1.5	TGAGATACTCAGGATCCACCAGG	C	TRUE	1
chr6	119215644	119215644	Insertion	1	ASF1A.5	AAGGTGATCTCGAACTGGAACGG	T	FALSE	1
chr6	119215644	119215644	Insertion	2	ASF1A.5	AAGGTGATCTCGAACTGGAACGG	CA	FALSE	2
chr6	119215645	119215645	Insertion	1	ASF1A.5	AAGGTGATCTCGAACTGGAACGG	A	FALSE	1
chr19	14247246	14247246	Insertion	1	ASF1B.5	CAAGGTGTCGGTGCTGAACGTGG	T	FALSE	13
chr19	14232474	14232474	Insertion	1	ASF1B.6	GAGGACCACAGTCACACCCACGG	C	TRUE	5
chr1	155449942	155449942	Insertion	1	ASH1L.6	GGAGCCACTGACAGTACAGGTGG	C	TRUE	4
chr1	155449943	155449943	Insertion	1	ASH1L.6	GGAGCCACTGACAGTACAGGTGG	A	FALSE	1
chr1	155449943	155449943	Insertion	1	ASH1L.6	GGAGCCACTGACAGTACAGGTGG	T	FALSE	1
chr1	155313481	155313481	Insertion	2	ASH1L.7	GATAGGACTGACGGACCGGGTGG	CA	FALSE	1
chr1	155313480	155313480	Insertion	1	ASH1L.7	GATAGGACTGACGGACCGGGTGG	C	TRUE	2
chr2	24149444	24149444	Insertion	1	ATAD2B.5	GGCCTCATCCAGAGTGACGCCGG	A	TRUE	1
chr2	24149444	24149444	Insertion	2	ATAD2B.5	GGCCTCATCCAGAGTGACGCCGG	AC	FALSE	1
chr2	24149445	24149445	Insertion	1	ATAD2B.5	GGCCTCATCCAGAGTGACGCCGG	C	FALSE	1
chr2	24008913	24008913	Insertion	1	ATAD2B.6	TAACATCTTCAGCAAACCGGTGG	G	FALSE	10
chr2	24008914	24008914	Insertion	1	ATAD2B.6	TAACATCTTCAGCAAACCGGTGG	A	FALSE	1
chr2	24008914	24008914	Insertion	1	ATAD2B.6	TAACATCTTCAGCAAACCGGTGG	C	TRUE	1
chr2	24008914	24008914	Insertion	1	ATAD2B.6	TAACATCTTCAGCAAACCGGTGG	T	FALSE	1
chr2	24008914	24008914	Insertion	2	ATAD2B.6	TAACATCTTCAGCAAACCGGTGG	CT	FALSE	1
chr2	175982836	175982836	Insertion	1	ATF2.5	GCAAGAGGGGATAAATCTAGAGG	T	FALSE	1
chr2	175982837	175982837	Insertion	1	ATF2.5	GCAAGAGGGGATAAATCTAGAGG	C	TRUE	1
chr2	175982837	175982837	Insertion	1	ATF2.5	GCAAGAGGGGATAAATCTAGAGG	T	FALSE	1
chr2	175982836	175982836	Insertion	2	ATF2.5	GCAAGAGGGGATAAATCTAGAGG	TC	FALSE	1
chr2	175979469	175979469	Insertion	1	ATF2.6	ACAGTACTTGAGGTTGGTGAAGG	G	TRUE	3
chr2	175979471	175979471	Insertion	1	ATF2.6	ACAGTACTTGAGGTTGGTGAAGG	A	FALSE	2
chr2	175979471	175979471	Insertion	3	ATF2.6	ACAGTACTTGAGGTTGGTGAAGG	AAA	FALSE	1
chr2	175979471	175979471	Insertion	1	ATF2.6	ACAGTACTTGAGGTTGGTGAAGG	T	FALSE	2
chr2	175979564	175979564	Insertion	1	ATF2.7	GGACGAACAATAGCTGATGTGGG	T	FALSE	9
chr2	175979564	175979564	Insertion	1	ATF2.7	GGACGAACAATAGCTGATGTGGG	G	FALSE	2
chr2	175979563	175979563	Insertion	1	ATF2.7	GGACGAACAATAGCTGATGTGGG	A	TRUE	8
chr2	175979564	175979564	Insertion	1	ATF2.7	GGACGAACAATAGCTGATGTGGG	C	FALSE	1
chr11	108155127	108155127	Insertion	1	ATM.6	GGGTACCAGAGACAGTGGGATGG	T	FALSE	1
chr11	108155127	108155127	Insertion	1	ATM.6	GGGTACCAGAGACAGTGGGATGG	A	FALSE	1
chrX	76939111	76939111	Insertion	2	ATRX.7	TCAGTTGATCATCAAGGGGATGG	AT	FALSE	1
chrX	76939109	76939109	Insertion	1	ATRX.7	TCAGTTGATCATCAAGGGGATGG	C	FALSE	2
chr20	54961324	54961324	Insertion	1	AURKA.6	TTACCAGGTGCCGATGGCAGGGG	G	TRUE	2
chr16	88039764	88039764	Insertion	1	BANP.6	GAAGACAGCCACCACGAGGACGG	A	TRUE	5
chr3	52440286	52440286	Insertion	1	BAP1.7	GAACCGTCAGACAGTACTAGAGG	G	FALSE	7
chr3	52440285	52440285	Insertion	1	BAP1.7	GAACCGTCAGACAGTACTAGAGG	A	FALSE	1
chr14	35234024	35234024	Insertion	1	BAZ1A.7	GATGTGGAAGACAGTATGGGAGG	A	FALSE	2
chr2	160335122	160335122	Insertion	1	BAZ2B.1	GCTAAGTGAAGCAACTCCAGTGG	T	FALSE	1
chr2	160310154	160310154	Insertion	1	BAZ2B.2	TAGTTGGGGATGTGCGGCTAAGG	T	FALSE	1
chr2	160335158	160335158	Insertion	1	BAZ2B.6	GAAACTACTGAAGCCACAGAAGG	C	TRUE	12
chr2	160304857	160304857	Insertion	1	BAZ2B.7	GGTGGAATTCCCAGTAATGGTGG	A	TRUE	12
chr2	160304863	160304863	Insertion	1	BAZ2B.7	GGTGGAATTCCCAGTAATGGTGG	G	FALSE	1
chr2	160304857	160304857	Insertion	2	BAZ2B.7	GGTGGAATTCCCAGTAATGGTGG	AA	FALSE	1
chrX	39935711	39935711	Insertion	1	BCOR.6	GAATCCCTTGAACCACAACGTGG	T	FALSE	17
chrX	39935712	39935712	Insertion	2	BCOR.6	GAATCCCTTGAACCACAACGTGG	TG	FALSE	1
chr10	22615425	22615425	Insertion	1	BMI1.6	ACAAAGCACACACATCAGGTGGG	T	FALSE	8
chr17	65822325	65822325	Insertion	1	BPTF.6	GGATTCTGAGGACGACGAGGAGG	C	FALSE	1
chr17	41251835	41251835	Insertion	1	BRCA1.6	GAACTCTGAGGACAAAGCAGCGG	A	FALSE	1
chr17	41251834	41251834	Insertion	1	BRCA1.6	GAACTCTGAGGACAAAGCAGCGG	G	TRUE	1
chr17	41251833	41251833	Insertion	2	BRCA1.6	GAACTCTGAGGACAAAGCAGCGG	TG	FALSE	1
chr17	41251835	41251835	Insertion	1	BRCA1.6	GAACTCTGAGGACAAAGCAGCGG	C	FALSE	1
chr6	32944096	32944096	Insertion	1	BRD2.5	CTCAGGTGGAGGAGTATACAGGG	A	FALSE	15
chr6	32944096	32944096	Insertion	2	BRD2.5	CTCAGGTGGAGGAGTATACAGGG	AA	FALSE	1
chr6	32944072	32944072	Insertion	1	BRD2.6	TGTGTGTGACACAGAAGAGACGG	C	FALSE	8
chr6	32944071	32944071	Insertion	1	BRD2.6	TGTGTGTGACACAGAAGAGACGG	T	FALSE	2
chr6	32944072	32944072	Insertion	1	BRD2.6	TGTGTGTGACACAGAAGAGACGG	A	FALSE	5
chr6	32944072	32944072	Insertion	1	BRD2.6	TGTGTGTGACACAGAAGAGACGG	G	TRUE	3
chr9	136901274	136901274	Insertion	1	BRD3.6	GGGTTGGAGTCCCTGAGCGAGGG	G	TRUE	2
chr9	136901275	136901275	Insertion	1	BRD3.6	GGGTTGGAGTCCCTGAGCGAGGG	A	FALSE	1
chr9	136901275	136901275	Insertion	1	BRD3.6	GGGTTGGAGTCCCTGAGCGAGGG	C	FALSE	1
chr9	136901275	136901275	Insertion	2	BRD3.6	GGGTTGGAGTCCCTGAGCGAGGG	AA	FALSE	1
chr16	50354206	50354206	Insertion	1	BRD7.7	GAGACAGATCATGTTCGGAGGGG	G	TRUE	2
chr16	50354205	50354205	Insertion	2	BRD7.7	GAGACAGATCATGTTCGGAGGGG	CG	FALSE	1
chr5	137504934	137504934	Insertion	1	BRD8.5	GTAGCCTCTTCCATAGTGGTTGG	T	TRUE	5
chr5	137504935	137504935	Insertion	1	BRD8.5	GTAGCCTCTTCCATAGTGGTTGG	G	FALSE	1
chr5	891381	891381	Insertion	1	BRD9.6	GAAGAAGCGGAAGCGAGAGAGGG	C	FALSE	3
chr5	891380	891380	Insertion	1	BRD9.6	GAAGAAGCGGAAGCGAGAGAGGG	T	FALSE	1
chr1	92459670	92459670	Insertion	1	BRDT.7	AACAAGGGTAGTATTGGCAGAGG	G	TRUE	1
chr1	92459671	92459671	Insertion	1	BRDT.7	AACAAGGGTAGTATTGGCAGAGG	C	FALSE	1
chr3	9781040	9781040	Insertion	1	BRPF1.6	AGGGTGACTGCAGGCAACGGCGG	T	FALSE	10
chr3	9781039	9781039	Insertion	1	BRPF1.6	AGGGTGACTGCAGGCAACGGCGG	G	FALSE	1
chr6	36168115	36168115	Insertion	1	BRPF3.3	TTCTGCCGGGACTTCCGACGAGG	C	FALSE	3
chr6	36168115	36168115	Insertion	1	BRPF3.3	TTCTGCCGGGACTTCCGACGAGG	A	FALSE	1
chr6	36168135	36168135	Insertion	1	BRPF3.5	AAGTCCCGGCAGAATGCCGAGGG	G	FALSE	1
chr6	36168134	36168134	Insertion	1	BRPF3.5	AAGTCCCGGCAGAATGCCGAGGG	C	TRUE	2
chr6	36172552	36172552	Insertion	1	BRPF3.7	GCAGATGGGAGTGCAAGCGCCGG	C	FALSE	5
chr6	36172552	36172552	Insertion	1	BRPF3.7	GCAGATGGGAGTGCAAGCGCCGG	A	FALSE	4
chr6	36172552	36172552	Insertion	1	BRPF3.7	GCAGATGGGAGTGCAAGCGCCGG	T	FALSE	3
chr6	36172552	36172552	Insertion	2	BRPF3.7	GCAGATGGGAGTGCAAGCGCCGG	TC	FALSE	1
chr19	11018749	11018749	Insertion	1	CARM1.7	AACATCCTGAAAACCTGCCGGGG	C	FALSE	1
chr17	46148832	46148832	Insertion	2	CBX1.4	GTGGCATTCCTACCCCTCGGAGG	AA	FALSE	1
chr17	46148832	46148832	Insertion	2	CBX1.4	GTGGCATTCCTACCCCTCGGAGG	AC	FALSE	1
chr17	46148832	46148832	Insertion	1	CBX1.4	GTGGCATTCCTACCCCTCGGAGG	A	FALSE	5
chr17	46148831	46148831	Insertion	2	CBX1.4	GTGGCATTCCTACCCCTCGGAGG	GA	FALSE	2
chr17	46152452	46152452	Insertion	1	CBX1.7	TTACAGTCAGAAAAGCCACGAGG	G	FALSE	21
chr17	46152453	46152453	Insertion	1	CBX1.7	TTACAGTCAGAAAAGCCACGAGG	T	FALSE	1
chr17	77752078	77752078	Insertion	1	CBX2.1	CTTGCTCAGGATGCACTCGGCGG	A	FALSE	39
chr17	77752078	77752078	Insertion	1	CBX2.1	CTTGCTCAGGATGCACTCGGCGG	C	FALSE	1
chr17	77752078	77752078	Insertion	3	CBX2.1	CTTGCTCAGGATGCACTCGGCGG	AGT	FALSE	1
chr17	77752203	77752203	Insertion	1	CBX2.3	ACCAGCCGCGCCACTTGACCAGG	A	FALSE	3
chr17	77752203	77752203	Insertion	1	CBX2.3	ACCAGCCGCGCCACTTGACCAGG	C	FALSE	2
chr17	77755523	77755523	Insertion	1	CBX2.6	GAGGTGCAGAACCGGAAGAGAGG	A	TRUE	6
chr17	77755524	77755524	Insertion	2	CBX2.6	GAGGTGCAGAACCGGAAGAGAGG	AG	FALSE	1
chr17	77755524	77755524	Insertion	2	CBX2.6	GAGGTGCAGAACCGGAAGAGAGG	AT	FALSE	1
chr17	77809495	77809495	Insertion	1	CBX4.6	GGAACGGCAGGAGCAGCTGATGG	G	FALSE	12
chr17	77809495	77809495	Insertion	1	CBX4.6	GGAACGGCAGGAGCAGCTGATGG	T	FALSE	1
chr17	77809494	77809494	Insertion	1	CBX4.6	GGAACGGCAGGAGCAGCTGATGG	A	FALSE	2
chr17	77809496	77809496	Insertion	3	CBX4.6	GGAACGGCAGGAGCAGCTGATGG	TTT	FALSE	1
chr17	77809495	77809495	Insertion	2	CBX4.6	GGAACGGCAGGAGCAGCTGATGG	TT	FALSE	1
chr12	54651335	54651335	Insertion	1	CBX5.5	GCGCGTGGTTAAGGGACAAGTGG	G	FALSE	7
chr12	54639984	54639984	Insertion	1	CBX5.6	GCAGAGCAATGATATCGCTCGGG	T	FALSE	1
chr12	54639981	54639981	Insertion	2	CBX5.6	GCAGAGCAATGATATCGCTCGGG	GA	FALSE	1
chr12	54639983	54639983	Insertion	1	CBX5.6	GCAGAGCAATGATATCGCTCGGG	G	TRUE	2
chr12	54639984	54639984	Insertion	1	CBX5.6	GCAGAGCAATGATATCGCTCGGG	C	FALSE	1
chr12	54651372	54651372	Insertion	1	CBX5.7	GGATGAGGAGGAGTATGTTGTGG	A	FALSE	3
chr12	54651372	54651372	Insertion	2	CBX5.7	GGATGAGGAGGAGTATGTTGTGG	AA	FALSE	1
chr12	54651374	54651374	Insertion	1	CBX5.7	GGATGAGGAGGAGTATGTTGTGG	C	FALSE	1
chr22	39268164	39268164	Insertion	1	CBX6.5	AGTGGGCGAGCGGGTCTTCGCGG	A	FALSE	16
chr22	39267744	39267744	Insertion	1	CBX6.7	GTACAGCACTTGGGAGCCCGAGG	G	FALSE	8
chr22	39267746	39267746	Insertion	1	CBX6.7	GTACAGCACTTGGGAGCCCGAGG	T	FALSE	2
chr22	39267746	39267746	Insertion	3	CBX6.7	GTACAGCACTTGGGAGCCCGAGG	TTT	FALSE	1
chr22	39267746	39267746	Insertion	2	CBX6.7	GTACAGCACTTGGGAGCCCGAGG	AT	FALSE	1
chr22	39534691	39534691	Insertion	1	CBX7.7	GGAGGAGAGAGACCGAGCATCGG	C	FALSE	1
chr22	39534691	39534691	Insertion	3	CBX7.7	GGAGGAGAGAGACCGAGCATCGG	TAT	FALSE	1
chr17	77770099	77770099	Insertion	1	CBX8.6	GTACAGCACATGGGAACCGGAGG	T	FALSE	1
chr17	77770098	77770098	Insertion	1	CBX8.6	GTACAGCACATGGGAACCGGAGG	C	TRUE	4
chr17	77770097	77770097	Insertion	1	CBX8.6	GTACAGCACATGGGAACCGGAGG	G	FALSE	5
chr17	77770098	77770098	Insertion	2	CBX8.6	GTACAGCACATGGGAACCGGAGG	AA	FALSE	1
chr17	77770098	77770098	Insertion	1	CBX8.6	GTACAGCACATGGGAACCGGAGG	T	FALSE	1
chr17	77770097	77770097	Insertion	2	CBX8.6	GTACAGCACATGGGAACCGGAGG	GT	FALSE	1
chr17	77770098	77770098	Insertion	1	CBX8.6	GTACAGCACATGGGAACCGGAGG	A	FALSE	1
chr17	77769859	77769859	Insertion	1	CBX8.7	ACTGCCAACCTACTTTGAGGAGG	G	TRUE	1
chr6	4892064	4892064	Insertion	1	CDYL.5	ACAGCACCTCGTGAACTGTGAGG	T	TRUE	55
chr6	4892063	4892063	Insertion	1	CDYL.5	ACAGCACCTCGTGAACTGTGAGG	C	FALSE	1
chr6	4892448	4892448	Insertion	1	CDYL.6	GCAGGGTCAGGAGGACACAGTGG	A	TRUE	25
chr4	104117347	104117347	Insertion	1	CENPE.5	TGTATGGCAGAATCGATGATTGG	T	TRUE	23
chr4	104117348	104117348	Insertion	1	CENPE.5	TGTATGGCAGAATCGATGATTGG	C	FALSE	1
chr4	104117346	104117346	Insertion	2	CENPE.5	TGTATGGCAGAATCGATGATTGG	AT	FALSE	1
chr4	104119473	104119473	Insertion	1	CENPE.6	TCAGCCTGATAGGATGGCGGAGG	C	FALSE	3
chr1	214787226	214787226	Insertion	2	CENPF.1	GTTTCAGCTTGACAGTCTCGAGG	TC	FALSE	1
chr1	214787228	214787228	Insertion	1	CENPF.1	GTTTCAGCTTGACAGTCTCGAGG	T	FALSE	1
chr1	214787227	214787227	Insertion	1	CENPF.1	GTTTCAGCTTGACAGTCTCGAGG	C	TRUE	1
chr1	214830496	214830496	Insertion	1	CENPF.6	GGAACAACTGGACCTAGCAAAGG	G	TRUE	2
chr1	214830497	214830497	Insertion	1	CENPF.6	GGAACAACTGGACCTAGCAAAGG	C	FALSE	2
chr1	214830497	214830497	Insertion	1	CENPF.6	GGAACAACTGGACCTAGCAAAGG	T	FALSE	1
chr1	214830497	214830497	Insertion	2	CENPF.6	GGAACAACTGGACCTAGCAAAGG	CT	FALSE	1
chr1	214830497	214830497	Insertion	1	CENPF.6	GGAACAACTGGACCTAGCAAAGG	A	FALSE	3
chr1	214830496	214830496	Insertion	2	CENPF.6	GGAACAACTGGACCTAGCAAAGG	GC	FALSE	1
chr1	214830497	214830497	Insertion	2	CENPF.6	GGAACAACTGGACCTAGCAAAGG	CA	FALSE	1
chr1	214830495	214830495	Insertion	2	CENPF.6	GGAACAACTGGACCTAGCAAAGG	TG	FALSE	1
chr19	4408906	4408906	Insertion	1	CHAF1A.5	CAGGCGCTTAAACGGCAGACGGG	T	FALSE	38
chr19	4408906	4408906	Insertion	2	CHAF1A.5	CAGGCGCTTAAACGGCAGACGGG	TA	FALSE	1
chr19	4408906	4408906	Insertion	1	CHAF1A.5	CAGGCGCTTAAACGGCAGACGGG	A	TRUE	1
chr21	37758544	37758544	Insertion	1	CHAF1B.5	CCTGACATTGGTGTCCACGCCGG	T	FALSE	6
chr21	37758546	37758546	Insertion	1	CHAF1B.5	CCTGACATTGGTGTCCACGCCGG	T	FALSE	1
chr21	37758543	37758543	Insertion	2	CHAF1B.5	CCTGACATTGGTGTCCACGCCGG	GT	FALSE	1
chr21	37783812	37783812	Insertion	1	CHAF1B.6	CAGAAGCACGGAATCCTCCGAGG	A	FALSE	10
chr21	37783811	37783811	Insertion	2	CHAF1B.6	CAGAAGCACGGAATCCTCCGAGG	GA	FALSE	2
chr5	98235358	98235358	Insertion	1	CHD1.6	GCAGATGGTGACCCAAATGCAGG	T	FALSE	16
chr5	98235358	98235358	Insertion	2	CHD1.6	GCAGATGGTGACCCAAATGCAGG	AG	FALSE	2
chr5	98235357	98235357	Insertion	1	CHD1.6	GCAGATGGTGACCCAAATGCAGG	A	TRUE	4
chr1	146739150	146739150	Insertion	1	CHD1L.5	GTCCCAGCTTCGAAAGTGTGTGG	T	TRUE	48
chr1	146739151	146739151	Insertion	1	CHD1L.5	GTCCCAGCTTCGAAAGTGTGTGG	G	FALSE	1
chr1	146739146	146739146	Insertion	1	CHD1L.5	GTCCCAGCTTCGAAAGTGTGTGG	A	FALSE	1
chr15	93467753	93467753	Insertion	1	CHD2.5	AGCTATCCGTTCCTTCTTAGAGG	A	FALSE	10
chr15	93467754	93467754	Insertion	3	CHD2.5	AGCTATCCGTTCCTTCTTAGAGG	AGC	FALSE	1
chr15	93467754	93467754	Insertion	1	CHD2.5	AGCTATCCGTTCCTTCTTAGAGG	G	FALSE	1
chr15	93444496	93444496	Insertion	2	CHD2.6	TAAGGACAAAAGCCAAGAGGAGG	CA	FALSE	1
chr15	93444496	93444496	Insertion	1	CHD2.6	TAAGGACAAAAGCCAAGAGGAGG	A	FALSE	2
chr15	93444495	93444495	Insertion	1	CHD2.6	TAAGGACAAAAGCCAAGAGGAGG	T	FALSE	2
chr15	93444493	93444493	Insertion	1	CHD2.6	TAAGGACAAAAGCCAAGAGGAGG	A	FALSE	1
chr15	93444495	93444495	Insertion	1	CHD2.6	TAAGGACAAAAGCCAAGAGGAGG	G	TRUE	1
chr15	93444496	93444496	Insertion	1	CHD2.6	TAAGGACAAAAGCCAAGAGGAGG	T	FALSE	1
chr15	93482849	93482849	Insertion	1	CHD2.7	AAGCAGCCGAAGACTCAGCGTGG	A	TRUE	13
chr17	7802359	7802359	Insertion	1	CHD3.7	CCAGTGGCTGTGATAAACCGTGG	T	FALSE	1
chr12	6711286	6711286	Insertion	1	CHD4.6	GGAGGGGCCAGAGTTTGTGGAGG	A	FALSE	2
chr12	6711285	6711285	Insertion	2	CHD4.6	GGAGGGGCCAGAGTTTGTGGAGG	CA	FALSE	1
chr1	6228290	6228290	Insertion	1	CHD5.5	GAAGGCTCACGGGCTCCACAGGG	C	TRUE	2
chr1	6191786	6191786	Insertion	1	CHD5.6	CAAGATGCTGGACCTCCTGGAGG	A	FALSE	2
chr1	6191786	6191786	Insertion	1	CHD5.6	CAAGATGCTGGACCTCCTGGAGG	T	FALSE	1
chr1	6191787	6191787	Insertion	1	CHD5.6	CAAGATGCTGGACCTCCTGGAGG	G	FALSE	1
chr20	40162067	40162067	Insertion	1	CHD6.5	GCAGTATACAGGTCCTTCTGAGG	T	TRUE	30
chr20	40162067	40162067	Insertion	2	CHD6.5	GCAGTATACAGGTCCTTCTGAGG	TT	FALSE	2
chr20	40162065	40162065	Insertion	1	CHD6.5	GCAGTATACAGGTCCTTCTGAGG	C	FALSE	1
chr20	40143571	40143571	Insertion	1	CHD6.6	GGAGCAAGGACCAACCCCAGTGG	G	FALSE	2
chr8	61654122	61654122	Insertion	1	CHD7.5	CAGCAAATGCCAATAGACCAAGG	A	TRUE	22
chr8	61654123	61654123	Insertion	1	CHD7.5	CAGCAAATGCCAATAGACCAAGG	T	FALSE	1
chr14	21860707	21860707	Insertion	1	CHD8.6	CAGTTCACCAAACTTCGCCGAGG	G	TRUE	1
chr14	21860709	21860709	Insertion	1	CHD8.6	CAGTTCACCAAACTTCGCCGAGG	C	FALSE	15
chr14	21860710	21860710	Insertion	3	CHD8.6	CAGTTCACCAAACTTCGCCGAGG	CGA	FALSE	1
chr14	21860709	21860709	Insertion	2	CHD8.6	CAGTTCACCAAACTTCGCCGAGG	CC	FALSE	1
chr14	21860709	21860709	Insertion	1	CHD8.6	CAGTTCACCAAACTTCGCCGAGG	A	FALSE	1
chr14	21860709	21860709	Insertion	1	CHD8.6	CAGTTCACCAAACTTCGCCGAGG	T	FALSE	1
chr14	21896201	21896201	Insertion	1	CHD8.7	GAGGTATGTTCTGCTCACCGCGG	A	TRUE	11
chr14	21896201	21896201	Insertion	2	CHD8.7	GAGGTATGTTCTGCTCACCGCGG	AA	FALSE	1
chr14	21896200	21896200	Insertion	1	CHD8.7	GAGGTATGTTCTGCTCACCGCGG	C	FALSE	1
chr14	21896201	21896201	Insertion	2	CHD8.7	GAGGTATGTTCTGCTCACCGCGG	AG	FALSE	1
chr16	53190873	53190873	Insertion	2	CHD9.6	ATTAGATGCAAGAACTGCAGAGG	CA	FALSE	1
chr18	11851690	11851690	Insertion	1	CHMP1B.6	CATCCGCCAGAAGAACCAGGCGG	C	TRUE	10
chr18	11851690	11851690	Insertion	3	CHMP1B.6	CATCCGCCAGAAGAACCAGGCGG	CCG	FALSE	1
chr18	11851692	11851692	Insertion	1	CHMP1B.6	CATCCGCCAGAAGAACCAGGCGG	T	FALSE	1
chr18	11851972	11851972	Insertion	1	CHMP1B.7	GGATATGCTGCTCCAGGAAATGG	G	TRUE	4
chr19	59063648	59063648	Insertion	2	CHMP2A.6	GAAGGGTGTCACCAAGGCCATGG	GT	FALSE	1
chr3	87299047	87299047	Insertion	1	CHMP2B.6	GCAGGCAGTTAACAAGAAGATGG	G	FALSE	1
chr3	87299046	87299046	Insertion	1	CHMP2B.6	GCAGGCAGTTAACAAGAAGATGG	A	TRUE	9
chr20	32399417	32399417	Insertion	1	CHMP4B.5	CCTGGAGAAGAAAATCGAGCAGG	T	FALSE	1
chr20	32399417	32399417	Insertion	1	CHMP4B.5	CCTGGAGAAGAAAATCGAGCAGG	C	FALSE	1
chr20	32436389	32436389	Insertion	1	CHMP4B.6	GAATGCCAACACCAACACCGAGG	A	TRUE	100
chr20	32436387	32436387	Insertion	2	CHMP4B.6	GAATGCCAACACCAACACCGAGG	AC	FALSE	2
chr20	32438867	32438867	Insertion	1	CHMP4B.7	GTTTGGAGAAGAGTTTGACGAGG	G	TRUE	13
chr20	32438864	32438864	Insertion	1	CHMP4B.7	GTTTGGAGAAGAGTTTGACGAGG	T	FALSE	3
chr8	82645015	82645015	Insertion	1	CHMP4C.5	AATCCAGAGAGAAATCGCCCTGG	G	TRUE	1
chr8	82645016	82645016	Insertion	1	CHMP4C.5	AATCCAGAGAGAAATCGCCCTGG	C	FALSE	1
chr8	82645015	82645015	Insertion	1	CHMP4C.6	AATCCAGAGAGAAATCGCCCTGG	G	TRUE	1
chr8	82645016	82645016	Insertion	1	CHMP4C.6	AATCCAGAGAGAAATCGCCCTGG	C	FALSE	1
chr8	82665392	82665392	Insertion	1	CHMP4C.7	TGAGTTCCAGAGAGAAGCCCTGG	C	FALSE	2
chrX	71522668	71522668	Insertion	1	CITED1.6	GGGTGGCACCTCACCTGCGAAGG	T	FALSE	1
chrX	71522668	71522668	Insertion	1	CITED1.6	GGGTGGCACCTCACCTGCGAAGG	A	FALSE	1
chr6	139694906	139694906	Insertion	1	CITED2.1	CGAGCACATACACTACGGCGCGG	C	FALSE	5
chr6	139694907	139694907	Insertion	2	CITED2.1	CGAGCACATACACTACGGCGCGG	CG	FALSE	1
chr6	139694907	139694907	Insertion	1	CITED2.1	CGAGCACATACACTACGGCGCGG	G	TRUE	1
chr6	139694907	139694907	Insertion	1	CITED2.1	CGAGCACATACACTACGGCGCGG	A	FALSE	1
chr6	139694846	139694846	Insertion	1	CITED2.6	GGGCCGGGGACTGTGAACGGAGG	T	FALSE	24
chr6	139694846	139694846	Insertion	1	CITED2.6	GGGCCGGGGACTGTGAACGGAGG	A	TRUE	1
chr2	208424992	208424992	Insertion	1	CREB1.5	AGCTGTACTAGAGTTACGGTGGG	T	FALSE	2
chr2	208424990	208424990	Insertion	1	CREB1.5	AGCTGTACTAGAGTTACGGTGGG	C	TRUE	1
chr2	208424992	208424992	Insertion	1	CREB1.5	AGCTGTACTAGAGTTACGGTGGG	A	FALSE	1
chr2	208424992	208424992	Insertion	1	CREB1.5	AGCTGTACTAGAGTTACGGTGGG	G	FALSE	26
chr2	208424992	208424992	Insertion	2	CREB1.5	AGCTGTACTAGAGTTACGGTGGG	GT	FALSE	1
chr2	208424992	208424992	Insertion	3	CREB1.5	AGCTGTACTAGAGTTACGGTGGG	GTA	FALSE	1
chr16	3900955	3900955	Insertion	1	CREBBP.6	GATGAGCTGATACCCAATGGAGG	A	TRUE	2
chr16	3900956	3900956	Insertion	1	CREBBP.6	GATGAGCTGATACCCAATGGAGG	T	FALSE	3
chr16	3820875	3820875	Insertion	1	CREBBP.7	GCAGCCGTGGAAGCAGGAGGCGG	G	TRUE	1
chr16	3820877	3820877	Insertion	1	CREBBP.7	GCAGCCGTGGAAGCAGGAGGCGG	T	FALSE	1
chr16	67650739	67650739	Insertion	1	CTCF.5	AACACTTGAATGGCTTCTCGTGG	T	FALSE	3
chr16	67650738	67650738	Insertion	1	CTCF.5	AACACTTGAATGGCTTCTCGTGG	A	FALSE	1
chr16	67655463	67655463	Insertion	1	CTCF.6	GGGCTATGACTGTGTCACAGTGG	T	FALSE	16
chr16	67655463	67655463	Insertion	1	CTCF.6	GGGCTATGACTGTGTCACAGTGG	C	FALSE	1
chr22	38890716	38890716	Insertion	1	DDX17.7	GATTACACCCAGATCAACGTAGG	T	FALSE	17
chr22	38890715	38890715	Insertion	1	DDX17.7	GATTACACCCAGATCAACGTAGG	G	FALSE	1
chr22	38890716	38890716	Insertion	1	DDX17.7	GATTACACCCAGATCAACGTAGG	A	TRUE	1
chr22	38890716	38890716	Insertion	2	DDX17.7	GATTACACCCAGATCAACGTAGG	TT	FALSE	1
chr17	62500929	62500929	Insertion	1	DDX5.6	GATTTGGAGGAAGTAGGGCAGGG	C	FALSE	1
chr17	62500930	62500930	Insertion	2	DDX5.6	GATTTGGAGGAAGTAGGGCAGGG	CT	FALSE	1
chr17	62500895	62500895	Insertion	1	DDX5.7	AAAGAAGTTTGGAAACCCTGGGG	G	FALSE	1
chr1	182827300	182827300	Insertion	1	DHX9.5	ACAGTTGTCTGACAAGTGACAGG	A	FALSE	8
chr1	182827299	182827299	Insertion	1	DHX9.5	ACAGTTGTCTGACAAGTGACAGG	C	FALSE	1
chr14	95598905	95598905	Insertion	1	DICER1.5	GAGCTGTCCTATCAGATCAGGGG	A	FALSE	30
chr14	95599766	95599766	Insertion	1	DICER1.7	GCTGCAGGCCTGCCATGCTGAGG	G	TRUE	1
chr14	95599767	95599767	Insertion	1	DICER1.7	GCTGCAGGCCTGCCATGCTGAGG	C	FALSE	1
chr1	44679519	44679519	Insertion	1	DMAP1.5	CAAGAAGGACATTATCAACCCGG	A	TRUE	5
chr1	44679520	44679520	Insertion	1	DMAP1.5	CAAGAAGGACATTATCAACCCGG	C	FALSE	1
chr1	44685705	44685705	Insertion	2	DMAP1.6	GCTGAGCCCGACACCTACGGAGG	TA	FALSE	1
chr1	44685706	44685706	Insertion	1	DMAP1.6	GCTGAGCCCGACACCTACGGAGG	A	TRUE	2
chr1	44685706	44685706	Insertion	2	DMAP1.6	GCTGAGCCCGACACCTACGGAGG	AA	FALSE	1
chr19	10277321	10277321	Insertion	1	DNMT1.6	GGAGCCGGACAGAGAAGCCAGGG	C	FALSE	5
chr19	10277322	10277322	Insertion	1	DNMT1.6	GGAGCCGGACAGAGAAGCCAGGG	T	FALSE	1
chr19	10277321	10277321	Insertion	2	DNMT1.6	GGAGCCGGACAGAGAAGCCAGGG	CT	FALSE	3
chr2	25470970	25470970	Insertion	1	DNMT3A.5	GCTACCACGCCTGAGCCCGTGGG	T	FALSE	1
chr2	25470969	25470969	Insertion	1	DNMT3A.5	GCTACCACGCCTGAGCCCGTGGG	G	FALSE	5
chr2	25470970	25470970	Insertion	3	DNMT3A.5	GCTACCACGCCTGAGCCCGTGGG	TGT	FALSE	1
chr20	31368240	31368240	Insertion	1	DNMT3B.5	CGACTCGCCCCCAATCCTGGAGG	C	TRUE	2
chr20	31386294	31386294	Insertion	1	DNMT3B.6	GGAGTGCCTGGAGGTGCTGGTGG	C	TRUE	2
chr20	31386295	31386295	Insertion	1	DNMT3B.6	GGAGTGCCTGGAGGTGCTGGTGG	A	FALSE	1
chr20	31375088	31375088	Insertion	3	DNMT3B.7	GGTAAGGTAAGAGCTGGGAGGGG	CCA	FALSE	1
chr20	31375087	31375087	Insertion	1	DNMT3B.7	GGTAAGGTAAGAGCTGGGAGGGG	C	FALSE	7
chr20	31375088	31375088	Insertion	2	DNMT3B.7	GGTAAGGTAAGAGCTGGGAGGGG	CG	FALSE	1
chr21	45679542	45679542	Insertion	1	DNMT3L.6	CAGATCCCTCCCTCAAACAGAGG	A	TRUE	7
chr21	45679542	45679542	Insertion	2	DNMT3L.6	CAGATCCCTCCCTCAAACAGAGG	AA	FALSE	2
chr19	2210660	2210660	Insertion	1	DOT1L.6	GGGAGACGGCTTCTTCACGGTGG	T	FALSE	3
chr19	2210660	2210660	Insertion	3	DOT1L.6	GGGAGACGGCTTCTTCACGGTGG	TGA	FALSE	1
chr8	120854063	120854063	Insertion	1	DSCC1.6	GCAGAGTGTTCCTGAAGGAATGG	G	TRUE	1
chr8	120854062	120854062	Insertion	1	DSCC1.6	GCAGAGTGTTCCTGAAGGAATGG	C	FALSE	1
chr11	85967489	85967489	Insertion	1	EED.6	GATCCAGCTACAGCCAGCAGAGG	T	FALSE	2
chr11	85967489	85967489	Insertion	1	EED.6	GATCCAGCTACAGCCAGCAGAGG	C	FALSE	6
chr11	85967488	85967488	Insertion	2	EED.6	GATCCAGCTACAGCCAGCAGAGG	GC	FALSE	1
chr11	85967488	85967488	Insertion	1	EED.6	GATCCAGCTACAGCCAGCAGAGG	G	TRUE	1
chr11	85956279	85956279	Insertion	1	EED.7	GCGGAGGAATATGTCCGAGAGGG	T	FALSE	1
chr6	31860255	31860255	Insertion	1	EHMT2.6	GGAGGAGTGGGAGACGGTGGTGG	C	FALSE	2
chr6	31860255	31860255	Insertion	2	EHMT2.6	GGAGGAGTGGGAGACGGTGGTGG	TT	FALSE	1
chr6	31856031	31856031	Insertion	1	EHMT2.7	GGGCCACACGGAAGTCAGGGTGG	T	FALSE	2
chr6	31856030	31856030	Insertion	1	EHMT2.7	GGGCCACACGGAAGTCAGGGTGG	A	TRUE	5
chr6	31856030	31856030	Insertion	3	EHMT2.7	GGGCCACACGGAAGTCAGGGTGG	AAT	FALSE	1
chr8	109252284	109252284	Insertion	1	EIF3E.6	GAGAGAGAAAAGAACCACAGTGG	T	FALSE	20
chr8	109252283	109252283	Insertion	1	EIF3E.6	GAGAGAGAAAAGAACCACAGTGG	G	FALSE	4
chr8	109252284	109252284	Insertion	1	EIF3E.6	GAGAGAGAAAAGAACCACAGTGG	A	TRUE	1
chr8	109252282	109252282	Insertion	2	EIF3E.6	GAGAGAGAAAAGAACCACAGTGG	TG	FALSE	3
chr8	109252284	109252284	Insertion	3	EIF3E.6	GAGAGAGAAAAGAACCACAGTGG	TGA	FALSE	1
chr8	109252284	109252284	Insertion	2	EIF3E.6	GAGAGAGAAAAGAACCACAGTGG	TA	FALSE	1
chr8	109240509	109240509	Insertion	1	EIF3E.7	ACTGTGGCTGATAAAGGAAGAGG	G	TRUE	1
chr8	27987158	27987158	Insertion	1	ELP3.6	GCAGAGTGTTTATGAAGATGTGG	G	TRUE	4
chr8	27987157	27987157	Insertion	2	ELP3.6	GCAGAGTGTTTATGAAGATGTGG	AG	FALSE	1
chr8	27987159	27987159	Insertion	1	ELP3.6	GCAGAGTGTTTATGAAGATGTGG	A	FALSE	2
chr8	27987159	27987159	Insertion	1	ELP3.6	GCAGAGTGTTTATGAAGATGTGG	C	FALSE	1
chr8	27987159	27987159	Insertion	1	ELP3.6	GCAGAGTGTTTATGAAGATGTGG	T	FALSE	1
chr22	41489028	41489028	Insertion	1	EP300.5	CCGAGAATGTGGTGGAACCGGGG	A	TRUE	11
chr22	41489029	41489029	Insertion	3	EP300.5	CCGAGAATGTGGTGGAACCGGGG	ACC	FALSE	1
chr22	41489028	41489028	Insertion	2	EP300.5	CCGAGAATGTGGTGGAACCGGGG	AA	FALSE	1
chr22	41546086	41546086	Insertion	1	EP300.6	GAAGGTGCAGCAGGAAGTGAAGG	T	FALSE	2
chr22	41546086	41546086	Insertion	1	EP300.6	GAAGGTGCAGCAGGAAGTGAAGG	C	FALSE	1
chr22	41546085	41546085	Insertion	1	EP300.6	GAAGGTGCAGCAGGAAGTGAAGG	A	FALSE	6
chr22	41513263	41513263	Insertion	1	EP300.7	ACAGAATTGGGACTAACCAATGG	C	TRUE	4
chr22	41513264	41513264	Insertion	2	EP300.7	ACAGAATTGGGACTAACCAATGG	TG	FALSE	1
chr22	41513264	41513264	Insertion	1	EP300.7	ACAGAATTGGGACTAACCAATGG	G	FALSE	1
chr12	132471140	132471140	Insertion	1	EP400.7	GGAGCCACTCACAGGCGCGAGGG	G	TRUE	2
chr12	132471141	132471141	Insertion	1	EP400.7	GGAGCCACTCACAGGCGCGAGGG	C	FALSE	1
chr12	132471141	132471141	Insertion	1	EP400.7	GGAGCCACTCACAGGCGCGAGGG	A	FALSE	1
chr2	149402636	149402636	Insertion	2	EPC2.5	TTGCCGCGGTAGATAGGCAGCGG	TG	FALSE	1
chr2	149402638	149402638	Insertion	1	EPC2.5	TTGCCGCGGTAGATAGGCAGCGG	A	FALSE	1
chr2	149528493	149528493	Insertion	1	EPC2.6	GCAAGGAGGCGAATTGGCAGAGG	G	TRUE	5
chr2	149528495	149528495	Insertion	1	EPC2.6	GCAAGGAGGCGAATTGGCAGAGG	T	FALSE	2
chr2	149528494	149528494	Insertion	2	EPC2.6	GCAAGGAGGCGAATTGGCAGAGG	GC	FALSE	1
chr2	149539344	149539344	Insertion	1	EPC2.7	ACAGACACATCCAAAAGCACAGG	G	TRUE	1
chr2	149539345	149539345	Insertion	1	EPC2.7	ACAGACACATCCAAAAGCACAGG	T	FALSE	1
chr2	149539340	149539340	Insertion	1	EPC2.7	ACAGACACATCCAAAAGCACAGG	A	FALSE	1
chr19	45873405	45873405	Insertion	1	ERCC2.1	GCGGGAGCTCAAACGCACGCTGG	T	FALSE	50
chr19	45873405	45873405	Insertion	2	ERCC2.1	GCGGGAGCTCAAACGCACGCTGG	CA	FALSE	1
chr19	45873402	45873402	Insertion	2	ERCC2.1	GCGGGAGCTCAAACGCACGCTGG	GC	FALSE	1
chr19	45873405	45873405	Insertion	1	ERCC2.1	GCGGGAGCTCAAACGCACGCTGG	A	TRUE	3
chr19	45872357	45872357	Insertion	1	ERCC2.2	CGGGAAGACAGTATCCCTGTTGG	G	FALSE	3
chr19	45872353	45872353	Insertion	1	ERCC2.5	TGCCATGATCAGGGCCAACAGGG	A	TRUE	20
chr19	45872352	45872352	Insertion	2	ERCC2.5	TGCCATGATCAGGGCCAACAGGG	CA	FALSE	1
chr19	45867709	45867709	Insertion	1	ERCC2.6	GGCCTCGTCGAAGACCACGACGG	G	FALSE	1
chr19	45867708	45867708	Insertion	1	ERCC2.6	GGCCTCGTCGAAGACCACGACGG	A	TRUE	1
chr19	45867709	45867709	Insertion	1	ERCC2.6	GGCCTCGTCGAAGACCACGACGG	T	FALSE	1
chr10	50701209	50701209	Insertion	1	ERCC6.6	AGAATTGCCACTCTGAACGGAGG	A	TRUE	9
chr10	50740907	50740907	Insertion	1	ERCC6.7	GCAATCAAGCAAGAAAGTGGTGG	C	FALSE	1
chr6	152129252	152129252	Insertion	1	ESR1.5	ACCGTAGACCTGCGCGTTGGCGG	A	FALSE	1
chr6	152129393	152129393	Insertion	1	ESR1.6	AGGAAAGGCGACAGCTGCGGCGG	A	FALSE	1
chr6	152129393	152129393	Insertion	1	ESR1.6	AGGAAAGGCGACAGCTGCGGCGG	C	FALSE	2
chr6	152129393	152129393	Insertion	2	ESR1.6	AGGAAAGGCGACAGCTGCGGCGG	CA	FALSE	1
chr6	152129392	152129392	Insertion	1	ESR1.6	AGGAAAGGCGACAGCTGCGGCGG	G	TRUE	2
chr6	152129393	152129393	Insertion	1	ESR1.6	AGGAAAGGCGACAGCTGCGGCGG	T	FALSE	1
chr6	152129392	152129392	Insertion	3	ESR1.6	AGGAAAGGCGACAGCTGCGGCGG	GGT	FALSE	1
chr17	40879698	40879698	Insertion	1	EZH1.5	GCTTCATTGACTGAACAGGTTGG	A	TRUE	12
chr17	40872390	40872390	Insertion	1	EZH1.6	GAATCAGTACTCAGATGAGGAGG	G	TRUE	1
chr17	40872389	40872389	Insertion	1	EZH1.6	GAATCAGTACTCAGATGAGGAGG	T	FALSE	1
chr7	148524339	148524339	Insertion	1	EZH2.5	CAGAAGGAAATTTCCGAGGTGGG	A	TRUE	1
chr7	148515032	148515032	Insertion	1	EZH2.6	GGGAAGCAGGGACTGAAACGGGG	T	FALSE	11
chr7	148543622	148543622	Insertion	1	EZH2.7	ACCAAGAATGGAAACAGCGAAGG	A	FALSE	2
chr7	148543621	148543621	Insertion	1	EZH2.7	ACCAAGAATGGAAACAGCGAAGG	G	TRUE	1
chr7	148543622	148543622	Insertion	1	EZH2.7	ACCAAGAATGGAAACAGCGAAGG	C	FALSE	1
chr9	97879617	97879617	Insertion	1	FANCC.7	AGGGTCTTGCAGCAGCACCATGG	A	TRUE	21
chr14	45605370	45605370	Insertion	1	FANCM.6	GCCTTTGCCAGCAGCAGCGGAGG	G	TRUE	1
chr14	45605371	45605371	Insertion	1	FANCM.6	GCCTTTGCCAGCAGCAGCGGAGG	A	FALSE	3
chr14	45605371	45605371	Insertion	1	FANCM.6	GCCTTTGCCAGCAGCAGCGGAGG	T	FALSE	1
chr14	45644958	45644958	Insertion	1	FANCM.7	TCTGAGAGTCCACTGAGAGGCGG	C	FALSE	1
chr14	45644958	45644958	Insertion	1	FANCM.7	TCTGAGAGTCCACTGAGAGGCGG	A	FALSE	1
chr4	153249387	153249387	Insertion	1	FBXW7.7	AAGATGCATACAACGCACAGTGG	A	TRUE	10
chr4	153249388	153249388	Insertion	1	FBXW7.7	AAGATGCATACAACGCACAGTGG	G	FALSE	1
chr9	135862756	135862756	Insertion	1	GFI1B.5	GACCAACCTCAAACGAGAGCCGG	C	FALSE	1
chr9	135862756	135862756	Insertion	1	GFI1B.5	GACCAACCTCAAACGAGAGCCGG	T	FALSE	1
chr9	135862755	135862755	Insertion	1	GFI1B.5	GACCAACCTCAAACGAGAGCCGG	G	TRUE	1
chr9	135863793	135863793	Insertion	1	GFI1B.6	GCGGAGGCTGAAGTCCAAGGCGG	T	FALSE	10
chr9	135863794	135863794	Insertion	1	GFI1B.6	GCGGAGGCTGAAGTCCAAGGCGG	A	TRUE	1
chr9	135863593	135863593	Insertion	2	GFI1B.7	GGGGTCGGGACAGCACAATGGGG	TT	FALSE	2
chr9	135863593	135863593	Insertion	1	GFI1B.7	GGGGTCGGGACAGCACAATGGGG	T	FALSE	40
chr9	135546214	135546214	Insertion	2	GTF3C4.7	CCGTGGACACAGACACGCGGTGG	CG	FALSE	3
chr9	135546216	135546216	Insertion	1	GTF3C4.7	CCGTGGACACAGACACGCGGTGG	T	FALSE	1
chr9	135546216	135546216	Insertion	1	GTF3C4.7	CCGTGGACACAGACACGCGGTGG	C	FALSE	2
chr22	38201691	38201691	Insertion	1	H1F0.1	CTTCTGAATGGACTGGCGCGAGG	G	FALSE	6
chr22	38201691	38201691	Insertion	1	H1F0.1	CTTCTGAATGGACTGGCGCGAGG	A	FALSE	1
chr22	38201574	38201574	Insertion	1	H1F0.4	GAATTCCACGTCCGCCCCTGCGG	C	TRUE	2
chr22	38201574	38201574	Insertion	2	H1F0.4	GAATTCCACGTCCGCCCCTGCGG	CC	FALSE	1
chr22	38201577	38201577	Insertion	1	H1F0.4	GAATTCCACGTCCGCCCCTGCGG	T	FALSE	1
chr22	38201787	38201787	Insertion	1	H1F0.6	GGTCTGCTTGAGGACACCGGTGG	C	TRUE	1
chr22	38201787	38201787	Insertion	1	H1F0.6	GGTCTGCTTGAGGACACCGGTGG	T	FALSE	1
chr22	38201786	38201786	Insertion	1	H1F0.6	GGTCTGCTTGAGGACACCGGTGG	G	FALSE	2
chr22	38201821	38201821	Insertion	1	H1F0.7	GGCTAGCCGGAAGGACCCCGAGG	G	FALSE	6
chr22	38201823	38201823	Insertion	2	H1F0.7	GGCTAGCCGGAAGGACCCCGAGG	GC	FALSE	1
chr22	38201823	38201823	Insertion	2	H1F0.7	GGCTAGCCGGAAGGACCCCGAGG	GT	FALSE	1
chr22	38201824	38201824	Insertion	1	H1F0.7	GGCTAGCCGGAAGGACCCCGAGG	T	FALSE	1
chr3	129034532	129034532	Insertion	1	H1FX.5	GCTGGCCAAGATCTACACCGAGG	T	FALSE	20
chr3	129034532	129034532	Insertion	2	H1FX.5	GCTGGCCAAGATCTACACCGAGG	TA	FALSE	1
chr12	14927441	14927441	Insertion	1	H2AFJ.5	GGGCGGCAAAGTGCGAGCAAAGG	G	TRUE	1
chr11	118965734	118965734	Insertion	1	H2AFX.6	AAGAAGACCAGCGCCACCGTGGG	T	FALSE	1
chr5	134724776	134724776	Insertion	1	H2AFY.6	GCCACCGCCATGTCGAGCCGCGG	C	FALSE	3
chr5	134724777	134724777	Insertion	1	H2AFY.6	GCCACCGCCATGTCGAGCCGCGG	T	FALSE	1
chr5	134724706	134724706	Insertion	1	H2AFY.7	GTACCGCAGCATCCGCCCCACGG	C	TRUE	1
chr10	71835464	71835464	Insertion	1	H2AFY2.5	CAAGCTGTCCCGTTCAGCTAGGG	A	FALSE	1
chr10	71851538	71851538	Insertion	1	H2AFY2.6	GGAGTGACCATCGCCAGTGGAGG	G	TRUE	1
chr10	71851539	71851539	Insertion	1	H2AFY2.6	GGAGTGACCATCGCCAGTGGAGG	T	FALSE	5
chr10	71851537	71851537	Insertion	2	H2AFY2.6	GGAGTGACCATCGCCAGTGGAGG	AG	FALSE	1
chr10	71851539	71851539	Insertion	1	H2AFY2.6	GGAGTGACCATCGCCAGTGGAGG	A	FALSE	3
chr4	100870535	100870535	Insertion	1	H2AFZ.5	TGTCGATGAATACGGCCCACTGG	G	FALSE	1
chr4	100870533	100870533	Insertion	1	H2AFZ.5	TGTCGATGAATACGGCCCACTGG	C	TRUE	4
chr4	100870037	100870037	Insertion	1	H2AFZ.7	ATAGCAAGTTGCAAGTGACGAGG	G	TRUE	4
chr4	100870037	100870037	Insertion	1	H2AFZ.7	ATAGCAAGTTGCAAGTGACGAGG	C	FALSE	1
chr17	73775159	73775159	Insertion	1	H3F3B.5	TTCTTCACCCCGCCGGTAGAGGG	T	TRUE	5
chr17	73774902	73774902	Insertion	1	H3F3B.6	TCTTACCTGCAGCGCACCGATGG	T	FALSE	2
chr2	172782088	172782088	Insertion	3	HAT1.6	GGTAGAATATAAGAGTGCAGTGG	GCA	FALSE	1
chr2	172782089	172782089	Insertion	1	HAT1.6	GGTAGAATATAAGAGTGCAGTGG	C	FALSE	1
chr2	172782088	172782088	Insertion	1	HAT1.6	GGTAGAATATAAGAGTGCAGTGG	G	TRUE	1
chr2	172823030	172823030	Insertion	1	HAT1.7	ACTGCCAATTACCTTACACGTGG	G	FALSE	2
chr1	32768262	32768262	Insertion	1	HDAC1.5	GGATTCGGTGAGGCTTCATTGGG	G	FALSE	1
chr1	32768261	32768261	Insertion	1	HDAC1.5	GGATTCGGTGAGGCTTCATTGGG	T	FALSE	2
chr1	32790106	32790106	Insertion	1	HDAC1.6	GAGGACTGTCCAGTATTCGATGG	T	TRUE	7
chr1	32790108	32790108	Insertion	1	HDAC1.6	GAGGACTGTCCAGTATTCGATGG	G	FALSE	1
chr22	50689440	50689440	Insertion	1	HDAC10.1	GACCGCGCTTGTGTACCATGAGG	G	FALSE	52
chr22	50689440	50689440	Insertion	2	HDAC10.1	GACCGCGCTTGTGTACCATGAGG	GA	FALSE	1
chr22	50689439	50689439	Insertion	2	HDAC10.1	GACCGCGCTTGTGTACCATGAGG	TG	FALSE	1
chr22	50689440	50689440	Insertion	2	HDAC10.1	GACCGCGCTTGTGTACCATGAGG	GC	FALSE	1
chr22	50689439	50689439	Insertion	1	HDAC10.1	GACCGCGCTTGTGTACCATGAGG	T	FALSE	1
chr22	50689441	50689441	Insertion	1	HDAC10.1	GACCGCGCTTGTGTACCATGAGG	T	FALSE	1
chr22	50689328	50689328	Insertion	1	HDAC10.5	GACGCTCGATCTCGCACTCGGGG	T	FALSE	1
chr22	50689329	50689329	Insertion	1	HDAC10.5	GACGCTCGATCTCGCACTCGGGG	T	FALSE	2
chr22	50689328	50689328	Insertion	2	HDAC10.5	GACGCTCGATCTCGCACTCGGGG	CC	FALSE	1
chr3	13522798	13522798	Insertion	1	HDAC11.1	TAGCGCGGCGAGTACACGATTGG	G	FALSE	3
chr3	13522798	13522798	Insertion	2	HDAC11.1	TAGCGCGGCGAGTACACGATTGG	GT	FALSE	1
chr3	13545629	13545629	Insertion	1	HDAC11.6	GGAGCTGGAGTGGGGCACAGAGG	A	TRUE	33
chr3	13545629	13545629	Insertion	2	HDAC11.6	GGAGCTGGAGTGGGGCACAGAGG	AA	FALSE	2
chr3	13545630	13545630	Insertion	1	HDAC11.6	GGAGCTGGAGTGGGGCACAGAGG	G	FALSE	1
chr6	114265488	114265488	Insertion	1	HDAC2.6	GATGCTGTTCATGAAGACAGTGG	A	TRUE	1
chr6	114265488	114265488	Insertion	1	HDAC2.6	GATGCTGTTCATGAAGACAGTGG	T	FALSE	8
chr6	114265488	114265488	Insertion	2	HDAC2.6	GATGCTGTTCATGAAGACAGTGG	GC	FALSE	1
chr5	141009676	141009676	Insertion	1	HDAC3.7	GAGCAGAACTCAAAGAGCCCGGG	G	TRUE	2
chr2	240016737	240016737	Insertion	1	HDAC4.6	AGGGAGCCGGACGAACACGGAGG	A	TRUE	16
chr2	240016738	240016738	Insertion	1	HDAC4.6	AGGGAGCCGGACGAACACGGAGG	C	FALSE	1
chr2	239975262	239975262	Insertion	1	HDAC4.7	GCAGCGCACAACCTCCACAGCGG	T	FALSE	12
chr17	42171120	42171120	Insertion	1	HDAC5.1	CCAGCCCTGTGGAGCTACGGGGG	A	TRUE	2
chr17	42168836	42168836	Insertion	1	HDAC5.6	GAAGCTGTCGACACAGCAGGAGG	G	FALSE	4
chrX	48661108	48661108	Insertion	1	HDAC6.1	GGTGGAATCCTGGCCGGTTGAGG	A	FALSE	3
chrX	48661110	48661110	Insertion	1	HDAC6.1	GGTGGAATCCTGGCCGGTTGAGG	C	FALSE	2
chrX	48661169	48661169	Insertion	2	HDAC6.5	GAACCCCCAGTCGCCCCCTCAGG	CT	FALSE	1
chrX	48661368	48661368	Insertion	1	HDAC6.6	GAAGAAGCTCGGCCAAGCAATGG	G	TRUE	3
chrX	48661369	48661369	Insertion	1	HDAC6.6	GAAGAAGCTCGGCCAAGCAATGG	C	FALSE	1
chrX	71792601	71792601	Insertion	1	HDAC8.6	GCGGAAGATGGAGGAGCCGGAGG	G	FALSE	4
chr7	18633546	18633546	Insertion	1	HDAC9.5	AGCTTTGATCCAATGATGTGTGG	A	FALSE	12
chr7	18624991	18624991	Insertion	1	HDAC9.6	ACGGACAACAGGGTCCACCACGG	T	FALSE	31
chr7	18624991	18624991	Insertion	1	HDAC9.6	ACGGACAACAGGGTCCACCACGG	A	TRUE	1
chr7	18624990	18624990	Insertion	2	HDAC9.6	ACGGACAACAGGGTCCACCACGG	GT	FALSE	2
chr10	96333908	96333908	Insertion	1	HELLS.6	TCACTGGAGGAGTGATGCGATGG	G	TRUE	3
chr10	96333909	96333909	Insertion	1	HELLS.6	TCACTGGAGGAGTGATGCGATGG	C	FALSE	4
chr10	96333909	96333909	Insertion	3	HELLS.6	TCACTGGAGGAGTGATGCGATGG	CGA	FALSE	1
chr10	96333909	96333909	Insertion	1	HELLS.6	TCACTGGAGGAGTGATGCGATGG	T	FALSE	2
chr10	96333909	96333909	Insertion	1	HELLS.6	TCACTGGAGGAGTGATGCGATGG	A	FALSE	2
chr10	96333909	96333909	Insertion	2	HELLS.6	TCACTGGAGGAGTGATGCGATGG	AA	FALSE	1
chr10	102305780	102305780	Insertion	1	HIF1AN.6	GGATGTAAAGAACATCACCAGGG	T	FALSE	19
chr10	102305779	102305779	Insertion	1	HIF1AN.6	GGATGTAAAGAACATCACCAGGG	T	FALSE	1
chr10	102305780	102305780	Insertion	1	HIF1AN.6	GGATGTAAAGAACATCACCAGGG	A	TRUE	1
chr10	102305780	102305780	Insertion	3	HIF1AN.6	GGATGTAAAGAACATCACCAGGG	TGA	FALSE	1
chr10	102305780	102305780	Insertion	2	HIF1AN.6	GGATGTAAAGAACATCACCAGGG	TT	FALSE	1
chr22	19398264	19398264	Insertion	1	HIRA.5	GTTGCGAACTTGGTCCCGTCAGG	C	TRUE	3
chr22	19398265	19398265	Insertion	3	HIRA.5	GTTGCGAACTTGGTCCCGTCAGG	CCA	FALSE	1
chr22	19398267	19398267	Insertion	1	HIRA.5	GTTGCGAACTTGGTCCCGTCAGG	T	FALSE	1
chr22	19394780	19394780	Insertion	1	HIRA.7	CATGTGTGAACTGTGTGCGGTGG	G	TRUE	1
chr22	19394781	19394781	Insertion	1	HIRA.7	CATGTGTGAACTGTGTGCGGTGG	T	FALSE	1
chr16	30006764	30006764	Insertion	1	HIRIP3.5	TAAGTACCTCCGCCGCACGATGG	A	TRUE	12
chr16	30006765	30006765	Insertion	1	HIRIP3.5	TAAGTACCTCCGCCGCACGATGG	T	FALSE	2
chr16	30006723	30006723	Insertion	1	HIRIP3.6	GCTTCTCCTCGGGCTCCAGGTGG	C	TRUE	12
chr6	27834822	27834822	Insertion	1	HIST1H1B.6	GAAGAAGGCGAAGAAGCCCGCGG	G	FALSE	4
chr6	26056556	26056556	Insertion	1	HIST1H1C.5	GGGGGACCAGACGCCTTACGAGG	T	TRUE	19
chr6	26235020	26235020	Insertion	2	HIST1H1D.6	TGAGCTTATCACCAAGGCAGTGG	TA	FALSE	1
chr6	26235018	26235018	Insertion	2	HIST1H1D.6	TGAGCTTATCACCAAGGCAGTGG	TG	FALSE	1
chr6	26235020	26235020	Insertion	1	HIST1H1D.6	TGAGCTTATCACCAAGGCAGTGG	C	FALSE	3
chr6	26235020	26235020	Insertion	2	HIST1H1D.6	TGAGCTTATCACCAAGGCAGTGG	CC	FALSE	1
chr6	26235020	26235020	Insertion	1	HIST1H1D.6	TGAGCTTATCACCAAGGCAGTGG	T	FALSE	1
chr6	26156811	26156811	Insertion	1	HIST1H1E.5	GGCCGCTCTCAAGAAAGCGCTGG	G	TRUE	1
chr6	26108024	26108024	Insertion	1	HIST1H1T.7	GGGAATCCTGGTGCAAACCAGGG	T	FALSE	7
chr6	26108024	26108024	Insertion	1	HIST1H1T.7	GGGAATCCTGGTGCAAACCAGGG	A	TRUE	1
chr2	234763125	234763125	Insertion	1	HJURP.1	GGGTACGCTGCGCGCCATGGAGG	T	FALSE	32
chr2	234763125	234763125	Insertion	2	HJURP.1	GGGTACGCTGCGCGCCATGGAGG	TC	FALSE	1
chr2	234763124	234763124	Insertion	2	HJURP.1	GGGTACGCTGCGCGCCATGGAGG	AT	FALSE	1
chr2	234763125	234763125	Insertion	1	HJURP.1	GGGTACGCTGCGCGCCATGGAGG	C	FALSE	1
chr2	234763125	234763125	Insertion	3	HJURP.1	GGGTACGCTGCGCGCCATGGAGG	CTT	FALSE	1
chr2	234763125	234763125	Insertion	2	HJURP.1	GGGTACGCTGCGCGCCATGGAGG	TG	FALSE	1
chr2	234763124	234763124	Insertion	1	HJURP.1	GGGTACGCTGCGCGCCATGGAGG	A	TRUE	2
chr2	234762495	234762495	Insertion	1	HJURP.2	GCTGACCTACGAGACGCCACAGG	G	FALSE	7
chr2	234762496	234762496	Insertion	1	HJURP.2	GCTGACCTACGAGACGCCACAGG	A	FALSE	4
chr2	234762496	234762496	Insertion	1	HJURP.2	GCTGACCTACGAGACGCCACAGG	T	FALSE	4
chr2	234762532	234762532	Insertion	1	HJURP.6	GCCCTTCGAGGACACCCCGGTGG	C	TRUE	1
chr2	234762531	234762531	Insertion	1	HJURP.6	GCCCTTCGAGGACACCCCGGTGG	G	FALSE	3
chr2	234752883	234752883	Insertion	1	HJURP.7	GGTGAGGCCAGTGAAGGCAGCGG	G	TRUE	10
chr2	234752884	234752884	Insertion	2	HJURP.7	GGTGAGGCCAGTGAAGGCAGCGG	GA	FALSE	1
chr2	234752885	234752885	Insertion	1	HJURP.7	GGTGAGGCCAGTGAAGGCAGCGG	C	FALSE	1
chr21	38309519	38309519	Insertion	1	HLCS.6	GAAGAACCCAAACAAAGGAGAGG	T	FALSE	1
chr21	38309517	38309517	Insertion	1	HLCS.6	GAAGAACCCAAACAAAGGAGAGG	C	FALSE	8
chr21	38309518	38309518	Insertion	2	HLCS.6	GAAGAACCCAAACAAAGGAGAGG	CT	FALSE	1
chr3	148802480	148802480	Insertion	1	HLTF.1	GTTGGACTACGCTATTACACGGG	G	FALSE	1
chr3	148802479	148802479	Insertion	2	HLTF.1	GTTGGACTACGCTATTACACGGG	TT	FALSE	1
chr3	148802479	148802479	Insertion	1	HLTF.1	GTTGGACTACGCTATTACACGGG	T	FALSE	3
chr3	148782583	148782583	Insertion	1	HLTF.6	AAGGCAGATGGACTAAGCAAAGG	A	FALSE	2
chr3	148782581	148782581	Insertion	2	HLTF.6	AAGGCAGATGGACTAAGCAAAGG	TG	FALSE	1
chr3	148782583	148782583	Insertion	1	HLTF.6	AAGGCAGATGGACTAAGCAAAGG	C	FALSE	5
chr3	148778442	148778442	Insertion	1	HLTF.7	ACAGTCTGAAACTAAAGGCAGGG	A	FALSE	1
chr3	148778442	148778442	Insertion	1	HLTF.7	ACAGTCTGAAACTAAAGGCAGGG	T	FALSE	1
chr3	148778443	148778443	Insertion	1	HLTF.7	ACAGTCTGAAACTAAAGGCAGGG	A	FALSE	1
chr15	77763298	77763298	Insertion	1	HMG20A.5	GGAGCGTTACATGAAGGAACTGG	T	FALSE	1
chr15	77756710	77756710	Insertion	1	HMG20A.6	CAGCAGAAGGCAATGAACAGAGG	A	TRUE	55
chr15	77756712	77756712	Insertion	1	HMG20A.6	CAGCAGAAGGCAATGAACAGAGG	T	FALSE	3
chr15	77756712	77756712	Insertion	2	HMG20A.6	CAGCAGAAGGCAATGAACAGAGG	CC	FALSE	1
chr15	77756712	77756712	Insertion	2	HMG20A.6	CAGCAGAAGGCAATGAACAGAGG	AT	FALSE	1
chr15	77756712	77756712	Insertion	1	HMG20A.6	CAGCAGAAGGCAATGAACAGAGG	G	FALSE	2
chr15	77756710	77756710	Insertion	2	HMG20A.6	CAGCAGAAGGCAATGAACAGAGG	AA	FALSE	2
chr15	77756712	77756712	Insertion	1	HMG20A.6	CAGCAGAAGGCAATGAACAGAGG	C	FALSE	1
chr15	77756710	77756710	Insertion	3	HMG20A.6	CAGCAGAAGGCAATGAACAGAGG	AAA	FALSE	1
chr15	77756711	77756711	Insertion	3	HMG20A.6	CAGCAGAAGGCAATGAACAGAGG	ACG	FALSE	1
chr15	77763315	77763315	Insertion	1	HMG20A.7	GGAACAGTATCAGAAAACAGAGG	A	TRUE	11
chr19	3576615	3576615	Insertion	1	HMG20B.7	GAGTTCTTGGACCAAAACAAAGG	A	TRUE	3
chr6	34208665	34208665	Insertion	1	HMGA1.5	AAGCAGCCTCCGGTGAGTCCCGG	T	FALSE	4
chr6	34208665	34208665	Insertion	1	HMGA1.5	AAGCAGCCTCCGGTGAGTCCCGG	A	FALSE	1
chr6	34208664	34208664	Insertion	1	HMGA1.5	AAGCAGCCTCCGGTGAGTCCCGG	G	TRUE	2
chr6	34208665	34208665	Insertion	1	HMGA1.5	AAGCAGCCTCCGGTGAGTCCCGG	C	FALSE	1
chr12	66219094	66219094	Insertion	1	HMGA2.5	CAGCCGTCCACTTCAGCCCAGGG	C	TRUE	2
chr12	66221823	66221823	Insertion	1	HMGA2.6	AGACCCAGGGGAAGACCCAAAGG	C	TRUE	16
chr12	66221824	66221824	Insertion	1	HMGA2.6	AGACCCAGGGGAAGACCCAAAGG	A	FALSE	1
chr12	66221825	66221825	Insertion	1	HMGA2.6	AGACCCAGGGGAAGACCCAAAGG	T	FALSE	1
chr12	66221811	66221811	Insertion	1	HMGA2.7	GCCCTCTCCTAAGAGACCCAGGG	C	TRUE	3
chr4	174254093	174254093	Insertion	2	HMGB2.6	AAGATCAAAAGTGAACACCCTGG	TT	FALSE	1
chr4	174254093	174254093	Insertion	1	HMGB2.6	AAGATCAAAAGTGAACACCCTGG	T	FALSE	20
chr4	174254092	174254092	Insertion	2	HMGB2.6	AAGATCAAAAGTGAACACCCTGG	GT	FALSE	1
chrX	150154528	150154528	Insertion	2	HMGB3.2	GTTCTTTGCAGACGATGTCCGGG	TG	FALSE	1
chrX	150154529	150154529	Insertion	2	HMGB3.2	GTTCTTTGCAGACGATGTCCGGG	GG	FALSE	1
chrX	150154530	150154530	Insertion	1	HMGB3.2	GTTCTTTGCAGACGATGTCCGGG	T	FALSE	1
chrX	150154529	150154529	Insertion	1	HMGB3.2	GTTCTTTGCAGACGATGTCCGGG	G	TRUE	1
chrX	150154217	150154217	Insertion	1	HMGB3.3	GAAGTGCTCTGAGAGGTGGAAGG	T	TRUE	20
chr21	40720492	40720492	Insertion	1	HMGN1.5	CCGCAGGTCAGCTCCGCCGAAGG	G	FALSE	1
chr21	40720493	40720493	Insertion	1	HMGN1.5	CCGCAGGTCAGCTCCGCCGAAGG	T	FALSE	1
chr21	40720493	40720493	Insertion	1	HMGN1.5	CCGCAGGTCAGCTCCGCCGAAGG	A	FALSE	2
chr21	40720491	40720491	Insertion	2	HMGN1.5	CCGCAGGTCAGCTCCGCCGAAGG	CG	FALSE	1
chr21	40720493	40720493	Insertion	1	HMGN1.5	CCGCAGGTCAGCTCCGCCGAAGG	C	TRUE	1
chr6	79924727	79924727	Insertion	1	HMGN3.6	CTAGTCTCCAGAGAATACAGAGG	T	FALSE	20
chr6	79924730	79924730	Insertion	1	HMGN3.6	CTAGTCTCCAGAGAATACAGAGG	A	TRUE	1
chr6	79924727	79924727	Insertion	1	HMGN3.6	CTAGTCTCCAGAGAATACAGAGG	A	TRUE	1
chr6	79912084	79912084	Insertion	1	HMGN3.7	CCTGGAGCAAAGATTAGCAGAGG	A	FALSE	1
chr6	79912085	79912085	Insertion	1	HMGN3.7	CCTGGAGCAAAGATTAGCAGAGG	T	FALSE	1
chr6	79912084	79912084	Insertion	1	HMGN3.7	CCTGGAGCAAAGATTAGCAGAGG	C	FALSE	2
chr6	26545591	26545591	Insertion	1	HMGN4.6	AAGGGAGAGAAGCTTCCCAAAGG	C	TRUE	1
chrX	80375299	80375299	Insertion	1	HMGN5.4	CTGCAGGTCAAGGTGATATGAGG	A	FALSE	29
chr1	21103129	21103129	Insertion	2	HP1BP3.6	GGAACCTGAGAATGAAGAGAAGG	TT	FALSE	1
chr1	21103131	21103131	Insertion	3	HP1BP3.6	GGAACCTGAGAATGAAGAGAAGG	AGG	FALSE	1
chr1	21103130	21103130	Insertion	2	HP1BP3.6	GGAACCTGAGAATGAAGAGAAGG	CA	FALSE	1
chr1	21103130	21103130	Insertion	3	HP1BP3.6	GGAACCTGAGAATGAAGAGAAGG	CTA	FALSE	1
chr1	21103130	21103130	Insertion	1	HP1BP3.6	GGAACCTGAGAATGAAGAGAAGG	A	FALSE	1
chr8	21986588	21986588	Insertion	1	HR.1	GGTGCAGTCCATCTCGAGGCGGG	A	TRUE	4
chr8	21986590	21986590	Insertion	1	HR.1	GGTGCAGTCCATCTCGAGGCGGG	A	TRUE	1
chr8	21986589	21986589	Insertion	1	HR.1	GGTGCAGTCCATCTCGAGGCGGG	C	FALSE	1
chr3	122496573	122496573	Insertion	1	HSPBAP1.6	GGGATGAAAAGCATGAGCACAGG	A	FALSE	1
chr2	8822382	8822382	Insertion	1	ID2.1	GGCTCATCGGGTCGTCCACAGGG	G	FALSE	8
chr2	8822522	8822522	Insertion	1	ID2.5	GCGAGTCCAGGGCGATCTGCAGG	A	FALSE	1
chr2	8822522	8822522	Insertion	2	ID2.5	GCGAGTCCAGGGCGATCTGCAGG	AG	FALSE	2
chr2	8822523	8822523	Insertion	1	ID2.5	GCGAGTCCAGGGCGATCTGCAGG	C	TRUE	1
chr2	8822523	8822523	Insertion	1	ID2.5	GCGAGTCCAGGGCGATCTGCAGG	T	FALSE	1
chr2	8822352	8822352	Insertion	1	ID2.7	TCCGGGAGATGCCCAGGCTGTGG	A	FALSE	1
chr2	8822352	8822352	Insertion	3	ID2.7	TCCGGGAGATGCCCAGGCTGTGG	GCT	FALSE	1
chr4	184426379	184426379	Insertion	1	ING2.7	GCAGCAGCAACTGTACTCGTCGG	T	TRUE	8
chr15	41308291	41308291	Insertion	1	INO80.6	CAGGATGATAGACCTACTGGAGG	G	FALSE	6
chr15	41308290	41308290	Insertion	1	INO80.6	CAGGATGATAGACCTACTGGAGG	A	FALSE	1
chr6	393195	393195	Insertion	1	IRF4.5	CGGAGAGTTCGGCATGAGCGCGG	A	TRUE	7
chr5	3599720	3599720	Insertion	1	IRX1.6	GGAGAAGGCCGAGGACGACGAGG	G	TRUE	6
chr7	139876627	139876627	Insertion	1	JHDM1D.5	CACACACAGTACACGGGCGGGGG	G	TRUE	2
chr7	139796453	139796453	Insertion	2	JHDM1D.6	ATACAAAGCACAGACTGCAGTGG	CA	FALSE	4
chr7	139796452	139796452	Insertion	1	JHDM1D.6	ATACAAAGCACAGACTGCAGTGG	G	TRUE	2
chr7	139796453	139796453	Insertion	1	JHDM1D.6	ATACAAAGCACAGACTGCAGTGG	A	FALSE	1
chr7	139796453	139796453	Insertion	1	JHDM1D.6	ATACAAAGCACAGACTGCAGTGG	C	FALSE	1
chr19	12902725	12902725	Insertion	2	JUNB.1	GCGCTTTGAGACTCCGGTAGGGG	AA	FALSE	1
chr19	12902725	12902725	Insertion	1	JUNB.1	GCGCTTTGAGACTCCGGTAGGGG	A	FALSE	4
chr19	12902726	12902726	Insertion	1	JUNB.1	GCGCTTTGAGACTCCGGTAGGGG	T	FALSE	2
chr19	12902726	12902726	Insertion	1	JUNB.1	GCGCTTTGAGACTCCGGTAGGGG	G	TRUE	3
chr19	12902620	12902620	Insertion	1	JUNB.2	TAGCTGTGTATGAGTCGTCGTGG	A	FALSE	4
chr19	12902621	12902621	Insertion	1	JUNB.2	TAGCTGTGTATGAGTCGTCGTGG	T	FALSE	3
chr19	12902621	12902621	Insertion	1	JUNB.2	TAGCTGTGTATGAGTCGTCGTGG	C	FALSE	5
chr19	12902621	12902621	Insertion	3	JUNB.2	TAGCTGTGTATGAGTCGTCGTGG	ACT	FALSE	1
chr19	12902621	12902621	Insertion	2	JUNB.2	TAGCTGTGTATGAGTCGTCGTGG	CG	FALSE	1
chr19	12902617	12902617	Insertion	3	JUNB.2	TAGCTGTGTATGAGTCGTCGTGG	ACG	FALSE	1
chr19	12902727	12902727	Insertion	2	JUNB.5	GGCGCTTTGAGACTCCGGTAGGG	CG	FALSE	2
chr19	12902726	12902726	Insertion	1	JUNB.5	GGCGCTTTGAGACTCCGGTAGGG	C	FALSE	1
chr19	12902906	12902906	Insertion	1	JUNB.7	GGGGTAAAAGTACTGTCCCGGGG	C	TRUE	1
chr19	12902903	12902903	Insertion	1	JUNB.7	GGGGTAAAAGTACTGTCCCGGGG	G	FALSE	1
chr3	20161107	20161107	Insertion	1	KAT2B.6	GAAATTGTCCCAGCCACAGGAGG	G	FALSE	11
chr3	20167452	20167452	Insertion	1	KAT2B.7	GCAAGGTTGGAAGAGCGCAGGGG	G	TRUE	3
chr3	20167453	20167453	Insertion	1	KAT2B.7	GCAAGGTTGGAAGAGCGCAGGGG	T	FALSE	1
chr3	20167453	20167453	Insertion	2	KAT2B.7	GCAAGGTTGGAAGAGCGCAGGGG	TA	FALSE	1
chr11	65480271	65480271	Insertion	1	KAT5.5	GCGTGAAGGACATCAGTGGCCGG	T	TRUE	13
chr8	41906055	41906055	Insertion	3	KAT6A.5	TGATAGCCAATCGTAACTGCTGG	TAA	FALSE	1
chr8	41906058	41906058	Insertion	1	KAT6A.5	TGATAGCCAATCGTAACTGCTGG	C	TRUE	3
chr8	41906059	41906059	Insertion	1	KAT6A.5	TGATAGCCAATCGTAACTGCTGG	A	FALSE	1
chr8	41906059	41906059	Insertion	1	KAT6A.5	TGATAGCCAATCGTAACTGCTGG	T	FALSE	1
chr8	41906158	41906158	Insertion	2	KAT6A.7	GAGGGCTTGGCAGAGTCTGGTGG	CT	FALSE	1
chr8	41906158	41906158	Insertion	1	KAT6A.7	GAGGGCTTGGCAGAGTCTGGTGG	T	FALSE	2
chr8	41906158	41906158	Insertion	1	KAT6A.7	GAGGGCTTGGCAGAGTCTGGTGG	C	TRUE	1
chr8	41906158	41906158	Insertion	1	KAT6A.7	GAGGGCTTGGCAGAGTCTGGTGG	G	FALSE	1
chr10	76602733	76602733	Insertion	1	KAT6B.5	ATGCGGTCAGTACTTCCCATGGG	A	FALSE	1
chr10	76602731	76602731	Insertion	2	KAT6B.5	ATGCGGTCAGTACTTCCCATGGG	CC	FALSE	1
chr10	76602731	76602731	Insertion	1	KAT6B.5	ATGCGGTCAGTACTTCCCATGGG	C	TRUE	1
chr10	76602733	76602733	Insertion	1	KAT6B.5	ATGCGGTCAGTACTTCCCATGGG	G	FALSE	1
chr10	76780531	76780531	Insertion	1	KAT6B.6	GTGGAGGTGCTGCAGAGTGGTGG	A	FALSE	2
chr10	76780532	76780532	Insertion	1	KAT6B.6	GTGGAGGTGCTGCAGAGTGGTGG	G	TRUE	1
chr10	76780532	76780532	Insertion	1	KAT6B.6	GTGGAGGTGCTGCAGAGTGGTGG	C	FALSE	1
chr17	47869327	47869327	Insertion	1	KAT7.6	ACAGACAGTTCAGAAAGTGATGG	G	TRUE	2
chr17	47869328	47869328	Insertion	1	KAT7.6	ACAGACAGTTCAGAAAGTGATGG	T	FALSE	1
chr17	47895370	47895370	Insertion	1	KAT7.7	CAAGACAACTCACCATGTGCCGG	T	FALSE	2
chr17	47895369	47895369	Insertion	1	KAT7.7	CAAGACAACTCACCATGTGCCGG	A	FALSE	3
chr17	47895370	47895370	Insertion	1	KAT7.7	CAAGACAACTCACCATGTGCCGG	C	FALSE	1
chr16	31129162	31129162	Insertion	1	KAT8.5	CGGCGAGCCGGAAGTCACGGTGG	A	TRUE	2
chr16	31129163	31129163	Insertion	1	KAT8.5	CGGCGAGCCGGAAGTCACGGTGG	T	FALSE	1
chr16	31131541	31131541	Insertion	1	KAT8.7	GTCTCGAGTGAACGACCAGGAGG	C	TRUE	7
chr16	31131542	31131542	Insertion	2	KAT8.7	GTCTCGAGTGAACGACCAGGAGG	CT	FALSE	1
chr1	23405564	23405564	Insertion	2	KDM1A.6	GCTTCAGCACACCCAGGGGAAGG	CA	FALSE	1
chr1	23405565	23405565	Insertion	1	KDM1A.6	GCTTCAGCACACCCAGGGGAAGG	A	FALSE	1
chr11	67010527	67010527	Insertion	1	KDM2A.5	GTACTATAGGAACTCCAGTGAGG	T	FALSE	46
chr11	67010527	67010527	Insertion	2	KDM2A.5	GTACTATAGGAACTCCAGTGAGG	TA	FALSE	1
chr11	67010527	67010527	Insertion	1	KDM2A.5	GTACTATAGGAACTCCAGTGAGG	A	TRUE	1
chr11	67010527	67010527	Insertion	2	KDM2A.5	GTACTATAGGAACTCCAGTGAGG	TG	FALSE	1
chr11	67012741	67012741	Insertion	1	KDM2A.6	GGCCTCACAGGTGTTAACCGTGG	T	FALSE	29
chr11	67012739	67012739	Insertion	1	KDM2A.6	GGCCTCACAGGTGTTAACCGTGG	G	FALSE	1
chr11	67012743	67012743	Insertion	1	KDM2A.6	GGCCTCACAGGTGTTAACCGTGG	A	TRUE	1
chr11	67012740	67012740	Insertion	2	KDM2A.6	GGCCTCACAGGTGTTAACCGTGG	GT	FALSE	1
chr11	67012741	67012741	Insertion	1	KDM2A.6	GGCCTCACAGGTGTTAACCGTGG	C	FALSE	1
chr11	67012772	67012772	Insertion	1	KDM2A.7	GGCTCCTGACACAATCGGGGAGG	G	TRUE	1
chr11	67012769	67012769	Insertion	1	KDM2A.7	GGCTCCTGACACAATCGGGGAGG	C	FALSE	2
chr11	67012772	67012772	Insertion	1	KDM2A.7	GGCTCCTGACACAATCGGGGAGG	A	FALSE	1
chr12	121883163	121883163	Insertion	2	KDM2B.7	GGCGGGGAAGGAAGACACGGTGG	GT	FALSE	3
chr12	121883164	121883164	Insertion	3	KDM2B.7	GGCGGGGAAGGAAGACACGGTGG	CCT	FALSE	1
chr12	121883164	121883164	Insertion	1	KDM2B.7	GGCGGGGAAGGAAGACACGGTGG	A	TRUE	1
chr12	121883164	121883164	Insertion	1	KDM2B.7	GGCGGGGAAGGAAGACACGGTGG	T	FALSE	4
chr2	86669342	86669342	Insertion	1	KDM3A.5	CCACACCGACGTTACCAAGAAGG	A	TRUE	35
chr2	86669343	86669343	Insertion	1	KDM3A.5	CCACACCGACGTTACCAAGAAGG	T	FALSE	2
chr2	86669343	86669343	Insertion	1	KDM3A.5	CCACACCGACGTTACCAAGAAGG	C	FALSE	1
chr2	86705095	86705095	Insertion	1	KDM3A.6	CATACTCCAAACCCACACCGAGG	T	FALSE	141
chr2	86705095	86705095	Insertion	1	KDM3A.6	CATACTCCAAACCCACACCGAGG	A	TRUE	1
chr2	86705094	86705094	Insertion	2	KDM3A.6	CATACTCCAAACCCACACCGAGG	GT	FALSE	2
chr1	44118970	44118970	Insertion	1	KDM4A.2	CCCAAGGAGCTCATCGGGCAGGG	C	FALSE	2
chr1	44118970	44118970	Insertion	2	KDM4A.2	CCCAAGGAGCTCATCGGGCAGGG	CC	FALSE	1
chr1	44118968	44118968	Insertion	1	KDM4A.2	CCCAAGGAGCTCATCGGGCAGGG	G	TRUE	4
chr1	44118970	44118970	Insertion	2	KDM4A.2	CCCAAGGAGCTCATCGGGCAGGG	CT	FALSE	1
chr1	44160400	44160400	Insertion	1	KDM4A.6	GTATCTTCTGTAAGAAGCGGAGG	G	TRUE	2
chr1	44160401	44160401	Insertion	1	KDM4A.6	GTATCTTCTGTAAGAAGCGGAGG	A	FALSE	2
chr1	44160401	44160401	Insertion	2	KDM4A.6	GTATCTTCTGTAAGAAGCGGAGG	AT	FALSE	2
chr1	44121273	44121273	Insertion	1	KDM4A.7	AGGTTGTTCCTCCAAAAGAGTGG	A	TRUE	23
chr19	5041156	5041156	Insertion	1	KDM4B.7	TCACCAGGTACTGTACCCCGCGG	C	TRUE	14
chr12	418978	418978	Insertion	1	KDM5A.6	GGAAACCAGAGATACAGCCATGG	T	FALSE	1
chr12	418977	418977	Insertion	2	KDM5A.6	GGAAACCAGAGATACAGCCATGG	CT	FALSE	1
chr12	463247	463247	Insertion	1	KDM5A.7	GTGTCCTAAATGTGTCGCCGAGG	C	FALSE	4
chr12	463247	463247	Insertion	1	KDM5A.7	GTGTCCTAAATGTGTCGCCGAGG	A	FALSE	1
chr1	202777341	202777341	Insertion	3	KDM5B.5	TCGAAGACCGGGCACTCGGGTGG	CTC	FALSE	1
chr1	202777341	202777341	Insertion	2	KDM5B.5	TCGAAGACCGGGCACTCGGGTGG	CT	FALSE	1
chr1	202699066	202699066	Insertion	3	KDM5B.6	AGGGCCTCTCCAGTGAGCGGTGG	TAA	FALSE	1
chr1	202699065	202699065	Insertion	1	KDM5B.6	AGGGCCTCTCCAGTGAGCGGTGG	G	TRUE	1
chrX	53230809	53230809	Insertion	1	KDM5C.6	GAAGCTAGACCTGAACCTGGCGG	G	FALSE	7
chrX	53230808	53230808	Insertion	3	KDM5C.6	GAAGCTAGACCTGAACCTGGCGG	AGT	FALSE	1
chrX	53230808	53230808	Insertion	1	KDM5C.6	GAAGCTAGACCTGAACCTGGCGG	A	FALSE	1
chrY	21906381	21906381	Insertion	1	KDM5D.5	GGCTCAAAAACCGGGCACTCCGG	A	TRUE	3
chrY	21877293	21877293	Insertion	1	KDM5D.6	GAAGAACTGCCTGAGTGAGGTGG	C	FALSE	1
chrY	21877292	21877292	Insertion	1	KDM5D.6	GAAGAACTGCCTGAGTGAGGTGG	T	FALSE	1
chrX	44928892	44928892	Insertion	3	KDM6A.6	GAGATGCTGGGAAGGCCCAGTGG	TTT	FALSE	1
chrX	44928890	44928890	Insertion	1	KDM6A.6	GAGATGCTGGGAAGGCCCAGTGG	G	FALSE	1
chr17	7748908	7748908	Insertion	1	KDM6B.5	CAAAGGCTTCCCGTGCAGCGCGG	T	FALSE	20
chrX	69510412	69510412	Insertion	1	KIF4A.1	CTGAGGCTCTCCGGGCACGAAGG	A	TRUE	2
chrX	69510412	69510412	Insertion	1	KIF4A.1	CTGAGGCTCTCCGGGCACGAAGG	T	FALSE	57
chrX	69510411	69510411	Insertion	1	KIF4A.1	CTGAGGCTCTCCGGGCACGAAGG	G	FALSE	2
chrX	69510412	69510412	Insertion	1	KIF4A.1	CTGAGGCTCTCCGGGCACGAAGG	C	FALSE	1
chrX	69510413	69510413	Insertion	1	KIF4A.1	CTGAGGCTCTCCGGGCACGAAGG	G	FALSE	1
chrX	69510575	69510575	Insertion	1	KIF4A.4	GGGATCAAATACAAAATCGTAGG	T	TRUE	1
chrX	69510575	69510575	Insertion	1	KIF4A.4	GGGATCAAATACAAAATCGTAGG	A	FALSE	4
chrX	69510575	69510575	Insertion	2	KIF4A.4	GGGATCAAATACAAAATCGTAGG	TC	FALSE	1
chrX	69516945	69516945	Insertion	1	KIF4A.5	CTAGGAATAACCCCAACTGTTGG	A	FALSE	5
chrX	69516946	69516946	Insertion	1	KIF4A.5	CTAGGAATAACCCCAACTGTTGG	G	FALSE	6
chrX	69516946	69516946	Insertion	3	KIF4A.5	CTAGGAATAACCCCAACTGTTGG	CTG	FALSE	1
chrX	69516946	69516946	Insertion	1	KIF4A.5	CTAGGAATAACCCCAACTGTTGG	T	FALSE	2
chrX	69516946	69516946	Insertion	1	KIF4A.5	CTAGGAATAACCCCAACTGTTGG	C	TRUE	1
chr6	42985287	42985287	Insertion	1	KLHDC3.6	ACGGATGGCAGACTTCACCGGGG	T	FALSE	337
chr6	42985287	42985287	Insertion	1	KLHDC3.6	ACGGATGGCAGACTTCACCGGGG	C	FALSE	1
chr6	42985287	42985287	Insertion	2	KLHDC3.6	ACGGATGGCAGACTTCACCGGGG	TT	FALSE	5
chr6	42985306	42985306	Insertion	1	KLHDC3.7	GTACCACAGGAGCTTGCCCACGG	T	FALSE	2
chr6	42985304	42985304	Insertion	1	KLHDC3.7	GTACCACAGGAGCTTGCCCACGG	G	FALSE	9
chr6	42985306	42985306	Insertion	2	KLHDC3.7	GTACCACAGGAGCTTGCCCACGG	GC	FALSE	1
chr11	118369119	118369119	Insertion	1	KMT2A.7	TGTGAGACAGCAACCCACGGTGG	T	FALSE	4
chr11	118369118	118369118	Insertion	2	KMT2A.7	TGTGAGACAGCAACCCACGGTGG	GT	FALSE	1
chr19	36211056	36211056	Insertion	1	KMT2B.7	GCAGCTGGAAATGCAAGGAGGGG	G	TRUE	7
chr7	151873718	151873718	Insertion	1	KMT2C.6	GAGGCCGGCAGAGTTGGTGGTGG	C	FALSE	1
chr7	151873718	151873718	Insertion	1	KMT2C.6	GAGGCCGGCAGAGTTGGTGGTGG	T	FALSE	1
chr7	151860793	151860793	Insertion	1	KMT2C.7	GTGGCACCTGGAATTAGGGGTGG	A	FALSE	1
chr7	151860794	151860794	Insertion	1	KMT2C.7	GTGGCACCTGGAATTAGGGGTGG	G	TRUE	4
chr12	49448431	49448431	Insertion	1	KMT2D.6	GGGGACACCACTGGACACCGGGG	A	TRUE	38
chr7	104717473	104717473	Insertion	1	KMT2E.7	GGGAGACAAAGATCAAAGCATGG	A	TRUE	6
chr20	42143742	42143742	Insertion	1	L3MBTL1.1	CAAGATCTGGACCCGCGGCTTGG	C	FALSE	2
chr20	42143743	42143743	Insertion	1	L3MBTL1.1	CAAGATCTGGACCCGCGGCTTGG	T	FALSE	1
chr20	42143366	42143366	Insertion	1	L3MBTL1.6	GGCGTGACCGAATACGAAGATGG	A	TRUE	2
chr20	42143967	42143967	Insertion	1	L3MBTL1.7	TTTGAGGAGCTCAGAAGCGCTGG	G	TRUE	1
chr20	42143970	42143970	Insertion	1	L3MBTL1.7	TTTGAGGAGCTCAGAAGCGCTGG	A	FALSE	1
chr20	42143970	42143970	Insertion	1	L3MBTL1.7	TTTGAGGAGCTCAGAAGCGCTGG	C	FALSE	1
chr20	42143969	42143969	Insertion	1	L3MBTL1.7	TTTGAGGAGCTCAGAAGCGCTGG	G	TRUE	3
chr1	166960681	166960681	Insertion	1	MAEL.7	GACAAAGCTGACATATCTGGAGG	G	FALSE	1
chr1	166960680	166960680	Insertion	1	MAEL.7	GACAAAGCTGACATATCTGGAGG	A	FALSE	4
chr1	166960681	166960681	Insertion	1	MAEL.7	GACAAAGCTGACATATCTGGAGG	T	FALSE	1
chr1	166960681	166960681	Insertion	1	MAEL.7	GACAAAGCTGACATATCTGGAGG	C	TRUE	1
chr16	79633607	79633607	Insertion	1	MAF.5	CATGAGCACGCCGTGCAGCTCGG	T	FALSE	19
chr5	138652763	138652763	Insertion	1	MATR3.5	GCATGTGTCTAGGTCCTTGCAGG	A	FALSE	7
chr5	138652764	138652764	Insertion	2	MATR3.5	GCATGTGTCTAGGTCCTTGCAGG	AG	FALSE	1
chr19	19455697	19455697	Insertion	1	MAU2.6	GCATGGTTGGAGAAGAGCCGGGG	C	FALSE	4
chr19	19455695	19455695	Insertion	1	MAU2.6	GCATGGTTGGAGAAGAGCCGGGG	G	TRUE	1
chr19	19455698	19455698	Insertion	1	MAU2.6	GCATGGTTGGAGAAGAGCCGGGG	T	FALSE	1
chr19	19455695	19455695	Insertion	2	MAU2.6	GCATGGTTGGAGAAGAGCCGGGG	GG	FALSE	1
chr18	47802079	47802079	Insertion	1	MBD1.6	CGAGGGTGTGGAGTATGCCGGGG	C	FALSE	3
chr18	47802079	47802079	Insertion	2	MBD1.6	CGAGGGTGTGGAGTATGCCGGGG	CA	FALSE	1
chr18	47803516	47803516	Insertion	1	MBD1.7	AAGAGGGTGAGATCACACGCAGG	A	TRUE	2
chr18	47803517	47803517	Insertion	1	MBD1.7	AAGAGGGTGAGATCACACGCAGG	T	FALSE	1
chr19	1585065	1585065	Insertion	1	MBD3.5	GCGCTACGACTCCTCCAACCAGG	A	TRUE	1
chr19	1585065	1585065	Insertion	2	MBD3.5	GCGCTACGACTCCTCCAACCAGG	TC	FALSE	1
chr19	1585064	1585064	Insertion	1	MBD3.5	GCGCTACGACTCCTCCAACCAGG	T	FALSE	1
chr19	1584561	1584561	Insertion	1	MBD3.7	CAAGAGCGACCCGCAGAAGGCGG	T	FALSE	12
chr19	1584562	1584562	Insertion	1	MBD3.7	CAAGAGCGACCCGCAGAAGGCGG	G	FALSE	1
chr19	8953515	8953515	Insertion	1	MBD3L1.5	TGAGGTCAGATACCATCAATGGG	A	FALSE	7
chr19	8953514	8953514	Insertion	1	MBD3L1.5	TGAGGTCAGATACCATCAATGGG	C	TRUE	1
chr19	8953369	8953369	Insertion	1	MBD3L1.7	TGATGGCCAAGAGTTCACAGAGG	A	TRUE	55
chr19	8953367	8953367	Insertion	3	MBD3L1.7	TGATGGCCAAGAGTTCACAGAGG	TCA	FALSE	1
chr19	7051604	7051604	Insertion	1	MBD3L2.6	AGGCAGACAGGCTGGCCAGGCGG	G	FALSE	1
chr19	7051602	7051602	Insertion	1	MBD3L2.6	AGGCAGACAGGCTGGCCAGGCGG	C	TRUE	2
chr19	7051604	7051604	Insertion	2	MBD3L2.6	AGGCAGACAGGCTGGCCAGGCGG	TG	FALSE	1
chr3	129158618	129158618	Insertion	1	MBD4.5	GCGCTCACTAGAGGTGACGGTGG	A	TRUE	2
chr3	129158619	129158619	Insertion	1	MBD4.5	GCGCTCACTAGAGGTGACGGTGG	C	FALSE	1
chr3	129158618	129158618	Insertion	2	MBD4.5	GCGCTCACTAGAGGTGACGGTGG	AC	FALSE	1
chr3	129156753	129156753	Insertion	1	MBD4.6	GGAAAGAGTGGGAGAAGATGAGG	C	FALSE	3
chr3	129156752	129156752	Insertion	2	MBD4.6	GGAAAGAGTGGGAGAAGATGAGG	TC	FALSE	1
chr3	129156754	129156754	Insertion	3	MBD4.6	GGAAAGAGTGGGAGAAGATGAGG	TTT	FALSE	1
chr3	129156689	129156689	Insertion	1	MBD4.7	ACCAAACTGAGCAGAAGCGATGG	G	TRUE	2
chr3	129156690	129156690	Insertion	1	MBD4.7	ACCAAACTGAGCAGAAGCGATGG	A	FALSE	1
chr2	149216409	149216409	Insertion	1	MBD5.5	TGTGGGTTGGCAGCGTCGTGTGG	C	TRUE	9
chr2	149243498	149243498	Insertion	1	MBD5.6	GTTCTGAAACAGACAAGCCATGG	T	FALSE	1
chr2	149243499	149243499	Insertion	1	MBD5.6	GTTCTGAAACAGACAAGCCATGG	A	FALSE	1
chr2	149243497	149243497	Insertion	1	MBD5.6	GTTCTGAAACAGACAAGCCATGG	T	FALSE	2
chr2	149243495	149243495	Insertion	1	MBD5.6	GTTCTGAAACAGACAAGCCATGG	G	TRUE	1
chr2	149243497	149243497	Insertion	1	MBD5.6	GTTCTGAAACAGACAAGCCATGG	A	FALSE	2
chr2	149243497	149243497	Insertion	1	MBD5.6	GTTCTGAAACAGACAAGCCATGG	C	FALSE	4
chr2	149216331	149216331	Insertion	1	MBD5.7	CAGACACAGAAAATGAATGGAGG	A	TRUE	5
chr2	149216333	149216333	Insertion	1	MBD5.7	CAGACACAGAAAATGAATGGAGG	T	FALSE	1
chr12	57918799	57918799	Insertion	1	MBD6.6	GGTGGGGCCAGCATCAGAGGAGG	G	TRUE	1
chr3	127318375	127318375	Insertion	1	MCM2.7	GGAGAGGAGCTCATTGGAGATGG	A	FALSE	1
chr8	48874688	48874688	Insertion	1	MCM4.6	GTAGAGGGAACCCCAAGAAGTGG	G	TRUE	1
chr8	48874688	48874688	Insertion	2	MCM4.6	GTAGAGGGAACCCCAAGAAGTGG	GT	FALSE	1
chr8	48874689	48874689	Insertion	1	MCM4.6	GTAGAGGGAACCCCAAGAAGTGG	C	FALSE	1
chr11	64577412	64577412	Insertion	1	MEN1.5	GTGAGCTCGGGAACGTTGGTAGG	T	TRUE	4
chr11	64577412	64577412	Insertion	2	MEN1.5	GTGAGCTCGGGAACGTTGGTAGG	TT	FALSE	1
chr11	64577414	64577414	Insertion	1	MEN1.5	GTGAGCTCGGGAACGTTGGTAGG	A	FALSE	1
chr3	97664647	97664647	Insertion	1	MINA.6	GGGAAATGAGGAGGAAACAGAGG	T	FALSE	42
chr3	97664650	97664650	Insertion	1	MINA.6	GGGAAATGAGGAGGAAACAGAGG	C	FALSE	1
chr3	97664647	97664647	Insertion	2	MINA.6	GGGAAATGAGGAGGAAACAGAGG	TT	FALSE	1
chr13	20207901	20207901	Insertion	1	MPHOSPH8.6	TAGGATGGAGCAGGTTGCGGAGG	G	TRUE	2
chr13	20207901	20207901	Insertion	2	MPHOSPH8.6	TAGGATGGAGCAGGTTGCGGAGG	GG	FALSE	1
chr2	48010552	48010552	Insertion	1	MSH6.2	GGTGACGCGGAGCGCGCCAAGGG	G	FALSE	6
chr2	48010553	48010553	Insertion	1	MSH6.2	GGTGACGCGGAGCGCGCCAAGGG	A	FALSE	2
chr2	48010553	48010553	Insertion	1	MSH6.2	GGTGACGCGGAGCGCGCCAAGGG	T	FALSE	1
chr2	48010551	48010551	Insertion	2	MSH6.2	GGTGACGCGGAGCGCGCCAAGGG	TG	FALSE	1
chr2	48026272	48026272	Insertion	1	MSH6.6	GAAGAGATGAGCACAGGAGGAGG	C	FALSE	1
chr2	48026270	48026270	Insertion	1	MSH6.6	GAAGAGATGAGCACAGGAGGAGG	G	TRUE	2
chr2	48026272	48026272	Insertion	1	MSH6.6	GAAGAGATGAGCACAGGAGGAGG	A	FALSE	1
chr2	48026271	48026271	Insertion	2	MSH6.6	GAAGAGATGAGCACAGGAGGAGG	GA	FALSE	1
chr17	38282579	38282579	Insertion	1	MSL1.5	AATTAAACTGGAGTGCCAGCCGG	C	TRUE	4
chr17	38282461	38282461	Insertion	1	MSL1.6	GGATTGAACGTATGGAAAGGCGG	A	TRUE	16
chr17	38282463	38282463	Insertion	1	MSL1.6	GGATTGAACGTATGGAAAGGCGG	G	FALSE	1
chr17	38282461	38282461	Insertion	2	MSL1.6	GGATTGAACGTATGGAAAGGCGG	AA	FALSE	1
chr17	38282463	38282463	Insertion	1	MSL1.6	GGATTGAACGTATGGAAAGGCGG	T	FALSE	1
chr14	105924695	105924695	Insertion	1	MTA1.7	GCAGATCGACCAGTTCCTGGTGG	C	TRUE	4
chr11	62368904	62368904	Insertion	1	MTA2.6	GGCGGCCAACATGTACCGGGTGG	G	FALSE	2
chr2	42909611	42909611	Insertion	1	MTA3.5	AGTGTCTTAGTACCACTCGGAGG	T	TRUE	14
chr2	42909610	42909610	Insertion	2	MTA3.5	AGTGTCTTAGTACCACTCGGAGG	CT	FALSE	1
chr2	42871338	42871338	Insertion	1	MTA3.6	GACAAAGGTGAAATCAGAGTGGG	A	FALSE	2
chr2	42871338	42871338	Insertion	2	MTA3.6	GACAAAGGTGAAATCAGAGTGGG	AA	FALSE	1
chr2	42871338	42871338	Insertion	1	MTA3.6	GACAAAGGTGAAATCAGAGTGGG	C	FALSE	1
chr2	42871338	42871338	Insertion	2	MTA3.6	GACAAAGGTGAAATCAGAGTGGG	AT	FALSE	1
chr2	42909611	42909611	Insertion	1	MTA3.7	AGTGTCTTAGTACCACTCGGAGG	T	TRUE	8
chr2	42909612	42909612	Insertion	2	MTA3.7	AGTGTCTTAGTACCACTCGGAGG	AG	FALSE	1
chr2	16085656	16085656	Insertion	1	MYCN.5	TGAAGAGGAAGAAATCGACGTGG	G	TRUE	5
chr2	16085655	16085655	Insertion	2	MYCN.5	TGAAGAGGAAGAAATCGACGTGG	CG	FALSE	1
chr2	16085657	16085657	Insertion	1	MYCN.5	TGAAGAGGAAGAAATCGACGTGG	C	FALSE	1
chrX	72434310	72434310	Insertion	1	NAP1L2.2	GGCCGAGTCAGAGAACCGCAAGG	G	FALSE	23
chrX	72434310	72434310	Insertion	2	NAP1L2.2	GGCCGAGTCAGAGAACCGCAAGG	GG	FALSE	2
chrX	72434311	72434311	Insertion	2	NAP1L2.2	GGCCGAGTCAGAGAACCGCAAGG	AC	FALSE	1
chrX	72433730	72433730	Insertion	1	NAP1L2.7	GAATATGTGGATGAGGACGATGG	T	FALSE	3
chrX	92928073	92928073	Insertion	1	NAP1L3.6	GCCGCTTGTATAGAAAGAAGAGG	C	FALSE	2
chrX	92928074	92928074	Insertion	1	NAP1L3.6	GCCGCTTGTATAGAAAGAAGAGG	T	FALSE	1
chr11	2992717	2992717	Insertion	3	NAP1L4.5	CAACAGATGCGGAATCGGAATGG	CGA	FALSE	1
chr11	2992716	2992716	Insertion	1	NAP1L4.5	CAACAGATGCGGAATCGGAATGG	C	FALSE	1
chr11	2992717	2992717	Insertion	2	NAP1L4.5	CAACAGATGCGGAATCGGAATGG	TA	FALSE	1
chr11	2999551	2999551	Insertion	1	NAP1L4.6	GCAGCTTCCACGGAATCTGAAGG	A	FALSE	2
chr11	2999551	2999551	Insertion	1	NAP1L4.6	GCAGCTTCCACGGAATCTGAAGG	T	FALSE	1
chr11	2975801	2975801	Insertion	1	NAP1L4.7	GTGAAGTACAGCACAGCCCGCGG	C	TRUE	8
chr11	2975802	2975802	Insertion	1	NAP1L4.7	GTGAAGTACAGCACAGCCCGCGG	T	FALSE	1
chr4	89618770	89618770	Insertion	1	NAP1L5.5	TCTGACCAGCCGCGCTGTCAGGG	T	FALSE	1
chr4	89618770	89618770	Insertion	2	NAP1L5.5	TCTGACCAGCCGCGCTGTCAGGG	TG	FALSE	3
chr4	89618772	89618772	Insertion	1	NAP1L5.5	TCTGACCAGCCGCGCTGTCAGGG	T	FALSE	2
chr4	89618771	89618771	Insertion	1	NAP1L5.5	TCTGACCAGCCGCGCTGTCAGGG	G	TRUE	2
chr4	89618464	89618464	Insertion	1	NAP1L5.6	GGAGTACGAGGATGACGAGGAGG	C	FALSE	1
chr2	24929507	24929507	Insertion	1	NCOA1.6	GAGATACTAGGATTGACCGAGGG	A	FALSE	1
chr2	24929507	24929507	Insertion	1	NCOA1.6	GAGATACTAGGATTGACCGAGGG	C	TRUE	1
chr2	24929506	24929506	Insertion	1	NCOA1.6	GAGATACTAGGATTGACCGAGGG	G	FALSE	2
chr2	24929507	24929507	Insertion	1	NCOA1.6	GAGATACTAGGATTGACCGAGGG	T	FALSE	1
chr8	71087023	71087023	Insertion	1	NCOA2.5	AGGGCAGGGTGTCATCGACAAGG	G	TRUE	1
chr8	71087023	71087023	Insertion	1	NCOA2.5	AGGGCAGGGTGTCATCGACAAGG	C	FALSE	1
chr8	71087023	71087023	Insertion	1	NCOA2.5	AGGGCAGGGTGTCATCGACAAGG	A	FALSE	1
chr8	71087023	71087023	Insertion	2	NCOA2.5	AGGGCAGGGTGTCATCGACAAGG	AG	FALSE	1
chr8	71078958	71078958	Insertion	1	NCOA2.7	GGTCTGGCGAACCTCCGAGGCGG	C	FALSE	1
chr8	71078958	71078958	Insertion	2	NCOA2.7	GGTCTGGCGAACCTCCGAGGCGG	CG	FALSE	1
chr8	71078958	71078958	Insertion	2	NCOA2.7	GGTCTGGCGAACCTCCGAGGCGG	TG	FALSE	1
chr20	46251024	46251024	Insertion	1	NCOA3.2	TTTCGTGAATCACTGGCCAGTGG	G	FALSE	3
chr20	46251025	46251025	Insertion	1	NCOA3.2	TTTCGTGAATCACTGGCCAGTGG	A	FALSE	2
chr20	46264652	46264652	Insertion	3	NCOA3.6	AGTATTGCCAGAAGATGCCATGG	GCA	FALSE	1
chr20	46264653	46264653	Insertion	2	NCOA3.6	AGTATTGCCAGAAGATGCCATGG	CA	FALSE	4
chr20	46264653	46264653	Insertion	1	NCOA3.6	AGTATTGCCAGAAGATGCCATGG	C	FALSE	1
chr20	46265102	46265102	Insertion	1	NCOA3.7	GTAGAGGAGGAGACTCCAGAGGG	G	FALSE	30
chr20	46265102	46265102	Insertion	2	NCOA3.7	GTAGAGGAGGAGACTCCAGAGGG	GA	FALSE	1
chr20	46265102	46265102	Insertion	1	NCOA3.7	GTAGAGGAGGAGACTCCAGAGGG	A	FALSE	1
chr20	46265101	46265101	Insertion	3	NCOA3.7	GTAGAGGAGGAGACTCCAGAGGG	TGT	FALSE	1
chr20	46265102	46265102	Insertion	2	NCOA3.7	GTAGAGGAGGAGACTCCAGAGGG	GG	FALSE	1
chr20	46265099	46265099	Insertion	1	NCOA3.7	GTAGAGGAGGAGACTCCAGAGGG	T	FALSE	1
chr20	46265101	46265101	Insertion	1	NCOA3.7	GTAGAGGAGGAGACTCCAGAGGG	T	FALSE	2
chr20	33370151	33370151	Insertion	1	NCOA6.6	TGGAAGGTCATCCAAAACCATGG	A	TRUE	58
chr20	33370155	33370155	Insertion	2	NCOA6.6	TGGAAGGTCATCCAAAACCATGG	CT	FALSE	1
chr20	33370155	33370155	Insertion	1	NCOA6.6	TGGAAGGTCATCCAAAACCATGG	T	FALSE	1
chr17	16055288	16055288	Insertion	1	NCOR1.5	TAACCAGCCATCAGATACCAAGG	T	FALSE	7
chr17	16055288	16055288	Insertion	2	NCOR1.5	TAACCAGCCATCAGATACCAAGG	TA	FALSE	1
chr17	16024510	16024510	Insertion	1	NCOR1.6	AGAGAGCAAGCCACACCCCGGGG	G	FALSE	1
chr15	56152910	56152910	Insertion	1	NEDD4.3	CTCGGATATCTGCCGCCTGGTGG	C	TRUE	6
chr15	56152912	56152912	Insertion	1	NEDD4.3	CTCGGATATCTGCCGCCTGGTGG	T	FALSE	1
chr15	56152913	56152913	Insertion	1	NEDD4.5	AACGTGCATTTACCACCAGGCGG	A	FALSE	1
chr15	56152913	56152913	Insertion	1	NEDD4.5	AACGTGCATTTACCACCAGGCGG	G	FALSE	8
chr15	56142815	56142815	Insertion	1	NEDD4.6	GGACTTCCCAGCCTTTAGGAAGG	A	TRUE	8
chr15	56142816	56142816	Insertion	1	NEDD4.6	GGACTTCCCAGCCTTTAGGAAGG	C	FALSE	1
chr15	56142816	56142816	Insertion	1	NEDD4.6	GGACTTCCCAGCCTTTAGGAAGG	G	FALSE	1
chr15	56142743	56142743	Insertion	1	NEDD4.7	TATCAAAGTTACCCAGGTGGTGG	G	TRUE	1
chr15	56142745	56142745	Insertion	1	NEDD4.7	TATCAAAGTTACCCAGGTGGTGG	T	FALSE	2
chr11	129762669	129762669	Insertion	1	NFRKB.5	CCATGGCACGCGCATCATGGAGG	T	FALSE	7
chr11	129762668	129762668	Insertion	1	NFRKB.5	CCATGGCACGCGCATCATGGAGG	A	TRUE	1
chr11	129743813	129743813	Insertion	1	NFRKB.6	AGAGTGGCTCACGACCCGGGCGG	C	TRUE	23
chr11	129743813	129743813	Insertion	3	NFRKB.6	AGAGTGGCTCACGACCCGGGCGG	CCC	FALSE	1
chr11	129743815	129743815	Insertion	3	NFRKB.6	AGAGTGGCTCACGACCCGGGCGG	CTT	FALSE	1
chr11	129743813	129743813	Insertion	2	NFRKB.6	AGAGTGGCTCACGACCCGGGCGG	CC	FALSE	1
chr11	129743816	129743816	Insertion	1	NFRKB.6	AGAGTGGCTCACGACCCGGGCGG	A	FALSE	1
chr11	129743815	129743815	Insertion	2	NFRKB.6	AGAGTGGCTCACGACCCGGGCGG	CT	FALSE	2
chr8	21882784	21882784	Insertion	1	NPM2.1	CAGTAGCGCCAGTAGCACGGAGG	A	TRUE	74
chr8	21882784	21882784	Insertion	1	NPM2.1	CAGTAGCGCCAGTAGCACGGAGG	T	FALSE	1
chr8	21882785	21882785	Insertion	1	NPM2.1	CAGTAGCGCCAGTAGCACGGAGG	C	FALSE	1
chr8	21882784	21882784	Insertion	1	NPM2.1	CAGTAGCGCCAGTAGCACGGAGG	G	FALSE	1
chr8	21882785	21882785	Insertion	1	NPM2.1	CAGTAGCGCCAGTAGCACGGAGG	T	FALSE	1
chr8	21882783	21882783	Insertion	3	NPM2.1	CAGTAGCGCCAGTAGCACGGAGG	CGT	FALSE	1
chr8	21882784	21882784	Insertion	2	NPM2.1	CAGTAGCGCCAGTAGCACGGAGG	AA	FALSE	1
chr8	21882963	21882963	Insertion	1	NPM2.6	GCTGCGAGCTCAGTCAGGAGAGG	G	TRUE	49
chr8	21882962	21882962	Insertion	1	NPM2.6	GCTGCGAGCTCAGTCAGGAGAGG	A	FALSE	12
chr8	21882962	21882962	Insertion	2	NPM2.6	GCTGCGAGCTCAGTCAGGAGAGG	AT	FALSE	1
chr8	21882962	21882962	Insertion	3	NPM2.6	GCTGCGAGCTCAGTCAGGAGAGG	AGT	FALSE	1
chr8	21882964	21882964	Insertion	1	NPM2.6	GCTGCGAGCTCAGTCAGGAGAGG	C	FALSE	1
chr8	21882962	21882962	Insertion	2	NPM2.6	GCTGCGAGCTCAGTCAGGAGAGG	AG	FALSE	10
chr8	21882964	21882964	Insertion	1	NPM2.6	GCTGCGAGCTCAGTCAGGAGAGG	A	FALSE	1
chr8	21882963	21882963	Insertion	2	NPM2.6	GCTGCGAGCTCAGTCAGGAGAGG	CG	FALSE	1
chr8	21882964	21882964	Insertion	1	NPM2.6	GCTGCGAGCTCAGTCAGGAGAGG	T	FALSE	1
chr8	21882994	21882994	Insertion	1	NPM2.7	GACCTTCAGACCCCAGCTGGAGG	C	TRUE	14
chr8	21882995	21882995	Insertion	1	NPM2.7	GACCTTCAGACCCCAGCTGGAGG	T	FALSE	9
chr8	21882995	21882995	Insertion	1	NPM2.7	GACCTTCAGACCCCAGCTGGAGG	A	FALSE	1
chr8	21882995	21882995	Insertion	1	NPM2.7	GACCTTCAGACCCCAGCTGGAGG	G	FALSE	2
chr8	21882995	21882995	Insertion	2	NPM2.7	GACCTTCAGACCCCAGCTGGAGG	TA	FALSE	1
chr8	21882994	21882994	Insertion	3	NPM2.7	GACCTTCAGACCCCAGCTGGAGG	CAC	FALSE	1
chr8	21882994	21882994	Insertion	2	NPM2.7	GACCTTCAGACCCCAGCTGGAGG	CT	FALSE	1
chr8	21882991	21882991	Insertion	3	NPM2.7	GACCTTCAGACCCCAGCTGGAGG	CAG	FALSE	1
chr5	142779249	142779249	Insertion	2	NR3C1.1	TTAGAAAAAACTGTTCGACCAGG	GG	FALSE	1
chr5	142779250	142779250	Insertion	1	NR3C1.1	TTAGAAAAAACTGTTCGACCAGG	T	FALSE	1
chr5	142693725	142693725	Insertion	1	NR3C1.4	GCTTACATCTGGTCTCATGCTGG	A	TRUE	3
chr5	142693726	142693726	Insertion	1	NR3C1.4	GCTTACATCTGGTCTCATGCTGG	T	FALSE	2
chr5	142693726	142693726	Insertion	2	NR3C1.4	GCTTACATCTGGTCTCATGCTGG	TC	FALSE	1
chr5	142693726	142693726	Insertion	1	NR3C1.4	GCTTACATCTGGTCTCATGCTGG	C	FALSE	1
chr5	142780263	142780263	Insertion	1	NR3C1.6	TGAGAAGCGACAGCCAGTGAGGG	G	TRUE	3
chr5	142780264	142780264	Insertion	1	NR3C1.6	TGAGAAGCGACAGCCAGTGAGGG	T	FALSE	29
chr5	142780264	142780264	Insertion	1	NR3C1.6	TGAGAAGCGACAGCCAGTGAGGG	C	FALSE	3
chr5	142780264	142780264	Insertion	1	NR3C1.6	TGAGAAGCGACAGCCAGTGAGGG	A	FALSE	8
chr5	142780263	142780263	Insertion	2	NR3C1.6	TGAGAAGCGACAGCCAGTGAGGG	GT	FALSE	1
chr5	142780264	142780264	Insertion	2	NR3C1.6	TGAGAAGCGACAGCCAGTGAGGG	TT	FALSE	1
chr5	142780264	142780264	Insertion	2	NR3C1.6	TGAGAAGCGACAGCCAGTGAGGG	TA	FALSE	1
chr5	176618960	176618960	Insertion	1	NSD1.2	CAAAATTCAAGAGACGCCCATGG	G	FALSE	1
chr5	176618959	176618959	Insertion	1	NSD1.2	CAAAATTCAAGAGACGCCCATGG	G	FALSE	1
chr5	176618959	176618959	Insertion	1	NSD1.2	CAAAATTCAAGAGACGCCCATGG	C	TRUE	1
chr5	176618960	176618960	Insertion	3	NSD1.2	CAAAATTCAAGAGACGCCCATGG	CCA	FALSE	1
chr5	176675289	176675289	Insertion	1	NSD1.6	AAAATGCAGGGTGAACGCGGTGG	C	FALSE	1
chr5	176675289	176675289	Insertion	1	NSD1.6	AAAATGCAGGGTGAACGCGGTGG	T	FALSE	1
chr5	176675289	176675289	Insertion	1	NSD1.6	AAAATGCAGGGTGAACGCGGTGG	A	FALSE	1
chr5	176636971	176636971	Insertion	1	NSD1.7	AAGCACATAAAGATGAACGGAGG	A	TRUE	46
chr5	176636971	176636971	Insertion	2	NSD1.7	AAGCACATAAAGATGAACGGAGG	AA	FALSE	1
chr5	176636972	176636972	Insertion	2	NSD1.7	AAGCACATAAAGATGAACGGAGG	AC	FALSE	1
chr5	176636973	176636973	Insertion	1	NSD1.7	AAGCACATAAAGATGAACGGAGG	C	FALSE	1
chr5	176636971	176636971	Insertion	1	NSD1.7	AAGCACATAAAGATGAACGGAGG	C	FALSE	1
chr5	176636973	176636973	Insertion	1	NSD1.7	AAGCACATAAAGATGAACGGAGG	T	FALSE	1
chr5	176636973	176636973	Insertion	1	NSD1.7	AAGCACATAAAGATGAACGGAGG	G	FALSE	1
chr8	126114681	126114681	Insertion	1	NSMCE2.5	AGCCTGTATCAACTCTGGTATGG	G	TRUE	1
chr8	126114680	126114680	Insertion	2	NSMCE2.5	AGCCTGTATCAACTCTGGTATGG	TG	FALSE	1
chr8	126114682	126114682	Insertion	1	NSMCE2.5	AGCCTGTATCAACTCTGGTATGG	A	FALSE	1
chr8	126369494	126369494	Insertion	1	NSMCE2.6	AGAGAAGCTGACGGAACAGAAGG	C	TRUE	3
chr13	45563364	45563364	Insertion	1	NUFIP1.6	GGAGAGACTGGGCCTCCATGGGG	C	TRUE	4
chr6	17688744	17688744	Insertion	1	NUP153.7	CTGTTCAACAGACACAAGCGAGG	T	FALSE	37
chr6	17688744	17688744	Insertion	1	NUP153.7	CTGTTCAACAGACACAAGCGAGG	A	TRUE	2
chr15	41624453	41624453	Insertion	1	OIP5.6	GGAGAAGACCACGGCCCCGAGGG	C	TRUE	11
chr15	41624456	41624456	Insertion	1	OIP5.6	GGAGAAGACCACGGCCCCGAGGG	T	FALSE	1
chr15	41624455	41624455	Insertion	2	OIP5.6	GGAGAAGACCACGGCCCCGAGGG	CG	FALSE	1
chr1	52867126	52867126	Insertion	3	ORC1.5	AATCTGGATGTGAATCTCGGTGG	TGG	FALSE	1
chr1	52867126	52867126	Insertion	1	ORC1.5	AATCTGGATGTGAATCTCGGTGG	T	TRUE	15
chr1	52867127	52867127	Insertion	2	ORC1.5	AATCTGGATGTGAATCTCGGTGG	AA	FALSE	1
chr1	52867127	52867127	Insertion	2	ORC1.5	AATCTGGATGTGAATCTCGGTGG	CG	FALSE	1
chr2	201800547	201800547	Insertion	2	ORC2.5	GGATGATGAAGGGGTTGCACAGG	GT	FALSE	1
chr2	201800547	201800547	Insertion	1	ORC2.5	GGATGATGAAGGGGTTGCACAGG	T	FALSE	3
chr2	201800547	201800547	Insertion	1	ORC2.5	GGATGATGAAGGGGTTGCACAGG	C	FALSE	2
chr2	201800547	201800547	Insertion	1	ORC2.5	GGATGATGAAGGGGTTGCACAGG	A	FALSE	1
chr2	201800546	201800546	Insertion	1	ORC2.5	GGATGATGAAGGGGTTGCACAGG	G	TRUE	1
chr3	52712576	52712576	Insertion	2	PBRM1.5	TTCATCCTTATAGTCTCGGATGG	TC	FALSE	1
chr3	52712579	52712579	Insertion	1	PBRM1.5	TTCATCCTTATAGTCTCGGATGG	C	TRUE	1
chr3	52712580	52712580	Insertion	1	PBRM1.5	TTCATCCTTATAGTCTCGGATGG	A	FALSE	1
chr3	52712580	52712580	Insertion	1	PBRM1.5	TTCATCCTTATAGTCTCGGATGG	T	FALSE	1
chr3	52668722	52668722	Insertion	1	PBRM1.6	GGAGTTGTCGGAATAACCAAGGG	A	FALSE	1
chr3	52668721	52668721	Insertion	1	PBRM1.6	GGAGTTGTCGGAATAACCAAGGG	G	FALSE	3
chr19	19680365	19680365	Insertion	1	PBX4.7	GAATTTCAGCAAGCAGGCGACGG	C	FALSE	1
chr2	74734776	74734776	Insertion	1	PCGF1.5	ATCGCAATCTGGCCCCCCTGAGG	C	TRUE	4
chr2	74734780	74734780	Insertion	1	PCGF1.5	ATCGCAATCTGGCCCCCCTGAGG	A	FALSE	1
chr2	74734781	74734781	Insertion	1	PCGF1.5	ATCGCAATCTGGCCCCCCTGAGG	A	FALSE	1
chr2	74734190	74734190	Insertion	3	PCGF1.6	AAGACACTCTGTGATGGTGGTGG	TGG	FALSE	1
chr2	74734193	74734193	Insertion	1	PCGF1.6	AAGACACTCTGTGATGGTGGTGG	T	FALSE	2
chr2	74734193	74734193	Insertion	1	PCGF1.6	AAGACACTCTGTGATGGTGGTGG	C	FALSE	1
chr2	74734193	74734193	Insertion	2	PCGF1.6	AAGACACTCTGTGATGGTGGTGG	CA	FALSE	1
chr2	74734191	74734191	Insertion	1	PCGF1.6	AAGACACTCTGTGATGGTGGTGG	G	TRUE	1
chr17	36896594	36896594	Insertion	1	PCGF2.5	GATGAAGTACCCCCCGCAGAGGG	C	TRUE	3
chr17	36895358	36895358	Insertion	2	PCGF2.7	CAGATGAGATGAAACGGCGGCGG	TA	FALSE	2
chr17	36895358	36895358	Insertion	1	PCGF2.7	CAGATGAGATGAAACGGCGGCGG	C	FALSE	1
chr17	36895357	36895357	Insertion	3	PCGF2.7	CAGATGAGATGAAACGGCGGCGG	GCA	FALSE	1
chr4	727555	727555	Insertion	2	PCGF3.5	CAGACACTCGGTCACCGTGGTGG	CT	FALSE	1
chr4	727555	727555	Insertion	1	PCGF3.5	CAGACACTCGGTCACCGTGGTGG	C	FALSE	1
chr4	727554	727554	Insertion	1	PCGF3.5	CAGACACTCGGTCACCGTGGTGG	A	FALSE	1
chr4	738426	738426	Insertion	3	PCGF3.7	TTCAAACAAAGAGGCCGCGGAGG	GCG	FALSE	1
chr4	738426	738426	Insertion	1	PCGF3.7	TTCAAACAAAGAGGCCGCGGAGG	G	TRUE	1
chr10	92982720	92982720	Insertion	1	PCGF5.6	GATCAAGCCAACAACAGTGACGG	T	FALSE	10
chr10	92982720	92982720	Insertion	1	PCGF5.6	GATCAAGCCAACAACAGTGACGG	A	FALSE	2
chr10	92982718	92982718	Insertion	2	PCGF5.6	GATCAAGCCAACAACAGTGACGG	AG	FALSE	1
chr10	92982719	92982719	Insertion	1	PCGF5.6	GATCAAGCCAACAACAGTGACGG	G	TRUE	2
chr10	92982720	92982720	Insertion	1	PCGF5.6	GATCAAGCCAACAACAGTGACGG	C	FALSE	2
chr10	93000292	93000292	Insertion	1	PCGF5.7	AGCAATGATTGCCCAAGGTGTGG	G	TRUE	8
chr10	93000292	93000292	Insertion	2	PCGF5.7	AGCAATGATTGCCCAAGGTGTGG	GT	FALSE	1
chr10	93000293	93000293	Insertion	1	PCGF5.7	AGCAATGATTGCCCAAGGTGTGG	T	FALSE	1
chr10	105110589	105110589	Insertion	1	PCGF6.5	CAGAGGCCGCTTCGAGGACGAGG	C	FALSE	2
chr10	105110588	105110588	Insertion	2	PCGF6.5	CAGAGGCCGCTTCGAGGACGAGG	TC	FALSE	1
chr10	105110556	105110556	Insertion	1	PCGF6.6	GGAAGAAGAAGAGGAGCTGGAGG	G	FALSE	5
chr10	105110556	105110556	Insertion	1	PCGF6.6	GGAAGAAGAAGAGGAGCTGGAGG	T	FALSE	1
chr10	105110556	105110556	Insertion	2	PCGF6.6	GGAAGAAGAAGAGGAGCTGGAGG	GT	FALSE	1
chr10	105108674	105108674	Insertion	1	PCGF6.7	GGTATGAAGACATTCTGTGATGG	G	TRUE	2
chr10	105108675	105108675	Insertion	1	PCGF6.7	GGTATGAAGACATTCTGTGATGG	T	FALSE	1
chr4	39978141	39978141	Insertion	1	PDS5A.5	TGTGGCGTCGTGAGTGCCGACGG	G	FALSE	3
chr13	33309315	33309315	Insertion	2	PDS5B.7	GGATCTAGGCTCTTATGCAGAGG	CA	FALSE	2
chr13	33309315	33309315	Insertion	1	PDS5B.7	GGATCTAGGCTCTTATGCAGAGG	A	FALSE	2
chr13	33309315	33309315	Insertion	1	PDS5B.7	GGATCTAGGCTCTTATGCAGAGG	T	FALSE	1
chr1	33795792	33795792	Insertion	1	PHC2.6	CGTGGGATGCACCAAACGGGTGG	T	FALSE	1
chr1	33795791	33795791	Insertion	1	PHC2.6	CGTGGGATGCACCAAACGGGTGG	G	FALSE	1
chr1	33795791	33795791	Insertion	1	PHC2.6	CGTGGGATGCACCAAACGGGTGG	T	FALSE	1
chr1	33795790	33795790	Insertion	3	PHC2.6	CGTGGGATGCACCAAACGGGTGG	CGA	FALSE	1
chr1	33794612	33794612	Insertion	1	PHC2.7	CCAGCTCATCTACTTCCCGCCGG	G	FALSE	3
chr1	33794613	33794613	Insertion	1	PHC2.7	CCAGCTCATCTACTTCCCGCCGG	C	TRUE	1
chr3	169866915	169866915	Insertion	1	PHC3.5	GCTTGGCTTGCCGTTAGGGTAGG	G	TRUE	1
chr3	169866916	169866916	Insertion	1	PHC3.5	GCTTGGCTTGCCGTTAGGGTAGG	A	FALSE	1
chr3	169866916	169866916	Insertion	2	PHC3.5	GCTTGGCTTGCCGTTAGGGTAGG	GT	FALSE	1
chr3	169896620	169896620	Insertion	1	PHC3.7	TGGCTGCTGCATTCGAGAGGAGG	A	FALSE	2
chr3	169896620	169896620	Insertion	2	PHC3.7	TGGCTGCTGCATTCGAGAGGAGG	AT	FALSE	1
chr3	169896619	169896619	Insertion	1	PHC3.7	TGGCTGCTGCATTCGAGAGGAGG	G	TRUE	1
chr3	169896620	169896620	Insertion	1	PHC3.7	TGGCTGCTGCATTCGAGAGGAGG	T	FALSE	2
chr3	169896620	169896620	Insertion	1	PHC3.7	TGGCTGCTGCATTCGAGAGGAGG	C	FALSE	1
chr6	33380179	33380179	Insertion	1	PHF1.1	GACTGATGGGCTGCTATACTTGG	T	TRUE	3
chr6	33380058	33380058	Insertion	1	PHF1.5	CACCAGAGCGGCTCAGCCGGGGG	T	FALSE	2
chr6	33380503	33380503	Insertion	1	PHF1.7	CAGAGCGACAGACACAACAGAGG	C	FALSE	2
chr6	33380503	33380503	Insertion	1	PHF1.7	CAGAGCGACAGACACAACAGAGG	T	FALSE	66
chr6	33380502	33380502	Insertion	1	PHF1.7	CAGAGCGACAGACACAACAGAGG	G	FALSE	9
chr6	33380503	33380503	Insertion	2	PHF1.7	CAGAGCGACAGACACAACAGAGG	TT	FALSE	3
chr6	33380503	33380503	Insertion	1	PHF1.7	CAGAGCGACAGACACAACAGAGG	A	TRUE	2
chr6	33380502	33380502	Insertion	1	PHF1.7	CAGAGCGACAGACACAACAGAGG	T	FALSE	1
chr9	96339131	96339131	Insertion	1	PHF2.5	GATCGAGTGCGACGCCTGCAAGG	T	TRUE	14
chr9	96339130	96339130	Insertion	2	PHF2.5	GATCGAGTGCGACGCCTGCAAGG	CT	FALSE	1
chrX	54040829	54040829	Insertion	1	PHF8.6	GAGTACATGGTACCAGACAGAGG	A	TRUE	8
chrX	54040830	54040830	Insertion	1	PHF8.6	GAGTACATGGTACCAGACAGAGG	T	FALSE	1
chr6	79787212	79787212	Insertion	1	PHIP.5	CCGGTCCAGTCGGTGCGCCGGGG	G	TRUE	20
chr6	79787213	79787213	Insertion	1	PHIP.5	CCGGTCCAGTCGGTGCGCCGGGG	T	FALSE	1
chr6	79679787	79679787	Insertion	1	PHIP.6	GATACTGGTAAACTGACTGGCGG	G	FALSE	9
chr6	79679786	79679786	Insertion	1	PHIP.6	GATACTGGTAAACTGACTGGCGG	A	FALSE	1
chr6	79679787	79679787	Insertion	2	PHIP.6	GATACTGGTAAACTGACTGGCGG	GC	FALSE	1
chr6	79679787	79679787	Insertion	1	PHIP.6	GATACTGGTAAACTGACTGGCGG	C	TRUE	1
chr6	79711658	79711658	Insertion	1	PHIP.7	TGGCCGTGAAAATTGCAGGGAGG	T	FALSE	10
chr6	79711658	79711658	Insertion	2	PHIP.7	TGGCCGTGAAAATTGCAGGGAGG	TT	FALSE	1
chr5	108704307	108704307	Insertion	1	PJA2.6	GAGCTACAAAGTGATAGCAGTGG	T	FALSE	1
chr5	108704307	108704307	Insertion	2	PJA2.6	GAGCTACAAAGTGATAGCAGTGG	CT	FALSE	1
chr5	108704307	108704307	Insertion	1	PJA2.6	GAGCTACAAAGTGATAGCAGTGG	C	FALSE	1
chr5	108704307	108704307	Insertion	1	PJA2.6	GAGCTACAAAGTGATAGCAGTGG	A	FALSE	1
chr1	151400769	151400769	Insertion	1	POGZ.6	AAGAGTGGCCGGGATGACGGTGG	A	TRUE	4
chr1	151400770	151400770	Insertion	1	POGZ.6	AAGAGTGGCCGGGATGACGGTGG	C	FALSE	1
chr1	151400770	151400770	Insertion	1	POGZ.6	AAGAGTGGCCGGGATGACGGTGG	T	FALSE	1
chr1	151400770	151400770	Insertion	1	POGZ.6	AAGAGTGGCCGGGATGACGGTGG	G	FALSE	1
chrX	24735574	24735574	Insertion	1	POLA1.6	AGAGGAAGTGAAACAAGAGGCGG	G	TRUE	1
chrX	24735573	24735573	Insertion	2	POLA1.6	AGAGGAAGTGAAACAAGAGGCGG	AG	FALSE	1
chrX	24745994	24745994	Insertion	1	POLA1.7	AAAGCCATCACGACAAGCGGTGG	T	FALSE	1
chrX	24745994	24745994	Insertion	1	POLA1.7	AAAGCCATCACGACAAGCGGTGG	C	FALSE	1
chrX	24745994	24745994	Insertion	3	POLA1.7	AAAGCCATCACGACAAGCGGTGG	TTC	FALSE	1
chrX	24745994	24745994	Insertion	3	POLA1.7	AAAGCCATCACGACAAGCGGTGG	TTA	FALSE	1
chrX	24745995	24745995	Insertion	1	POLA1.7	AAAGCCATCACGACAAGCGGTGG	T	FALSE	1
chrX	24745992	24745992	Insertion	2	POLA1.7	AAAGCCATCACGACAAGCGGTGG	CG	FALSE	1
chr12	133241967	133241967	Insertion	1	POLE.6	GAAGCGCTGCAAGAACATGGAGG	T	FALSE	5
chr12	133241966	133241966	Insertion	1	POLE.6	GAAGCGCTGCAAGAACATGGAGG	A	TRUE	1
chr9	116172559	116172559	Insertion	1	POLE3.7	GGCAATGGCGGAGAGGCCCGAGG	G	FALSE	6
chr9	116172561	116172561	Insertion	1	POLE3.7	GGCAATGGCGGAGAGGCCCGAGG	T	FALSE	4
chr9	116172561	116172561	Insertion	3	POLE3.7	GGCAATGGCGGAGAGGCCCGAGG	GTT	FALSE	1
chr4	81122591	81122591	Insertion	1	PRDM8.7	CCGCAGGATTGCCAAAGACGAGG	G	TRUE	2
chr4	81122592	81122592	Insertion	1	PRDM8.7	CCGCAGGATTGCCAAAGACGAGG	T	FALSE	1
chr16	24046812	24046812	Insertion	1	PRKCB.7	ACGGACCACACGGAGCGCCGCGG	G	TRUE	30
chr16	24046813	24046813	Insertion	1	PRKCB.7	ACGGACCACACGGAGCGCCGCGG	C	FALSE	1
chr19	50187234	50187234	Insertion	1	PRMT1.7	GGAGCTCCCAGTGGAGAAGGTGG	A	TRUE	10
chr19	50187235	50187235	Insertion	1	PRMT1.7	GGAGCTCCCAGTGGAGAAGGTGG	C	FALSE	1
chr19	50187235	50187235	Insertion	1	PRMT1.7	GGAGCTCCCAGTGGAGAAGGTGG	G	FALSE	1
chr19	50187235	50187235	Insertion	1	PRMT1.7	GGAGCTCCCAGTGGAGAAGGTGG	T	FALSE	1
chr4	148594242	148594242	Insertion	1	PRMT10.5	GGATAACTCACAGGCATACACGG	T	TRUE	20
chr4	148604954	148604954	Insertion	3	PRMT10.6	GGAGCTGAAACACGACGTGAAGG	ACT	FALSE	1
chr4	148604955	148604955	Insertion	2	PRMT10.6	GGAGCTGAAACACGACGTGAAGG	CG	FALSE	1
chr4	148604955	148604955	Insertion	1	PRMT10.6	GGAGCTGAAACACGACGTGAAGG	C	FALSE	1
chr4	148604954	148604954	Insertion	1	PRMT10.6	GGAGCTGAAACACGACGTGAAGG	A	FALSE	1
chr21	48064358	48064358	Insertion	1	PRMT2.5	AGTACGACCCCGAGGACACGTGG	C	TRUE	27
chr21	48064357	48064357	Insertion	1	PRMT2.5	AGTACGACCCCGAGGACACGTGG	A	FALSE	1
chr21	48069494	48069494	Insertion	1	PRMT2.6	GCTGCTGCAGGTGTACGCGGTGG	A	FALSE	1
chr21	48069493	48069493	Insertion	2	PRMT2.6	GCTGCTGCAGGTGTACGCGGTGG	GT	FALSE	1
chr21	48069494	48069494	Insertion	1	PRMT2.6	GCTGCTGCAGGTGTACGCGGTGG	C	FALSE	1
chr21	48069493	48069493	Insertion	1	PRMT2.6	GCTGCTGCAGGTGTACGCGGTGG	G	TRUE	1
chr21	48069494	48069494	Insertion	1	PRMT2.6	GCTGCTGCAGGTGTACGCGGTGG	T	FALSE	1
chr11	20419170	20419170	Insertion	1	PRMT3.6	GACACTAGTAGATGACGAGCAGG	C	FALSE	1
chr11	20419170	20419170	Insertion	1	PRMT3.6	GACACTAGTAGATGACGAGCAGG	G	TRUE	1
chr11	20419170	20419170	Insertion	1	PRMT3.6	GACACTAGTAGATGACGAGCAGG	A	FALSE	1
chr11	20419201	20419201	Insertion	1	PRMT3.7	CACCATCCTCATCCTCCTGGAGG	G	FALSE	7
chr11	20419200	20419200	Insertion	2	PRMT3.7	CACCATCCTCATCCTCCTGGAGG	AG	FALSE	1
chr14	23397736	23397736	Insertion	1	PRMT5.5	CAGTAGGTCTGATCGTGTCTGGG	A	FALSE	1
chr14	23397339	23397339	Insertion	1	PRMT5.6	GATTCGCAGGAACTCCGAGGCGG	T	FALSE	3
chr14	23397340	23397340	Insertion	1	PRMT5.6	GATTCGCAGGAACTCCGAGGCGG	G	TRUE	2
chr14	23397340	23397340	Insertion	1	PRMT5.6	GATTCGCAGGAACTCCGAGGCGG	C	FALSE	3
chr14	23397340	23397340	Insertion	2	PRMT5.6	GATTCGCAGGAACTCCGAGGCGG	CG	FALSE	4
chr14	23397340	23397340	Insertion	1	PRMT5.6	GATTCGCAGGAACTCCGAGGCGG	A	FALSE	4
chr14	23397339	23397339	Insertion	2	PRMT5.6	GATTCGCAGGAACTCCGAGGCGG	TA	FALSE	1
chr14	23397340	23397340	Insertion	3	PRMT5.6	GATTCGCAGGAACTCCGAGGCGG	CGA	FALSE	1
chr14	23397340	23397340	Insertion	3	PRMT5.6	GATTCGCAGGAACTCCGAGGCGG	CGG	FALSE	1
chr14	23397809	23397809	Insertion	1	PRMT5.7	GATGGAAGACAGGCATGCAGAGG	G	TRUE	19
chr14	23397810	23397810	Insertion	1	PRMT5.7	GATGGAAGACAGGCATGCAGAGG	C	FALSE	2
chr14	23397809	23397809	Insertion	2	PRMT5.7	GATGGAAGACAGGCATGCAGAGG	GC	FALSE	1
chr14	23397808	23397808	Insertion	2	PRMT5.7	GATGGAAGACAGGCATGCAGAGG	TG	FALSE	3
chr14	23397808	23397808	Insertion	1	PRMT5.7	GATGGAAGACAGGCATGCAGAGG	T	FALSE	1
chr14	23397810	23397810	Insertion	1	PRMT5.7	GATGGAAGACAGGCATGCAGAGG	T	FALSE	2
chr1	107599408	107599408	Insertion	1	PRMT6.6	GAGGGAACTGAAGAGGAAGATGG	A	TRUE	7
chr1	107599409	107599409	Insertion	1	PRMT6.6	GAGGGAACTGAAGAGGAAGATGG	C	FALSE	1
chr1	107599409	107599409	Insertion	1	PRMT6.6	GAGGGAACTGAAGAGGAAGATGG	T	FALSE	1
chr1	107599511	107599511	Insertion	1	PRMT6.7	GGTCCGCGATCATCTCCTCGTGG	G	FALSE	13
chr1	107599511	107599511	Insertion	1	PRMT6.7	GGTCCGCGATCATCTCCTCGTGG	T	FALSE	2
chr16	68373827	68373827	Insertion	1	PRMT7.7	GGGGAAGATCAAGTGCACCATGG	A	TRUE	95
chr16	68373827	68373827	Insertion	2	PRMT7.7	GGGGAAGATCAAGTGCACCATGG	AT	FALSE	2
chr12	3649826	3649826	Insertion	1	PRMT8.5	ACATGATGGACGCATTGCACGGG	C	FALSE	1
chr12	3677922	3677922	Insertion	1	PRMT8.7	GGAGCTGCCTGTGGAGAAGGTGG	A	TRUE	6
chr12	3677919	3677919	Insertion	2	PRMT8.7	GGAGCTGCCTGTGGAGAAGGTGG	GA	FALSE	1
chr3	9000666	9000666	Insertion	1	RAD18.5	ATAGATGATTTGCTGCGGTGTGG	T	FALSE	1
chr3	9000665	9000665	Insertion	1	RAD18.5	ATAGATGATTTGCTGCGGTGTGG	C	FALSE	3
chr3	9000666	9000666	Insertion	1	RAD18.5	ATAGATGATTTGCTGCGGTGTGG	G	TRUE	1
chr3	8983374	8983374	Insertion	1	RAD18.6	CCAGACAGTCTTTAAAGCAGGGG	C	FALSE	3
chr3	8983374	8983374	Insertion	2	RAD18.6	CCAGACAGTCTTTAAAGCAGGGG	CT	FALSE	1
chr3	8983374	8983374	Insertion	1	RAD18.6	CCAGACAGTCTTTAAAGCAGGGG	A	FALSE	1
chr3	8983374	8983374	Insertion	1	RAD18.6	CCAGACAGTCTTTAAAGCAGGGG	T	FALSE	1
chr8	117868911	117868911	Insertion	2	RAD21.5	GCAGCCTGCACATGACGATATGG	TC	FALSE	1
chr8	117868912	117868912	Insertion	1	RAD21.5	GCAGCCTGCACATGACGATATGG	C	FALSE	1
chr8	117868912	117868912	Insertion	1	RAD21.5	GCAGCCTGCACATGACGATATGG	G	TRUE	1
chr8	117869679	117869679	Insertion	1	RAD21.6	GATCGTGAGATAATGAGAGAAGG	C	FALSE	1
chr8	117869679	117869679	Insertion	1	RAD21.6	GATCGTGAGATAATGAGAGAAGG	A	FALSE	3
chr8	117869678	117869678	Insertion	1	RAD21.6	GATCGTGAGATAATGAGAGAAGG	T	FALSE	2
chr1	46715747	46715747	Insertion	1	RAD54L.5	TGATTGGTTAGCTGACTCAAAGG	A	FALSE	10
chr1	46715748	46715748	Insertion	2	RAD54L.5	TGATTGGTTAGCTGACTCAAAGG	GT	FALSE	1
chr1	46725720	46725720	Insertion	1	RAD54L.7	GGGAGGCTCATACAGAACCAAGG	T	FALSE	10
chr3	51667655	51667655	Insertion	1	RAD54L2.7	GAGAGGTTTAAGACCAGCAGTGG	C	FALSE	1
chr3	51667655	51667655	Insertion	1	RAD54L2.7	GAGAGGTTTAAGACCAGCAGTGG	A	FALSE	1
chr11	36614604	36614604	Insertion	1	RAG2.6	AACATCAACAGAAGATCCAGGGG	G	FALSE	2
chr11	36614605	36614605	Insertion	1	RAG2.6	AACATCAACAGAAGATCCAGGGG	A	FALSE	1
chr11	36614605	36614605	Insertion	2	RAG2.6	AACATCAACAGAAGATCCAGGGG	AT	FALSE	1
chr11	36614605	36614605	Insertion	1	RAG2.6	AACATCAACAGAAGATCCAGGGG	C	TRUE	1
chr11	36615175	36615175	Insertion	1	RAG2.7	AAATCCACCAGGAAAACACAGGG	C	TRUE	6
chr17	38508716	38508716	Insertion	1	RARA.6	GAGGGTGATCTGGTCGGCGATGG	A	FALSE	1
chr17	38508716	38508716	Insertion	1	RARA.6	GAGGGTGATCTGGTCGGCGATGG	T	FALSE	2
chr17	38508716	38508716	Insertion	1	RARA.6	GAGGGTGATCTGGTCGGCGATGG	C	FALSE	2
chr17	38508715	38508715	Insertion	1	RARA.6	GAGGGTGATCTGGTCGGCGATGG	G	TRUE	6
chr17	38508720	38508720	Insertion	1	RARA.6	GAGGGTGATCTGGTCGGCGATGG	C	FALSE	1
chr17	38510684	38510684	Insertion	1	RARA.7	GGGCAGCAGCTGGTTGGCGAAGG	T	FALSE	1
chr17	38510684	38510684	Insertion	1	RARA.7	GGGCAGCAGCTGGTTGGCGAAGG	C	FALSE	1
chr13	48878135	48878135	Insertion	1	RB1.6	GCTCTGGGTCCTCCTCAGGAGGG	T	FALSE	16
chr1	33123031	33123031	Insertion	1	RBBP4.5	ATTGCCGTTACAGACCAGAAGGG	A	TRUE	57
chr1	33123030	33123030	Insertion	2	RBBP4.5	ATTGCCGTTACAGACCAGAAGGG	CA	FALSE	2
chr1	33123035	33123035	Insertion	1	RBBP4.5	ATTGCCGTTACAGACCAGAAGGG	G	FALSE	1
chr1	33123167	33123167	Insertion	1	RBBP4.6	CACTACGACAGTGAGAAAGGAGG	A	TRUE	34
chr1	33123167	33123167	Insertion	3	RBBP4.6	CACTACGACAGTGAGAAAGGAGG	AAA	FALSE	1
chr1	33123168	33123168	Insertion	2	RBBP4.6	CACTACGACAGTGAGAAAGGAGG	AT	FALSE	1
chr1	33123169	33123169	Insertion	1	RBBP4.6	CACTACGACAGTGAGAAAGGAGG	C	FALSE	1
chrX	16887266	16887266	Insertion	1	RBBP7.1	TACACCGTTTCTATATGACCTGG	C	FALSE	1
chrX	16887266	16887266	Insertion	1	RBBP7.1	TACACCGTTTCTATATGACCTGG	A	FALSE	1
chrX	16887258	16887258	Insertion	1	RBBP7.5	GAAGAGCATGGGTCATAACCAGG	A	TRUE	8
chrX	16887259	16887259	Insertion	1	RBBP7.5	GAAGAGCATGGGTCATAACCAGG	T	FALSE	2
chrX	16887256	16887256	Insertion	2	RBBP7.5	GAAGAGCATGGGTCATAACCAGG	AT	FALSE	1
chrX	16887259	16887259	Insertion	2	RBBP7.5	GAAGAGCATGGGTCATAACCAGG	TT	FALSE	1
chrX	16887257	16887257	Insertion	1	RBBP7.5	GAAGAGCATGGGTCATAACCAGG	T	FALSE	1
chrX	16887259	16887259	Insertion	1	RBBP7.5	GAAGAGCATGGGTCATAACCAGG	C	FALSE	1
chrX	16871930	16871930	Insertion	1	RBBP7.7	ATAAACGCAGGACCAAAAGAAGG	T	FALSE	11
chrX	16871931	16871931	Insertion	1	RBBP7.7	ATAAACGCAGGACCAAAAGAAGG	G	FALSE	1
chrX	16871930	16871930	Insertion	2	RBBP7.7	ATAAACGCAGGACCAAAAGAAGG	TT	FALSE	2
chr16	53468647	53468647	Insertion	1	RBL2.5	CCGCCTCAACATGGACGAGGCGG	T	FALSE	2
chr16	53468645	53468645	Insertion	2	RBL2.5	CCGCCTCAACATGGACGAGGCGG	CG	FALSE	2
chr16	53468646	53468646	Insertion	1	RBL2.5	CCGCCTCAACATGGACGAGGCGG	G	TRUE	7
chr16	53468647	53468647	Insertion	2	RBL2.5	CCGCCTCAACATGGACGAGGCGG	TA	FALSE	1
chr16	53468647	53468647	Insertion	1	RBL2.5	CCGCCTCAACATGGACGAGGCGG	A	FALSE	1
chr16	53468553	53468553	Insertion	2	RBL2.6	GGAGGAGGAGGACGACGGCGAGG	GA	FALSE	1
chr16	53468605	53468605	Insertion	2	RBL2.7	CCACCCCTCAGATCCAGCAGCGG	AG	FALSE	1
chr16	53468607	53468607	Insertion	1	RBL2.7	CCACCCCTCAGATCCAGCAGCGG	T	FALSE	1
chr16	53468607	53468607	Insertion	1	RBL2.7	CCACCCCTCAGATCCAGCAGCGG	C	FALSE	1
chrX	47034442	47034442	Insertion	1	RBM10.6	CAAGTGACTAAACTCGACGAAGG	T	FALSE	3
chrX	47034442	47034442	Insertion	1	RBM10.6	CAAGTGACTAAACTCGACGAAGG	A	TRUE	1
chrX	47039401	47039401	Insertion	1	RBM10.7	AAGCAGACCCAACTGAACCGCGG	A	TRUE	15
chr13	50125478	50125478	Insertion	1	RCBTB1.6	AAGCCCAGCACACATCATGGTGG	G	FALSE	2
chr13	50125478	50125478	Insertion	1	RCBTB1.6	AAGCCCAGCACACATCATGGTGG	T	FALSE	13
chr13	50125479	50125479	Insertion	1	RCBTB1.6	AAGCCCAGCACACATCATGGTGG	G	FALSE	1
chr13	50134097	50134097	Insertion	1	RCBTB1.7	CAAGTGGTGGAAGTAGCTTGTGG	G	FALSE	4
chr13	50134097	50134097	Insertion	1	RCBTB1.7	CAAGTGGTGGAAGTAGCTTGTGG	T	FALSE	1
chr1	28858437	28858437	Insertion	1	RCC1.5	GGCCCTGGTATCCATTCCGGAGG	C	TRUE	1
chr1	28858438	28858438	Insertion	1	RCC1.5	GGCCCTGGTATCCATTCCGGAGG	A	FALSE	1
chr1	28858438	28858438	Insertion	1	RCC1.5	GGCCCTGGTATCCATTCCGGAGG	T	FALSE	1
chr11	63683902	63683902	Insertion	1	RCOR2.6	GTGATGGAGAAGCCGAGCGCGGG	G	TRUE	2
chr11	63683903	63683903	Insertion	1	RCOR2.6	GTGATGGAGAAGCCGAGCGCGGG	T	FALSE	1
chr11	63683903	63683903	Insertion	2	RCOR2.6	GTGATGGAGAAGCCGAGCGCGGG	GA	FALSE	1
chr11	63683903	63683903	Insertion	1	RCOR2.6	GTGATGGAGAAGCCGAGCGCGGG	C	FALSE	1
chr11	63683903	63683903	Insertion	1	RCOR2.6	GTGATGGAGAAGCCGAGCGCGGG	A	FALSE	2
chr4	57776889	57776889	Insertion	1	REST.5	TGCAAGTCATACATGTCGTTAGG	T	FALSE	1
chr4	57776857	57776857	Insertion	3	REST.6	GGAGGGCTGTTTACCAGCAGTGG	GCG	FALSE	1
chr4	57776940	57776940	Insertion	1	REST.7	TTTGCCAGCATAATAAGCTGAGG	C	FALSE	1
chr4	57776940	57776940	Insertion	1	REST.7	TTTGCCAGCATAATAAGCTGAGG	T	FALSE	1
chr4	57776940	57776940	Insertion	2	REST.7	TTTGCCAGCATAATAAGCTGAGG	TT	FALSE	1
chr4	57776939	57776939	Insertion	1	REST.7	TTTGCCAGCATAATAAGCTGAGG	G	TRUE	1
chr6	33176633	33176633	Insertion	1	RING1.5	CCAGAATGCCAGCAAAACGTGGG	A	TRUE	17
chr6	33176633	33176633	Insertion	2	RING1.5	CCAGAATGCCAGCAAAACGTGGG	AA	FALSE	3
chr6	33176637	33176637	Insertion	1	RING1.5	CCAGAATGCCAGCAAAACGTGGG	T	FALSE	2
chr6	33176637	33176637	Insertion	2	RING1.5	CCAGAATGCCAGCAAAACGTGGG	AT	FALSE	1
chr6	33176636	33176636	Insertion	2	RING1.5	CCAGAATGCCAGCAAAACGTGGG	AT	FALSE	2
chr6	33176636	33176636	Insertion	2	RING1.5	CCAGAATGCCAGCAAAACGTGGG	AG	FALSE	1
chr6	33179598	33179598	Insertion	1	RING1.7	GAGGCAACAGCAGGAAGCAGGGG	A	FALSE	1
chr6	33179598	33179598	Insertion	2	RING1.7	GAGGCAACAGCAGGAAGCAGGGG	CA	FALSE	1
chr1	185067471	185067471	Insertion	1	RNF2.6	AAGATGACAGTGCACAGACGAGG	G	TRUE	2
chr1	185067470	185067470	Insertion	3	RNF2.6	AAGATGACAGTGCACAGACGAGG	AGT	FALSE	1
chr9	104302549	104302549	Insertion	1	RNF20.5	AGAAATGTTGGATCAGCGGCAGG	A	FALSE	2
chr9	104302548	104302548	Insertion	1	RNF20.5	AGAAATGTTGGATCAGCGGCAGG	C	TRUE	2
chr9	104303247	104303247	Insertion	1	RNF20.6	TTATCCCGGAAGCTAAACAGTGG	A	TRUE	7
chr9	104303250	104303250	Insertion	1	RNF20.6	TTATCCCGGAAGCTAAACAGTGG	T	FALSE	3
chr9	104309768	104309768	Insertion	1	RNF20.7	ACTTCGGCAAGACTTTGAGGAGG	G	TRUE	1
chr9	104309769	104309769	Insertion	1	RNF20.7	ACTTCGGCAAGACTTTGAGGAGG	C	FALSE	1
chr16	30774500	30774500	Insertion	1	RNF40.6	AGAGCGGCTGGAACAACGGCAGG	A	FALSE	1
chr16	30774503	30774503	Insertion	1	RNF40.6	AGAGCGGCTGGAACAACGGCAGG	T	FALSE	1
chr16	30774502	30774502	Insertion	1	RNF40.6	AGAGCGGCTGGAACAACGGCAGG	C	TRUE	2
chr7	7680029	7680029	Insertion	2	RPA3.5	TGGACATGATGGACTTGCCCAGG	CA	FALSE	1
chr7	7680029	7680029	Insertion	1	RPA3.5	TGGACATGATGGACTTGCCCAGG	A	FALSE	1
chr11	77389141	77389141	Insertion	1	RSF1.7	GATGACATCAAAGAAGCCGATGG	G	FALSE	2
chr3	127842470	127842470	Insertion	1	RUVBL1.4	CGAGAGCGGCTTGGCCAAGCAGG	T	FALSE	3
chr3	127842471	127842471	Insertion	1	RUVBL1.4	CGAGAGCGGCTTGGCCAAGCAGG	A	TRUE	1
chr3	18457587	18457587	Insertion	1	SATB1.6	GCATCTGTCACGTAAGACAGTGG	A	TRUE	4
chr3	18436304	18436304	Insertion	1	SATB1.7	GCCATGGGAGAGCTGCGCAGGGG	A	FALSE	1
chr2	200298092	200298092	Insertion	1	SATB2.6	AGAGCTGTGAGAATACCCCAGGG	C	TRUE	4
chr2	200173595	200173595	Insertion	3	SATB2.7	GGGGAAGGTTCAGGAAGCGACGG	GTA	FALSE	1
chr1	41512203	41512203	Insertion	1	SCMH1.6	AGAGTTTCTCCAGGAAGCGGAGG	G	TRUE	2
chr1	41514462	41514462	Insertion	1	SCMH1.7	AGCCTGCTGCAACACCACAGAGG	A	TRUE	1
chr1	41514463	41514463	Insertion	1	SCMH1.7	AGCCTGCTGCAACACCACAGAGG	A	TRUE	16
chr16	30970161	30970161	Insertion	2	SETD1A.5	TAGCGGTACACCTTCTGAGAAGG	AG	FALSE	1
chr16	30970161	30970161	Insertion	2	SETD1A.5	TAGCGGTACACCTTCTGAGAAGG	TA	FALSE	1
chr3	47125266	47125266	Insertion	1	SETD2.7	AGAACAGCCAGATAAAACAGTGG	T	FALSE	8
chr16	58549760	58549760	Insertion	1	SETD6.6	TCAGCTCCAGCCCCACCCGCCGG	C	TRUE	1
chr16	58549760	58549760	Insertion	1	SETD6.6	TCAGCTCCAGCCCCACCCGCCGG	A	FALSE	1
chr16	58550394	58550394	Insertion	1	SETD6.7	GCAGGCCAGAGGAGGAGCGCCGG	G	TRUE	2
chr16	58550395	58550395	Insertion	2	SETD6.7	GCAGGCCAGAGGAGGAGCGCCGG	TA	FALSE	1
chr16	58550395	58550395	Insertion	1	SETD6.7	GCAGGCCAGAGGAGGAGCGCCGG	C	FALSE	1
chr16	58550395	58550395	Insertion	3	SETD6.7	GCAGGCCAGAGGAGGAGCGCCGG	AAA	FALSE	1
chr16	58550395	58550395	Insertion	1	SETD6.7	GCAGGCCAGAGGAGGAGCGCCGG	T	FALSE	1
chr4	140477273	140477273	Insertion	1	SETD7.1	GGATAGCGACGACGAGATGGTGG	T	FALSE	2
chr4	140477272	140477272	Insertion	1	SETD7.1	GGATAGCGACGACGAGATGGTGG	A	TRUE	1
chr4	140468179	140468179	Insertion	1	SETD7.5	GACGATGACGGATTACCGCACGG	G	FALSE	7
chr4	140468179	140468179	Insertion	2	SETD7.5	GACGATGACGGATTACCGCACGG	GG	FALSE	1
chr4	140468106	140468106	Insertion	1	SETD7.6	TTCACGGAGAAAAGAACGGACGG	G	FALSE	2
chr1	150900296	150900296	Insertion	1	SETDB1.5	TGAGGAACTGGGTATCTCTATGG	T	TRUE	10
chr1	150900296	150900296	Insertion	2	SETDB1.5	TGAGGAACTGGGTATCTCTATGG	TT	FALSE	1
chr1	150900236	150900236	Insertion	1	SETDB1.6	GGATGCAGCAACAGCTACAGTGG	A	TRUE	3
chr1	150900237	150900237	Insertion	1	SETDB1.6	GGATGCAGCAACAGCTACAGTGG	T	FALSE	1
chr1	150900237	150900237	Insertion	1	SETDB1.6	GGATGCAGCAACAGCTACAGTGG	C	FALSE	1
chr1	150900235	150900235	Insertion	2	SETDB1.6	GGATGCAGCAACAGCTACAGTGG	TA	FALSE	1
chr3	4345078	4345078	Insertion	2	SETMAR.5	CGGAAGCGGCAAAGACGACACGG	GT	FALSE	1
chr6	146268702	146268702	Insertion	1	SHPRH.7	GATGGGTCTTGGAAAGACAGTGG	G	FALSE	1
chr10	69666649	69666649	Insertion	1	SIRT1.5	TACCCAGAACATAGACACGCTGG	A	TRUE	5
chr10	69666650	69666650	Insertion	1	SIRT1.5	TACCCAGAACATAGACACGCTGG	G	FALSE	1
chr10	69672470	69672470	Insertion	1	SIRT1.6	GAGTCTTCTGAAACATGAAGAGG	C	FALSE	3
chr10	69672470	69672470	Insertion	1	SIRT1.6	GAGTCTTCTGAAACATGAAGAGG	A	FALSE	1
chr10	69672469	69672469	Insertion	3	SIRT1.6	GAGTCTTCTGAAACATGAAGAGG	TCA	FALSE	1
chr10	69672469	69672469	Insertion	2	SIRT1.6	GAGTCTTCTGAAACATGAAGAGG	TA	FALSE	1
chr10	69672470	69672470	Insertion	1	SIRT1.6	GAGTCTTCTGAAACATGAAGAGG	G	TRUE	1
chr10	69672515	69672515	Insertion	2	SIRT1.7	ACAATCACTGAAGAATCTGGTGG	GC	FALSE	1
chr10	69672515	69672515	Insertion	1	SIRT1.7	ACAATCACTGAAGAATCTGGTGG	G	FALSE	1
chr10	69672514	69672514	Insertion	1	SIRT1.7	ACAATCACTGAAGAATCTGGTGG	A	FALSE	1
chr11	232999	232999	Insertion	1	SIRT3.5	TCTACACGCAGAACATCGATGGG	G	FALSE	3
chr11	232999	232999	Insertion	1	SIRT3.5	TCTACACGCAGAACATCGATGGG	T	FALSE	2
chr6	13599372	13599372	Insertion	1	SIRT5.6	CCACTAGACATAAATCACAGTGG	T	FALSE	14
chr6	13599371	13599371	Insertion	1	SIRT5.6	CCACTAGACATAAATCACAGTGG	G	FALSE	1
chr19	4182473	4182473	Insertion	1	SIRT6.6	CAGACGCGCTCACCTCCGGGAGG	C	TRUE	10
chr17	79875582	79875582	Insertion	1	SIRT7.7	GCAGGTGTGCGACGACCCGGAGG	G	FALSE	4
chrX	128657288	128657288	Insertion	2	SMARCA1.5	CTCTATGACCACGATAGTGGCGG	AG	FALSE	1
chr9	2186189	2186189	Insertion	1	SMARCA2.6	GGATGAAAGCAATGAAGAGGAGG	G	TRUE	1
chr19	11096883	11096883	Insertion	1	SMARCA4.6	GGCATGCTCAGAGCCACCCAGGG	A	FALSE	2
chr19	11096881	11096881	Insertion	1	SMARCA4.6	GGCATGCTCAGAGCCACCCAGGG	G	FALSE	9
chr19	11138481	11138481	Insertion	1	SMARCA4.7	AAGAAGCTCAAATTTACCCGAGG	G	FALSE	6
chr19	11138483	11138483	Insertion	1	SMARCA4.7	AAGAAGCTCAAATTTACCCGAGG	C	TRUE	1
chr4	144435174	144435174	Insertion	2	SMARCA5.6	GGGAGCAACAGCAGCAACAAAGG	AA	FALSE	1
chr4	144435174	144435174	Insertion	1	SMARCA5.6	GGGAGCAACAGCAGCAACAAAGG	A	TRUE	4
chr4	144435176	144435176	Insertion	1	SMARCA5.6	GGGAGCAACAGCAGCAACAAAGG	G	FALSE	1
chr4	144435175	144435175	Insertion	2	SMARCA5.6	GGGAGCAACAGCAGCAACAAAGG	AC	FALSE	1
chr22	24133962	24133962	Insertion	1	SMARCB1.6	GAGAACCTCGGAACATACGGAGG	T	FALSE	1
chr22	24133960	24133960	Insertion	1	SMARCB1.6	GAGAACCTCGGAACATACGGAGG	A	TRUE	1
chr22	24133960	24133960	Insertion	1	SMARCB1.6	GAGAACCTCGGAACATACGGAGG	T	FALSE	1
chr3	47823131	47823131	Insertion	1	SMARCC1.5	AGACCCGCACCGAATCCAGCTGG	C	TRUE	1
chr3	47752235	47752235	Insertion	2	SMARCC1.6	GAATGAGGAGGATTATGAGGTGG	CA	FALSE	2
chr3	47752235	47752235	Insertion	1	SMARCC1.6	GAATGAGGAGGATTATGAGGTGG	A	FALSE	1
chr3	47752235	47752235	Insertion	1	SMARCC1.6	GAATGAGGAGGATTATGAGGTGG	C	FALSE	1
chr3	47752234	47752234	Insertion	1	SMARCC1.6	GAATGAGGAGGATTATGAGGTGG	T	FALSE	1
chr3	47752237	47752237	Insertion	2	SMARCC1.6	GAATGAGGAGGATTATGAGGTGG	TT	FALSE	1
chr12	56571862	56571862	Insertion	1	SMARCC2.6	GTGTTCATGCCATTGAGCGGAGG	A	FALSE	3
chr12	56563423	56563423	Insertion	2	SMARCC2.7	GGAAGTGCTGAAGGAAGTGGTGG	TT	FALSE	1
chr12	56563422	56563422	Insertion	1	SMARCC2.7	GGAAGTGCTGAAGGAAGTGGTGG	A	FALSE	3
chr12	56563423	56563423	Insertion	1	SMARCC2.7	GGAAGTGCTGAAGGAAGTGGTGG	C	FALSE	1
chr12	56563424	56563424	Insertion	1	SMARCC2.7	GGAAGTGCTGAAGGAAGTGGTGG	T	FALSE	1
chr12	50480634	50480634	Insertion	1	SMARCD1.6	GAAACGGCTAGATATCCAAGAGG	C	TRUE	6
chr17	61919996	61919996	Insertion	2	SMARCD2.1	CCGCCGCCAGGGCTTAGCGGGGG	TC	FALSE	1
chr17	61914307	61914307	Insertion	1	SMARCD2.6	CAAGCGGATGGAGATCCAGGAGG	A	FALSE	1
chr17	61914308	61914308	Insertion	1	SMARCD2.6	CAAGCGGATGGAGATCCAGGAGG	G	FALSE	47
chr17	61914307	61914307	Insertion	3	SMARCD2.6	CAAGCGGATGGAGATCCAGGAGG	TGT	FALSE	1
chr17	61914308	61914308	Insertion	2	SMARCD2.6	CAAGCGGATGGAGATCCAGGAGG	TG	FALSE	1
chr17	61914308	61914308	Insertion	2	SMARCD2.6	CAAGCGGATGGAGATCCAGGAGG	GC	FALSE	1
chr17	61914308	61914308	Insertion	1	SMARCD2.6	CAAGCGGATGGAGATCCAGGAGG	A	FALSE	1
chr17	61914308	61914308	Insertion	3	SMARCD2.6	CAAGCGGATGGAGATCCAGGAGG	GCA	FALSE	1
chr17	61912073	61912073	Insertion	1	SMARCD2.7	CGGGCCTGACAATCACCTGGTGG	G	FALSE	13
chr17	61912073	61912073	Insertion	3	SMARCD2.7	CGGGCCTGACAATCACCTGGTGG	CCT	FALSE	1
chr17	61912072	61912072	Insertion	1	SMARCD2.7	CGGGCCTGACAATCACCTGGTGG	A	FALSE	1
chr17	61912073	61912073	Insertion	1	SMARCD2.7	CGGGCCTGACAATCACCTGGTGG	C	TRUE	1
chr17	61912072	61912072	Insertion	2	SMARCD2.7	CGGGCCTGACAATCACCTGGTGG	AG	FALSE	1
chr17	61912073	61912073	Insertion	1	SMARCD2.7	CGGGCCTGACAATCACCTGGTGG	T	FALSE	1
chr7	150939833	150939833	Insertion	1	SMARCD3.6	GAAGCGGGTGGACATCCAGGAGG	G	FALSE	13
chr7	150939833	150939833	Insertion	3	SMARCD3.6	GAAGCGGGTGGACATCCAGGAGG	GTA	FALSE	1
chr7	150939832	150939832	Insertion	1	SMARCD3.6	GAAGCGGGTGGACATCCAGGAGG	T	FALSE	1
chr7	150936794	150936794	Insertion	1	SMARCD3.7	TAAACCAGCTCAAGATCCAGAGG	A	FALSE	1
chr7	150936793	150936793	Insertion	1	SMARCD3.7	TAAACCAGCTCAAGATCCAGAGG	G	FALSE	2
chr17	38788577	38788577	Insertion	1	SMARCE1.6	GTGGTTTCTCTGGAAACGGGCGG	C	TRUE	9
chr17	38788576	38788576	Insertion	2	SMARCE1.6	GTGGTTTCTCTGGAAACGGGCGG	AC	FALSE	1
chr17	38788578	38788578	Insertion	1	SMARCE1.6	GTGGTTTCTCTGGAAACGGGCGG	A	FALSE	1
chr17	38788577	38788577	Insertion	3	SMARCE1.6	GTGGTTTCTCTGGAAACGGGCGG	CGC	FALSE	1
chr17	38787013	38787013	Insertion	1	SMARCE1.7	GAAGAACAAGCAGCTAACAAAGG	T	FALSE	5
chr17	38787013	38787013	Insertion	1	SMARCE1.7	GAAGAACAAGCAGCTAACAAAGG	A	TRUE	2
chrX	53436377	53436377	Insertion	1	SMC1A.6	GAAGCGGATTGAGAAACTGGAGG	G	FALSE	8
chrX	53436377	53436377	Insertion	1	SMC1A.6	GAAGCGGATTGAGAAACTGGAGG	T	FALSE	1
chr9	106857724	106857724	Insertion	1	SMC2.5	GCTCAGAGGACCGAAGTCAATGG	T	TRUE	1
chr9	106857724	106857724	Insertion	2	SMC2.5	GCTCAGAGGACCGAAGTCAATGG	TC	FALSE	1
chr9	106876274	106876274	Insertion	1	SMC2.6	AAAGCCTTTTGGAAAAGCGCAGG	A	FALSE	1
chr9	106882395	106882395	Insertion	2	SMC2.7	GAATCAAAGAGAATGAGCTGCGG	TT	FALSE	1
chr9	106882394	106882394	Insertion	1	SMC2.7	GAATCAAAGAGAATGAGCTGCGG	A	FALSE	2
chr9	106882394	106882394	Insertion	2	SMC2.7	GAATCAAAGAGAATGAGCTGCGG	TA	FALSE	1
chr9	106882393	106882393	Insertion	1	SMC2.7	GAATCAAAGAGAATGAGCTGCGG	G	TRUE	2
chr9	106882391	106882391	Insertion	2	SMC2.7	GAATCAAAGAGAATGAGCTGCGG	GA	FALSE	1
chr10	112335144	112335144	Insertion	1	SMC3.2	TCTTCGTCCAGAACAGCGGTTGG	C	TRUE	5
chr10	112335145	112335145	Insertion	1	SMC3.2	TCTTCGTCCAGAACAGCGGTTGG	A	FALSE	2
chr10	112343237	112343237	Insertion	1	SMC3.6	GACAAGAGCAGATTAAGCAGAGG	G	TRUE	6
chr10	112343236	112343236	Insertion	2	SMC3.6	GACAAGAGCAGATTAAGCAGAGG	AG	FALSE	3
chr10	112343238	112343238	Insertion	1	SMC3.6	GACAAGAGCAGATTAAGCAGAGG	A	FALSE	1
chr10	112342392	112342392	Insertion	1	SMC3.7	GGATGCAAGAGATAAAATGGAGG	A	TRUE	13
chr10	112342396	112342396	Insertion	1	SMC3.7	GGATGCAAGAGATAAAATGGAGG	G	FALSE	1
chr3	160118720	160118720	Insertion	1	SMC4.1	CTCTCCGTGCGGCCGGACGGCGG	T	FALSE	3
chr3	160118699	160118699	Insertion	1	SMC4.2	TGACGGCGCCAGCAGCGACGCGG	G	TRUE	7
chr3	160118700	160118700	Insertion	1	SMC4.2	TGACGGCGCCAGCAGCGACGCGG	C	FALSE	2
chr3	160118723	160118723	Insertion	1	SMC4.5	GGGCTCTCCGTGCGGCCGGACGG	G	FALSE	7
chr3	160118723	160118723	Insertion	1	SMC4.5	GGGCTCTCCGTGCGGCCGGACGG	A	FALSE	1
chr3	160119850	160119850	Insertion	1	SMC4.7	GAACTTCAAATCCTATGCTGGGG	A	FALSE	2
chr3	160119850	160119850	Insertion	2	SMC4.7	GAACTTCAAATCCTATGCTGGGG	TA	FALSE	1
chr3	160119849	160119849	Insertion	1	SMC4.7	GAACTTCAAATCCTATGCTGGGG	G	TRUE	2
chr3	160119850	160119850	Insertion	1	SMC4.7	GAACTTCAAATCCTATGCTGGGG	T	FALSE	1
chr3	160119848	160119848	Insertion	2	SMC4.7	GAACTTCAAATCCTATGCTGGGG	TG	FALSE	1
chr9	72874118	72874118	Insertion	1	SMC5.6	GGCCCGGACGACTGCAACAGCGG	T	FALSE	34
chr9	72874118	72874118	Insertion	1	SMC5.6	GGCCCGGACGACTGCAACAGCGG	A	TRUE	4
chr9	72874117	72874117	Insertion	1	SMC5.6	GGCCCGGACGACTGCAACAGCGG	G	FALSE	3
chr9	72874118	72874118	Insertion	2	SMC5.6	GGCCCGGACGACTGCAACAGCGG	TT	FALSE	1
chr2	17913085	17913085	Insertion	1	SMC6.5	TATAGAGTTACCATACACACTGG	A	TRUE	38
chr2	17913086	17913086	Insertion	1	SMC6.5	TATAGAGTTACCATACACACTGG	C	FALSE	1
chr2	17913083	17913083	Insertion	2	SMC6.5	TATAGAGTTACCATACACACTGG	AC	FALSE	1
chr2	17913083	17913083	Insertion	1	SMC6.5	TATAGAGTTACCATACACACTGG	A	TRUE	1
chr2	17906529	17906529	Insertion	1	SMC6.6	GCAGATACATCAAGGAGAAGAGG	C	FALSE	4
chr2	17906529	17906529	Insertion	1	SMC6.6	GCAGATACATCAAGGAGAAGAGG	G	TRUE	1
chr18	2656192	2656192	Insertion	1	SMCHD1.5	CGAAAAGGAGTCCGAGCTCGGGG	C	TRUE	2
chr18	2656193	2656193	Insertion	1	SMCHD1.5	CGAAAAGGAGTCCGAGCTCGGGG	T	FALSE	1
chr18	2656193	2656193	Insertion	1	SMCHD1.5	CGAAAAGGAGTCCGAGCTCGGGG	G	FALSE	1
chr18	2743920	2743920	Insertion	1	SMCHD1.6	AGACTGGCCAGAACTAAAGGAGG	A	TRUE	25
chr18	2743921	2743921	Insertion	3	SMCHD1.6	AGACTGGCCAGAACTAAAGGAGG	ACT	FALSE	1
chr18	2743922	2743922	Insertion	1	SMCHD1.6	AGACTGGCCAGAACTAAAGGAGG	C	FALSE	1
chr18	2743920	2743920	Insertion	2	SMCHD1.6	AGACTGGCCAGAACTAAAGGAGG	AA	FALSE	1
chr18	2743925	2743925	Insertion	1	SMCHD1.6	AGACTGGCCAGAACTAAAGGAGG	T	FALSE	1
chr18	2743921	2743921	Insertion	1	SMCHD1.6	AGACTGGCCAGAACTAAAGGAGG	C	FALSE	1
chr2	88367406	88367406	Insertion	3	SMYD1.6	AGGGAGAATGGAGAACGTGGAGG	ACG	FALSE	1
chr2	88367409	88367409	Insertion	1	SMYD1.6	AGGGAGAATGGAGAACGTGGAGG	C	FALSE	1
chr1	214454753	214454753	Insertion	1	SMYD2.2	TGGTGAAGCAGTACTCGCAGTGG	A	FALSE	1
chr1	214454753	214454753	Insertion	3	SMYD2.2	TGGTGAAGCAGTACTCGCAGTGG	CGA	FALSE	3
chr1	214454752	214454752	Insertion	1	SMYD2.2	TGGTGAAGCAGTACTCGCAGTGG	G	TRUE	1
chr1	214492265	214492265	Insertion	1	SMYD2.6	GATGCTTGGAGTAAAAGTGATGG	A	FALSE	5
chr1	214492266	214492266	Insertion	1	SMYD2.6	GATGCTTGGAGTAAAAGTGATGG	G	TRUE	1
chr1	214492264	214492264	Insertion	1	SMYD2.6	GATGCTTGGAGTAAAAGTGATGG	C	FALSE	1
chr1	214492266	214492266	Insertion	1	SMYD2.6	GATGCTTGGAGTAAAAGTGATGG	C	FALSE	2
chr1	214501062	214501062	Insertion	1	SMYD2.7	GGAAATCAAGCCGGGAGAGGAGG	G	TRUE	5
chr1	214501063	214501063	Insertion	3	SMYD2.7	GGAAATCAAGCCGGGAGAGGAGG	AAT	FALSE	1
chr1	214501058	214501058	Insertion	2	SMYD2.7	GGAAATCAAGCCGGGAGAGGAGG	GG	FALSE	1
chr1	246498707	246498707	Insertion	1	SMYD3.5	AGAAGTCGAACGGAGTCTGGAGG	C	TRUE	3
chr1	246498708	246498708	Insertion	1	SMYD3.5	AGAAGTCGAACGGAGTCTGGAGG	T	FALSE	2
chr1	246498706	246498706	Insertion	3	SMYD3.5	AGAAGTCGAACGGAGTCTGGAGG	TCA	FALSE	1
chr1	246078888	246078888	Insertion	1	SMYD3.7	GGAGCGCCGGAAGCAGCTGAGGG	C	TRUE	2
chr1	246078888	246078888	Insertion	1	SMYD3.7	GGAGCGCCGGAAGCAGCTGAGGG	G	FALSE	4
chr1	246078887	246078887	Insertion	1	SMYD3.7	GGAGCGCCGGAAGCAGCTGAGGG	A	FALSE	5
chr17	1707985	1707985	Insertion	1	SMYD4.5	ACATTCAAGGCCTAACACTGAGG	T	FALSE	31
chr17	1707984	1707984	Insertion	2	SMYD4.5	ACATTCAAGGCCTAACACTGAGG	GT	FALSE	2
chr17	1707985	1707985	Insertion	1	SMYD4.5	ACATTCAAGGCCTAACACTGAGG	C	FALSE	1
chr17	1686704	1686704	Insertion	2	SMYD4.7	CCTGTGGGCAGAGCACGCCGTGG	GC	FALSE	2
chr17	1686703	1686703	Insertion	1	SMYD4.7	CCTGTGGGCAGAGCACGCCGTGG	G	TRUE	1
chr17	1686705	1686705	Insertion	1	SMYD4.7	CCTGTGGGCAGAGCACGCCGTGG	C	FALSE	6
chr2	73446054	73446054	Insertion	1	SMYD5.6	AGAAACTGTGCAGCCACCAGGGG	G	FALSE	4
chr16	30721241	30721241	Insertion	1	SRCAP.6	GAAGTTGAAGAACAACAGGAAGG	A	TRUE	25
chr6	43141700	43141700	Insertion	1	SRF.2	GATCACCAGTGAGACCGGCAAGG	C	FALSE	3
chr6	43141702	43141702	Insertion	1	SRF.2	GATCACCAGTGAGACCGGCAAGG	G	TRUE	12
chr6	43141703	43141703	Insertion	1	SRF.2	GATCACCAGTGAGACCGGCAAGG	A	FALSE	2
chr6	43141703	43141703	Insertion	1	SRF.2	GATCACCAGTGAGACCGGCAAGG	T	FALSE	2
chr6	43141702	43141702	Insertion	1	SRF.2	GATCACCAGTGAGACCGGCAAGG	A	FALSE	1
chr6	43141701	43141701	Insertion	2	SRF.2	GATCACCAGTGAGACCGGCAAGG	CG	FALSE	7
chr6	43141701	43141701	Insertion	1	SRF.2	GATCACCAGTGAGACCGGCAAGG	A	FALSE	1
chr6	43141702	43141702	Insertion	1	SRF.2	GATCACCAGTGAGACCGGCAAGG	T	FALSE	1
chr6	43141747	43141747	Insertion	1	SRF.5	GTTGTGGGGTCTGAACGGGGTGG	C	FALSE	7
chr6	43141750	43141750	Insertion	1	SRF.5	GTTGTGGGGTCTGAACGGGGTGG	G	TRUE	2
chr6	43141750	43141750	Insertion	2	SRF.5	GTTGTGGGGTCTGAACGGGGTGG	CG	FALSE	3
chr6	43141750	43141750	Insertion	1	SRF.5	GTTGTGGGGTCTGAACGGGGTGG	A	FALSE	5
chr20	60737907	60737907	Insertion	1	SS18L1.5	CACGCGGGACCCGCCTCGCAGGG	C	TRUE	5
chr20	60737908	60737908	Insertion	1	SS18L1.5	CACGCGGGACCCGCCTCGCAGGG	A	FALSE	1
chr20	60737905	60737905	Insertion	2	SS18L1.5	CACGCGGGACCCGCCTCGCAGGG	CT	FALSE	1
chr20	60734948	60734948	Insertion	1	SS18L1.6	GGTACCAGCAGATCCTGCACCGG	G	TRUE	4
chr20	60734949	60734949	Insertion	1	SS18L1.6	GGTACCAGCAGATCCTGCACCGG	T	FALSE	2
chr11	57102562	57102562	Insertion	1	SSRP1.1	GTTCAACGACGTCTATCAGGAGG	C	TRUE	1
chr11	57102562	57102562	Insertion	2	SSRP1.1	GTTCAACGACGTCTATCAGGAGG	GA	FALSE	3
chr11	57102562	57102562	Insertion	1	SSRP1.1	GTTCAACGACGTCTATCAGGAGG	G	FALSE	13
chr11	57102561	57102561	Insertion	1	SSRP1.1	GTTCAACGACGTCTATCAGGAGG	T	FALSE	6
chr11	57102562	57102562	Insertion	1	SSRP1.1	GTTCAACGACGTCTATCAGGAGG	A	FALSE	2
chr11	57102562	57102562	Insertion	2	SSRP1.1	GTTCAACGACGTCTATCAGGAGG	AA	FALSE	1
chr11	57102561	57102561	Insertion	2	SSRP1.1	GTTCAACGACGTCTATCAGGAGG	TT	FALSE	1
chr11	57102099	57102099	Insertion	1	SSRP1.5	CGACTGAGGTTGAGCCGTCAGGG	T	FALSE	1
chr11	57102097	57102097	Insertion	2	SSRP1.5	CGACTGAGGTTGAGCCGTCAGGG	CG	FALSE	2
chr11	57100504	57100504	Insertion	1	SSRP1.6	CCACCAAAACGATGACGCAGAGG	T	FALSE	1
chr11	57100504	57100504	Insertion	1	SSRP1.6	CCACCAAAACGATGACGCAGAGG	C	FALSE	2
chr11	57100436	57100436	Insertion	1	SSRP1.7	GGGGAAGCCTCACCTCAACAGGG	A	TRUE	9
chr3	136221502	136221502	Insertion	1	STAG1.7	GAAGAGAGCCAATGAAAGGTTGG	A	TRUE	2
chr3	136221502	136221502	Insertion	1	STAG1.7	GAAGAGAGCCAATGAAAGGTTGG	T	FALSE	1
chrX	123164879	123164879	Insertion	1	STAG2.5	ATTCGGTTTGGACCAGAAGGAGG	T	FALSE	11
chrX	123164880	123164880	Insertion	1	STAG2.5	ATTCGGTTTGGACCAGAAGGAGG	G	FALSE	1
chrX	123164862	123164862	Insertion	1	STAG2.6	GGCAAAGGTGGAAATGGAGGAGG	A	FALSE	1
chrX	123224518	123224518	Insertion	1	STAG2.7	GGGCTCTCTCATAATAGTGGAGG	C	FALSE	1
chrX	123224518	123224518	Insertion	1	STAG2.7	GGGCTCTCTCATAATAGTGGAGG	G	TRUE	1
chrX	123224517	123224517	Insertion	1	STAG2.7	GGGCTCTCTCATAATAGTGGAGG	A	FALSE	1
chrX	123224518	123224518	Insertion	2	STAG2.7	GGGCTCTCTCATAATAGTGGAGG	CT	FALSE	1
chr12	118814504	118814504	Insertion	1	SUDS3.6	GAGGCGACATGAGTGCCGCGGGG	C	TRUE	9
chr12	118814593	118814593	Insertion	1	SUDS3.7	TGAAGAGCTGGAGAGCGCCGAGG	G	TRUE	1
chr17	27016476	27016476	Insertion	2	SUPT6H.6	GGAATACGATGAATCAGCCGAGG	CA	FALSE	1
chr17	27016474	27016474	Insertion	1	SUPT6H.6	GGAATACGATGAATCAGCCGAGG	A	FALSE	1
chr17	27016475	27016475	Insertion	1	SUPT6H.6	GGAATACGATGAATCAGCCGAGG	G	TRUE	1
chr10	14941563	14941563	Insertion	1	SUV39H2.7	AGTGAAGAAGCTGAAAGACGAGG	G	TRUE	12
chr11	67934603	67934603	Insertion	1	SUV420H1.5	TTGATAACAGGAGCAGGCGCAGG	T	FALSE	4
chr11	67934601	67934601	Insertion	1	SUV420H1.5	TTGATAACAGGAGCAGGCGCAGG	G	TRUE	2
chr11	67934603	67934603	Insertion	1	SUV420H1.5	TTGATAACAGGAGCAGGCGCAGG	A	FALSE	3
chr11	67957494	67957494	Insertion	2	SUV420H1.7	GTGAATGGCAGGAGAAATGGAGG	TT	FALSE	1
chr11	67957494	67957494	Insertion	1	SUV420H1.7	GTGAATGGCAGGAGAAATGGAGG	T	FALSE	18
chr11	67957494	67957494	Insertion	1	SUV420H1.7	GTGAATGGCAGGAGAAATGGAGG	G	FALSE	1
chr11	67957493	67957493	Insertion	1	SUV420H1.7	GTGAATGGCAGGAGAAATGGAGG	A	TRUE	1
chr11	67957493	67957493	Insertion	2	SUV420H1.7	GTGAATGGCAGGAGAAATGGAGG	AT	FALSE	1
chr17	30320947	30320947	Insertion	1	SUZ12.6	CGGCAGTTCAGAGTACACCAAGG	T	FALSE	17
chr17	30320947	30320947	Insertion	1	SUZ12.6	CGGCAGTTCAGAGTACACCAAGG	C	FALSE	1
chr17	30310119	30310119	Insertion	1	SUZ12.7	GGAGACTATTCTTGATGGGAAGG	T	FALSE	1
chr17	30310117	30310117	Insertion	2	SUZ12.7	GGAGACTATTCTTGATGGGAAGG	TG	FALSE	1
chr17	35800720	35800720	Insertion	2	TADA2A.6	GCTGAACCTGAAACAAGCAGAGG	AG	FALSE	1
chr17	35800721	35800721	Insertion	1	TADA2A.6	GCTGAACCTGAAACAAGCAGAGG	G	TRUE	9
chr17	35800722	35800722	Insertion	1	TADA2A.6	GCTGAACCTGAAACAAGCAGAGG	T	FALSE	1
chr17	35783631	35783631	Insertion	1	TADA2A.7	GAGGAGCAGCCTCGGCAAGGTGG	T	FALSE	10
chr17	35783631	35783631	Insertion	2	TADA2A.7	GAGGAGCAGCCTCGGCAAGGTGG	TT	FALSE	1
chrX	70587925	70587925	Insertion	1	TAF1.7	TAGGAGTACAGAAGATGCTGTGG	A	FALSE	1
chrX	70587928	70587928	Insertion	2	TAF1.7	TAGGAGTACAGAAGATGCTGTGG	AT	FALSE	1
chrX	70587928	70587928	Insertion	2	TAF1.7	TAGGAGTACAGAAGATGCTGTGG	CT	FALSE	2
chrX	70587926	70587926	Insertion	3	TAF1.7	TAGGAGTACAGAAGATGCTGTGG	TGT	FALSE	1
chrX	70587927	70587927	Insertion	1	TAF1.7	TAGGAGTACAGAAGATGCTGTGG	G	TRUE	3
chrX	70587926	70587926	Insertion	1	TAF1.7	TAGGAGTACAGAAGATGCTGTGG	T	FALSE	2
chrX	70587928	70587928	Insertion	1	TAF1.7	TAGGAGTACAGAAGATGCTGTGG	T	FALSE	2
chrX	70587928	70587928	Insertion	1	TAF1.7	TAGGAGTACAGAAGATGCTGTGG	C	FALSE	1
chr10	105127778	105127778	Insertion	1	TAF5.6	GGAGGAGCAGACGGAGGTGGCGG	C	FALSE	2
chr10	105127777	105127777	Insertion	2	TAF5.6	GGAGGAGCAGACGGAGGTGGCGG	GC	FALSE	1
chr11	62543296	62543296	Insertion	1	TAF6L.5	TGAGCCGGACAGACTCCCGAGGG	G	FALSE	19
chr11	62543297	62543297	Insertion	1	TAF6L.5	TGAGCCGGACAGACTCCCGAGGG	T	FALSE	3
chr11	62543297	62543297	Insertion	1	TAF6L.5	TGAGCCGGACAGACTCCCGAGGG	A	FALSE	1
chr11	62545539	62545539	Insertion	1	TAF6L.7	GGATCGAGAGGTGAACCTGGTGG	C	TRUE	5
chr11	62545540	62545540	Insertion	2	TAF6L.7	GGATCGAGAGGTGAACCTGGTGG	CA	FALSE	1
chr11	62545540	62545540	Insertion	2	TAF6L.7	GGATCGAGAGGTGAACCTGGTGG	CT	FALSE	1
chr3	176750886	176750886	Insertion	3	TBL1XR1.6	AGGTTATGGGATGTAGACCGAGG	TTT	FALSE	1
chr3	176750886	176750886	Insertion	1	TBL1XR1.6	AGGTTATGGGATGTAGACCGAGG	T	FALSE	10
chr10	70332802	70332802	Insertion	1	TET1.6	GAGACATTGAATGATACCAGTGG	C	TRUE	6
chr10	70332803	70332803	Insertion	1	TET1.6	GAGACATTGAATGATACCAGTGG	T	FALSE	1
chr10	70332802	70332802	Insertion	2	TET1.6	GAGACATTGAATGATACCAGTGG	CG	FALSE	1
chr4	106155295	106155295	Insertion	1	TET2.5	TTATGGAATACCCTGTATGAAGG	A	TRUE	7
chr4	106155296	106155296	Insertion	1	TET2.5	TTATGGAATACCCTGTATGAAGG	T	FALSE	1
chr4	106156341	106156341	Insertion	1	TET2.7	GAAGGAAGCTGAGGAACCTGTGG	G	FALSE	4
chr2	74273747	74273747	Insertion	1	TET3.6	GAGGCTGGGAACAACAGCAGGGG	A	FALSE	1
chr2	74274249	74274249	Insertion	1	TET3.7	CAGGCCATGAGGGAGCCCGGAGG	G	FALSE	2
chr2	74274249	74274249	Insertion	2	TET3.7	CAGGCCATGAGGGAGCCCGGAGG	GG	FALSE	1
chr12	56827646	56827646	Insertion	2	TIMELESS.6	GAGATGTGCGGCAGCAGCTGGGG	CT	FALSE	2
chr12	56827645	56827645	Insertion	1	TIMELESS.6	GAGATGTGCGGCAGCAGCTGGGG	G	TRUE	1
chr12	56825376	56825376	Insertion	1	TIMELESS.7	CTAGAACCCCGAGCAGCTGGCGG	G	FALSE	7
chr12	56825375	56825375	Insertion	1	TIMELESS.7	CTAGAACCCCGAGCAGCTGGCGG	A	FALSE	3
chr12	56825376	56825376	Insertion	1	TIMELESS.7	CTAGAACCCCGAGCAGCTGGCGG	T	FALSE	1
chr15	66629497	66629497	Insertion	1	TIPIN.5	TCTTCAACCGTGTGTGCCCTGGG	A	FALSE	1
chr15	66645158	66645158	Insertion	1	TIPIN.6	GAAGGAACTGAGCCTGATGAAGG	T	FALSE	33
chr15	66645157	66645157	Insertion	1	TIPIN.6	GAAGGAACTGAGCCTGATGAAGG	A	TRUE	5
chr15	66645158	66645158	Insertion	3	TIPIN.6	GAAGGAACTGAGCCTGATGAAGG	TTT	FALSE	1
chr15	66645158	66645158	Insertion	1	TIPIN.6	GAAGGAACTGAGCCTGATGAAGG	C	FALSE	1
chr12	98925538	98925538	Insertion	1	TMPO.6	GAAGAAGAAATTGTTGGCAGAGG	A	FALSE	2
chr12	98925538	98925538	Insertion	1	TMPO.6	GAAGAAGAAATTGTTGGCAGAGG	C	FALSE	2
chr12	98909666	98909666	Insertion	1	TMPO.7	GGAGTTCCTGGAAGACCCCTCGG	C	TRUE	4
chr16	11362994	11362994	Insertion	1	TNP2.5	TCTGGCTCCGGCTGCCACGATGG	A	TRUE	6
chr16	11362995	11362995	Insertion	1	TNP2.5	TCTGGCTCCGGCTGCCACGATGG	C	FALSE	7
chr16	11362995	11362995	Insertion	1	TNP2.5	TCTGGCTCCGGCTGCCACGATGG	G	FALSE	1
chr16	11362995	11362995	Insertion	2	TNP2.5	TCTGGCTCCGGCTGCCACGATGG	CG	FALSE	1
chr16	11362995	11362995	Insertion	1	TNP2.5	TCTGGCTCCGGCTGCCACGATGG	T	FALSE	1
chr3	25683857	25683857	Insertion	1	TOP2B.6	ATGCTGCTGACAATAAACAGAGG	T	FALSE	9
chr3	25670587	25670587	Insertion	1	TOP2B.7	AAAGTGATGGCCAATTGTGATGG	A	FALSE	1
chr3	25670587	25670587	Insertion	1	TOP2B.7	AAAGTGATGGCCAATTGTGATGG	T	FALSE	1
chr3	25670587	25670587	Insertion	2	TOP2B.7	AAAGTGATGGCCAATTGTGATGG	TT	FALSE	1
chr17	7578263	7578263	Insertion	1	TP53.1	TCCTCAGCATCTTATCCGAGTGG	G	FALSE	10
chr17	7578262	7578262	Insertion	3	TP53.1	TCCTCAGCATCTTATCCGAGTGG	CGC	FALSE	1
chr17	7578264	7578264	Insertion	1	TP53.1	TCCTCAGCATCTTATCCGAGTGG	T	FALSE	1
chr17	7578263	7578263	Insertion	2	TP53.1	TCCTCAGCATCTTATCCGAGTGG	GG	FALSE	1
chr17	7578263	7578263	Insertion	2	TP53.1	TCCTCAGCATCTTATCCGAGTGG	GT	FALSE	2
chr17	7579407	7579407	Insertion	1	TP53.6	GAAGGGACAGAAGATGACAGGGG	A	TRUE	5
chr17	7578422	7578422	Insertion	1	TP53.7	GCAGTCACAGCACATGACGGAGG	T	FALSE	5
chr17	7578422	7578422	Insertion	1	TP53.7	GCAGTCACAGCACATGACGGAGG	C	FALSE	2
chr15	43784240	43784240	Insertion	1	TP53BP1.1	AACGAGGAGACGGTAATAGTGGG	A	FALSE	3
chr15	43784239	43784239	Insertion	1	TP53BP1.1	AACGAGGAGACGGTAATAGTGGG	T	TRUE	1
chr15	43748155	43748155	Insertion	1	TP53BP1.6	GCAGCTAAGCTCAGATGCAGAGG	G	TRUE	1
chr15	43748156	43748156	Insertion	1	TP53BP1.6	GCAGCTAAGCTCAGATGCAGAGG	T	FALSE	1
chr15	43748155	43748155	Insertion	3	TP53BP1.6	GCAGCTAAGCTCAGATGCAGAGG	GAA	FALSE	1
chr15	43748156	43748156	Insertion	2	TP53BP1.6	GCAGCTAAGCTCAGATGCAGAGG	CA	FALSE	2
chr15	43748156	43748156	Insertion	2	TP53BP1.6	GCAGCTAAGCTCAGATGCAGAGG	TA	FALSE	1
chr15	43714058	43714058	Insertion	2	TP53BP1.7	GAGGAGGCCCAGGAAAACTGAGG	TT	FALSE	2
chr15	43714057	43714057	Insertion	2	TP53BP1.7	GAGGAGGCCCAGGAAAACTGAGG	GT	FALSE	1
chr15	43714058	43714058	Insertion	1	TP53BP1.7	GAGGAGGCCCAGGAAAACTGAGG	T	FALSE	14
chr3	189349339	189349339	Insertion	1	TP63.1	AGGGTCAGGGCAGTACTGTAGGG	A	FALSE	18
chr3	189526231	189526231	Insertion	1	TP63.6	GTAGTCGGTGTTGGAGGGGATGG	C	FALSE	2
chr3	189526233	189526233	Insertion	2	TP63.6	GTAGTCGGTGTTGGAGGGGATGG	CG	FALSE	1
chr3	189526231	189526231	Insertion	2	TP63.6	GTAGTCGGTGTTGGAGGGGATGG	CC	FALSE	1
chr3	189526233	189526233	Insertion	1	TP63.6	GTAGTCGGTGTTGGAGGGGATGG	A	FALSE	1
chr3	189582153	189582153	Insertion	1	TP63.7	AAAAGCTGAGCACGTCACGGAGG	A	TRUE	10
chr3	189582152	189582152	Insertion	2	TP63.7	AAAAGCTGAGCACGTCACGGAGG	CA	FALSE	1
chr3	189582154	189582154	Insertion	1	TP63.7	AAAAGCTGAGCACGTCACGGAGG	C	FALSE	1
chr3	189582154	189582154	Insertion	1	TP63.7	AAAAGCTGAGCACGTCACGGAGG	T	FALSE	1
chr3	189582152	189582152	Insertion	3	TP63.7	AAAAGCTGAGCACGTCACGGAGG	CAG	FALSE	1
chr1	3638724	3638724	Insertion	1	TP73.1	GGGGCAGCGTTTCACGACGTCGG	T	FALSE	1
chr1	3638724	3638724	Insertion	1	TP73.1	GGGGCAGCGTTTCACGACGTCGG	A	TRUE	1
chr1	3638749	3638749	Insertion	1	TP73.5	GCTGCCCCAACCACGAGCTCGGG	G	TRUE	2
chr1	3644746	3644746	Insertion	1	TP73.6	GTGCCGGTGTGAAGAAGCGGCGG	C	FALSE	4
chr1	3644744	3644744	Insertion	2	TP73.6	GTGCCGGTGTGAAGAAGCGGCGG	AG	FALSE	1
chr1	3644746	3644746	Insertion	1	TP73.6	GTGCCGGTGTGAAGAAGCGGCGG	T	FALSE	3
chr1	3644746	3644746	Insertion	1	TP73.6	GTGCCGGTGTGAAGAAGCGGCGG	A	FALSE	1
chr1	3644745	3644745	Insertion	1	TP73.6	GTGCCGGTGTGAAGAAGCGGCGG	G	TRUE	2
chr1	3644745	3644745	Insertion	2	TP73.6	GTGCCGGTGTGAAGAAGCGGCGG	GT	FALSE	1
chr1	3644746	3644746	Insertion	2	TP73.6	GTGCCGGTGTGAAGAAGCGGCGG	CA	FALSE	1
chr1	3624304	3624304	Insertion	1	TP73.7	GGAAAGTGACCTCAAAGTGGTGG	C	FALSE	1
chr7	138145452	138145452	Insertion	1	TRIM24.1	ACACGGCGCAAGTGTCCAACAGG	G	FALSE	1
chr7	138145298	138145298	Insertion	1	TRIM24.6	CAAGGGCAGGACAATGGAGGTGG	A	FALSE	1
chr19	59057236	59057236	Insertion	1	TRIM28.6	CCAGCGGGTGAAGTACACCAAGG	A	TRUE	46
chr19	59057237	59057237	Insertion	1	TRIM28.6	CCAGCGGGTGAAGTACACCAAGG	G	FALSE	1
chr1	114948116	114948116	Insertion	1	TRIM33.6	TGTGCTGTCTGCCAAAACGGAGG	T	FALSE	20
chr11	8669985	8669985	Insertion	1	TRIM66.5	TTGCCATAGCTGCCTAGTGGTGG	T	FALSE	1
chr11	8669984	8669984	Insertion	1	TRIM66.5	TTGCCATAGCTGCCTAGTGGTGG	A	FALSE	2
chrX	118708869	118708869	Insertion	1	UBE2A.6	GTCTTCCCGAAGGTTGCAGGAGG	T	FALSE	2
chrX	118708868	118708868	Insertion	1	UBE2A.6	GTCTTCCCGAAGGTTGCAGGAGG	C	TRUE	6
chr5	133710095	133710095	Insertion	1	UBE2B.5	GGTGCGCCACTGACACCCACAGG	G	FALSE	3
chr5	133710096	133710096	Insertion	2	UBE2B.5	GGTGCGCCACTGACACCCACAGG	GC	FALSE	1
chr5	133710131	133710131	Insertion	2	UBE2B.6	CTGAAAACAACATCATGCAGTGG	GA	FALSE	1
chr5	133710132	133710132	Insertion	2	UBE2B.6	CTGAAAACAACATCATGCAGTGG	CA	FALSE	1
chr5	133710131	133710131	Insertion	1	UBE2B.6	CTGAAAACAACATCATGCAGTGG	G	TRUE	1
chr17	42293917	42293917	Insertion	1	UBTF.5	CATGTGCAAGCTCAAATGGGTGG	A	FALSE	47
chr17	42293917	42293917	Insertion	2	UBTF.5	CATGTGCAAGCTCAAATGGGTGG	AT	FALSE	2
chr1	192998726	192998726	Insertion	1	UCHL5.6	CGCCTAAATGGACATCCTGGTGG	A	FALSE	1
chr1	192998724	192998724	Insertion	1	UCHL5.6	CGCCTAAATGGACATCCTGGTGG	C	TRUE	3
chr19	4911005	4911005	Insertion	1	UHRF1.6	GATCCAGGAGCTGTTCCACGTGG	C	TRUE	18
chr19	4911006	4911006	Insertion	2	UHRF1.6	GATCCAGGAGCTGTTCCACGTGG	CT	FALSE	1
chr19	4911006	4911006	Insertion	2	UHRF1.6	GATCCAGGAGCTGTTCCACGTGG	CA	FALSE	1
chr19	4911006	4911006	Insertion	3	UHRF1.6	GATCCAGGAGCTGTTCCACGTGG	CAT	FALSE	1
chr19	4910940	4910940	Insertion	1	UHRF1.7	CGGGAGGCAGACCCACACGGTGG	A	TRUE	23
chr19	4910941	4910941	Insertion	1	UHRF1.7	CGGGAGGCAGACCCACACGGTGG	C	FALSE	2
chr9	6421064	6421064	Insertion	1	UHRF2.6	CTAAAGTAAAGAAAGCTCCGAGG	T	TRUE	18
chr9	6421063	6421063	Insertion	2	UHRF2.6	CTAAAGTAAAGAAAGCTCCGAGG	CT	FALSE	1
chr9	6421063	6421063	Insertion	3	UHRF2.6	CTAAAGTAAAGAAAGCTCCGAGG	CTA	FALSE	1
chr9	6460704	6460704	Insertion	1	UHRF2.7	GTAGAAAGTCCTGGACAAAGAGG	A	TRUE	17
chr9	6460704	6460704	Insertion	2	UHRF2.7	GTAGAAAGTCCTGGACAAAGAGG	AA	FALSE	1
chr9	6460705	6460705	Insertion	1	UHRF2.7	GTAGAAAGTCCTGGACAAAGAGG	C	FALSE	2
chr19	18961578	18961578	Insertion	1	UPF1.6	CCAGCCAGGACAGGAAGCAGCGG	A	FALSE	1
chr19	18961578	18961578	Insertion	1	UPF1.6	CCAGCCAGGACAGGAAGCAGCGG	C	FALSE	1
chr15	63797002	63797002	Insertion	1	USP3.1	CAGGACGACGGGGAGCCGTTGGG	G	FALSE	7
chr15	63796967	63796967	Insertion	1	USP3.3	GTCCGGAGCAATGCAGACGCTGG	T	FALSE	2
chr15	63796967	63796967	Insertion	1	USP3.3	GTCCGGAGCAATGCAGACGCTGG	C	FALSE	1
chr15	63796967	63796967	Insertion	1	USP3.3	GTCCGGAGCAATGCAGACGCTGG	A	TRUE	1
chr15	63796966	63796966	Insertion	3	USP3.3	GTCCGGAGCAATGCAGACGCTGG	TCA	FALSE	1
chr15	63797012	63797012	Insertion	1	USP3.6	GCTGCAGCACCAGGACGACGGGG	C	FALSE	10
chr15	63797012	63797012	Insertion	1	USP3.6	GCTGCAGCACCAGGACGACGGGG	A	FALSE	1
chr15	63824870	63824870	Insertion	1	USP3.7	GAACAAGTCAAACAGACCCAAGG	G	FALSE	24
chr15	63824872	63824872	Insertion	3	USP3.7	GAACAAGTCAAACAGACCCAAGG	GTA	FALSE	1
chr15	63824872	63824872	Insertion	2	USP3.7	GAACAAGTCAAACAGACCCAAGG	AA	FALSE	1
chr15	63824872	63824872	Insertion	1	USP3.7	GAACAAGTCAAACAGACCCAAGG	A	FALSE	1
chrY	15591452	15591452	Insertion	1	UTY.5	AGCGAGCCGCGAGAGTGAAGAGG	A	FALSE	1
chr10	122618165	122618165	Insertion	1	WDR11.6	GATACAGGTTAAATGGGCCAGGG	A	FALSE	1
chr10	122618162	122618162	Insertion	1	WDR11.6	GATACAGGTTAAATGGGCCAGGG	G	TRUE	1
chr10	122619658	122619658	Insertion	1	WDR11.7	GGATAGCAAGCAGTAAATCGCGG	T	FALSE	16
chr10	122619659	122619659	Insertion	2	WDR11.7	GGATAGCAAGCAGTAAATCGCGG	GC	FALSE	1
chr10	122619658	122619658	Insertion	2	WDR11.7	GGATAGCAAGCAGTAAATCGCGG	TT	FALSE	1
chr8	38205486	38205486	Insertion	1	WHSC1L1.5	GGATACCCATTTGTGAGTGGAGG	T	FALSE	12
chr8	38205485	38205485	Insertion	1	WHSC1L1.5	GGATACCCATTTGTGAGTGGAGG	G	TRUE	13
chr8	38205486	38205486	Insertion	1	WHSC1L1.5	GGATACCCATTTGTGAGTGGAGG	A	FALSE	2
chr8	38205486	38205486	Insertion	1	WHSC1L1.5	GGATACCCATTTGTGAGTGGAGG	C	FALSE	1
chr8	38205483	38205483	Insertion	2	WHSC1L1.5	GGATACCCATTTGTGAGTGGAGG	GA	FALSE	2
chr8	38205486	38205486	Insertion	2	WHSC1L1.5	GGATACCCATTTGTGAGTGGAGG	AA	FALSE	1
chr8	38205288	38205288	Insertion	1	WHSC1L1.6	GGTACCGAAGGAGGAGGTGGTGG	A	FALSE	1
chr8	38194854	38194854	Insertion	1	WHSC1L1.7	TTAGTATGAACCTCAAGCTGGGG	T	FALSE	1
chr8	38194853	38194853	Insertion	1	WHSC1L1.7	TTAGTATGAACCTCAAGCTGGGG	G	TRUE	2
chr12	69756651	69756651	Insertion	1	YEATS4.6	AAGATGGGCACACTCATCAGTGG	T	TRUE	11
chr12	69756650	69756650	Insertion	1	YEATS4.6	AAGATGGGCACACTCATCAGTGG	A	FALSE	1
chrX	119387397	119387397	Insertion	1	ZBTB33.5	TGTGGAAGACCGAAAATTCCGGG	T	TRUE	3
chrX	119387393	119387393	Insertion	1	ZBTB33.5	TGTGGAAGACCGAAAATTCCGGG	A	FALSE	1
chrX	119388255	119388255	Insertion	1	ZBTB33.6	AAACAAGGCCAATGAAGAGGAGG	G	TRUE	5
chrX	119388256	119388256	Insertion	1	ZBTB33.6	AAACAAGGCCAATGAAGAGGAGG	C	FALSE	1
chr10	255873	255873	Insertion	1	ZMYND11.6	AGCTAAGCTCAGCTGACGGGTGG	G	FALSE	6
chr10	255870	255870	Insertion	1	ZMYND11.6	AGCTAAGCTCAGCTGACGGGTGG	C	TRUE	2
chr10	255873	255873	Insertion	1	ZMYND11.6	AGCTAAGCTCAGCTGACGGGTGG	A	FALSE	1
chr10	255873	255873	Insertion	1	ZMYND11.6	AGCTAAGCTCAGCTGACGGGTGG	T	FALSE	1
chr10	288076	288076	Insertion	1	ZMYND11.7	GGATCACAAATTACCTCTGGTGG	A	FALSE	2
chr10	288077	288077	Insertion	1	ZMYND11.7	GGATCACAAATTACCTCTGGTGG	G	FALSE	3
chr20	45938873	45938873	Insertion	1	ZMYND8.1	TTCCAATGGCCACTCGCCGCAGG	G	FALSE	2
chr20	45938874	45938874	Insertion	1	ZMYND8.1	TTCCAATGGCCACTCGCCGCAGG	C	TRUE	1
chr20	45938874	45938874	Insertion	1	ZMYND8.1	TTCCAATGGCCACTCGCCGCAGG	A	FALSE	1
chr20	45938874	45938874	Insertion	2	ZMYND8.1	TTCCAATGGCCACTCGCCGCAGG	TC	FALSE	1
chr20	45938873	45938873	Insertion	2	ZMYND8.1	TTCCAATGGCCACTCGCCGCAGG	GG	FALSE	1
chr20	45927541	45927541	Insertion	1	ZMYND8.4	CACTTAGCGTGATAAACCCGGGG	C	TRUE	23
chr20	45927542	45927542	Insertion	1	ZMYND8.4	CACTTAGCGTGATAAACCCGGGG	A	FALSE	1
chr20	45927542	45927542	Insertion	1	ZMYND8.4	CACTTAGCGTGATAAACCCGGGG	G	FALSE	2
chr20	45927621	45927621	Insertion	1	ZMYND8.5	CCCTGTTGATGTTGTACCGCAGG	G	FALSE	2
chr20	45927622	45927622	Insertion	1	ZMYND8.5	CCCTGTTGATGTTGTACCGCAGG	T	FALSE	3
chr20	45927622	45927622	Insertion	1	ZMYND8.5	CCCTGTTGATGTTGTACCGCAGG	A	FALSE	2
chr20	45927619	45927619	Insertion	2	ZMYND8.5	CCCTGTTGATGTTGTACCGCAGG	GC	FALSE	1
chr20	45927622	45927622	Insertion	2	ZMYND8.5	CCCTGTTGATGTTGTACCGCAGG	TA	FALSE	1
chr20	45927622	45927622	Insertion	1	ZMYND8.5	CCCTGTTGATGTTGTACCGCAGG	C	TRUE	2
chr20	45905295	45905295	Insertion	1	ZMYND8.6	CAAGATAGACAAGCAGGAGAAGG	C	FALSE	2
chr20	45905294	45905294	Insertion	1	ZMYND8.6	CAAGATAGACAAGCAGGAGAAGG	T	FALSE	1
chr20	45905210	45905210	Insertion	2	ZMYND8.7	TATCCGACAAGGAAATCCGGCGG	CT	FALSE	1
chr20	45905208	45905208	Insertion	2	ZMYND8.7	TATCCGACAAGGAAATCCGGCGG	TC	FALSE	2
chr20	45905209	45905209	Insertion	1	ZMYND8.7	TATCCGACAAGGAAATCCGGCGG	C	TRUE	2
chr20	45905210	45905210	Insertion	1	ZMYND8.7	TATCCGACAAGGAAATCCGGCGG	A	FALSE	2
