# Supplementary material for: Target-Specific Precision of CRISPR-Mediated Genome Editing
Source: Mol Cell. 2019 Feb 21;73(4):699–713.e6. doi: 10.1016/j.molcel.2018.11.031 (PMC6395888; doi:10.1016/j.molcel.2018.11.031)
Supplement: Table S6. Effect of Chromatin Modulation of Indel Formation, Related to Figures 6 and 7 — Raw counts for the commonest 25 indels at each targeted location for each replicate of the chromatin modulation treatments. [file mmc6.xlsx]

## Sheet: chromatin_modulation
Table S6: Effect of chromatin modulation on indel formation
sgRNA/Target	Indel	NT_0_RepA	NT_0_RepB	EZHi_0.3uM_RepA	EZHi_0.3uM_RepB	EZHi_3uM_RepA	EZHi_3uM_RepB	TSA_11nM_RepA	TSA_11nM_RepB	TSA_100nM_RepA	TSA_100nM_RepB
ACTL6A.5	-1:1I	4951	5358	3257	4536	2817	3921	6641	5299	6638	8531
ACTL6A.5	-10:12D	932	917	418	815	495	851	1143	1329	2003	2386
ACTL6A.5	-2:3D	391	562	215	398	247	327	597	502	805	952
ACTL6A.5	-11:11D	225	307	144	254	121	233	520	299	586	657
ACTL6A.5	-14:12D	270	178	129	162	92	209	320	269	358	429
ACTL6A.5	-6:12D	80	98	52	55	65	108	241	164	304	278
ACTL6A.5	-10:23D	97	127	53	143	45	97	222	131	176	203
ACTL6A.5	-14:15D	82	73	57	110	41	67	156	126	157	245
ACTL6A.5	-15:20D	134	129	12	79	33	72	109	157	159	190
ACTL6A.5	-2:8D	122	125	43	93	32	67	149	105	154	154
ACTL6A.5	-11:20D	65	54	30	80	50	60	116	96	129	121
ACTL6A.5	-104:105D	0	48	70	33	23	0	56	141	108	25
ACTL6A.5	-10:17D	77	45	38	50	55	31	82	119	101	199
ACTL6A.5	-9:13D	52	114	37	61	49	4	64	66	103	149
ACTL6A.5	-4:14D	78	15	28	36	41	39	104	148	120	92
ACTL6A.5	-1:13D	20	35	29	38	51	44	69	107	127	142
ACTL6A.5	-1:12D	55	76	13	51	20	46	60	54	115	139
ACTL6A.5	-6:7D	14	48	12	61	28	21	110	45	99	113
ACTL6A.5	1:1I	22	106	28	50	29	34	70	65	42	87
ACTL6A.5	-20:28D	18	7	30	32	19	32	80	96	64	115
ACTL6A.5	-1:11D	31	33	14	55	9	41	76	46	75	84
ACTL6A.5	-2:19D	32	31	2	19	12	15	110	67	66	30
ACTL6A.5	-10:30D	15	87	25	12	27	39	42	73	46	39
ACTL6A.5	1:2D	6	37	10	31	17	15	58	35	68	100
ACTL6A.5	-4:3D	38	3	5	6	20	78	78	63	58	28
ASF1B.7	-1:1I	11107	10582	11589	12665	9444	9579	13019	14672	20712	21222
ASF1B.7	-8:9D	6560	6920	5703	5757	5102	5168	9072	10554	15217	14041
ASF1B.7	-9:8D	1262	1257	1057	1251	990	925	2016	1984	2596	2459
ASF1B.7	-5:12D	1246	1281	1128	912	829	924	1753	1891	2367	2260
ASF1B.7	-1:1D	843	688	734	880	589	636	856	893	1668	1523
ASF1B.7	-2:2I	642	477	545	738	543	547	514	651	1056	1109
ASF1B.7	-4:14D	597	600	443	395	294	375	751	835	1199	1030
ASF1B.7	-8:10D	462	483	504	422	331	324	613	814	1172	910
ASF1B.7	-2:1I	410	498	480	557	405	322	766	735	1002	865
ASF1B.7	-8:12D	272	403	250	237	217	192	385	567	610	685
ASF1B.7	-20:19D	234	283	251	288	269	231	455	508	631	667
ASF1B.7	-2:1D	375	236	303	298	216	241	240	335	496	674
ASF1B.7	-2:2D	209	188	270	186	265	161	198	345	468	483
ASF1B.7	-1:2I	173	214	173	217	143	157	201	241	460	309
ASF1B.7	-5:4D	187	137	193	210	186	217	187	294	451	340
ASF1B.7	-11:19D	216	202	174	220	214	118	271	288	523	314
ASF1B.7	-4:6D	122	260	157	125	84	100	177	282	339	417
ASF1B.7	-8:13D	183	102	154	199	68	190	222	276	361	291
ASF1B.7	-4:3D	202	156	119	164	125	85	94	166	286	388
ASF1B.7	-29:30D	201	105	92	171	115	126	125	176	416	294
ASF1B.7	-11:21D	180	141	120	56	160	124	158	208	414	245
ASF1B.7	-19:23D	138	135	61	71	89	79	82	207	263	293
ASF1B.7	-7:21D	112	94	59	42	86	78	209	176	251	206
ASF1B.7	-7:24D	108	70	66	117	83	77	215	144	255	376
ASF1B.7	-7:6D	46	63	85	135	61	26	142	121	210	181
BRD2.7	1:1D	3990	3624	5475	5643	5011	3858	4773	6556	7075	5254
BRD2.7	2:4D	3516	3104	4417	4319	3679	2923	5450	7214	8190	5558
BRD2.7	2:1I	2919	2733	3913	3877	3119	2694	3762	5391	4507	3555
BRD2.7	-18:22D	1169	1198	1273	1099	1350	1009	1772	2555	3234	2450
BRD2.7	-11:19D	708	639	814	722	724	526	1029	1536	1795	1298
BRD2.7	-4:7D	582	431	567	649	550	465	858	1220	1334	957
BRD2.7	-8:18D	564	489	636	619	693	429	796	1103	1431	937
BRD2.7	-1:2D	483	386	557	659	528	443	632	830	867	657
BRD2.7	-4:4D	448	363	599	528	491	365	519	807	958	593
BRD2.7	-1:11D	458	356	484	539	438	357	585	847	897	672
BRD2.7	-8:11D	303	335	397	375	374	282	497	630	780	509
BRD2.7	-15:22D	244	196	264	290	295	206	368	611	756	521
BRD2.7	-4:5D	264	173	283	260	212	209	303	478	452	348
BRD2.7	-8:8D	187	189	233	211	262	196	258	386	380	237
BRD2.7	-13:18D	188	102	245	157	172	131	218	318	490	334
BRD2.7	-8:9D	192	193	257	239	213	145	257	334	369	330
BRD2.7	-16:17D	149	155	174	224	206	126	265	274	394	282
BRD2.7	2:5D	110	142	223	161	214	138	224	368	329	212
BRD2.7	-4:3D	133	144	186	182	181	129	205	296	270	216
BRD2.7	-6:6D	121	123	189	141	149	181	209	241	298	216
BRD2.7	-12:29D	77	111	103	134	161	82	207	160	417	192
BRD2.7	-3:17D	113	110	162	116	127	130	184	224	268	181
BRD2.7	-11:11D	104	124	161	123	141	138	189	237	278	182
BRD2.7	-7:14D	83	82	158	101	120	127	206	265	281	191
BRD2.7	-6:24D	127	71	152	118	132	92	172	207	232	157
MBD3L1.6	-14:19D	3349	4342	723	3058	2558	3259	5199	2614	4106	6121
MBD3L1.6	1:2D	3009	3911	792	3488	2113	2586	3687	2262	2616	4057
MBD3L1.6	-3:3D	2415	3723	559	2502	1539	1899	3638	1800	2386	3420
MBD3L1.6	-13:15D	2065	2762	407	1841	1433	1956	3249	1628	2562	3703
MBD3L1.6	-12:13D	2045	2825	483	1960	1527	1756	2907	1684	2141	3393
MBD3L1.6	-1:3D	1787	2434	390	1883	1187	1480	2382	1345	1522	2717
MBD3L1.6	-16:24D	1254	1501	237	897	904	1197	1840	931	1619	2488
MBD3L1.6	1:1D	1263	1563	386	1665	1037	1150	1584	759	1216	1884
MBD3L1.6	-1:1D	1162	1569	292	1305	759	1066	1547	653	1063	1702
MBD3L1.6	-24:24D	1087	1305	197	842	688	845	1352	689	1356	1933
MBD3L1.6	-4:4D	921	1203	196	1087	624	778	1116	591	930	1334
MBD3L1.6	-20:18D	523	845	101	405	378	395	874	382	572	782
MBD3L1.6	-16:18D	525	581	117	413	338	473	688	246	626	956
MBD3L1.6	-11:17D	455	501	85	430	269	450	678	399	456	769
MBD3L1.6	-14:18D	445	477	98	426	243	269	564	291	463	728
MBD3L1.6	-1:5D	389	571	79	423	247	401	551	317	382	694
MBD3L1.6	-2:2D	363	475	94	414	241	255	587	218	341	484
MBD3L1.6	-11:23D	198	246	59	256	166	322	334	165	268	515
MBD3L1.6	-1:6D	197	339	48	209	121	147	273	112	202	352
MBD3L1.6	-1:7D	212	308	41	203	121	210	250	162	212	220
MBD3L1.6	1:4D	173	190	64	307	148	201	257	155	207	325
MBD3L1.6	-9:22D	231	408	34	194	162	162	237	101	173	329
MBD3L1.6	-2:11D	172	245	47	223	150	172	166	135	168	316
MBD3L1.6	-10:24D	179	235	34	167	140	131	195	113	190	247
MBD3L1.6	-15:13D	138	202	35	140	111	95	230	95	166	201
MSH6.2	-9:48D	2140	2093	1406	1177	1765	1203	2461	3364	2633	4881
MSH6.2	1:1D	1245	1116	1228	1123	1417	1009	1256	2138	1708	2480
MSH6.2	-4:28D	1097	890	707	578	791	584	954	1511	1073	1727
MSH6.2	-22:71D	625	708	859	723	933	536	958	903	965	1798
MSH6.2	1:1I	734	565	588	594	707	513	801	1136	818	1224
MSH6.2	-4:17D	879	740	558	419	576	480	816	1278	687	1137
MSH6.2	1:39D	822	661	466	335	602	436	635	1119	858	1425
MSH6.2	2:1I	602	493	569	486	667	538	732	1020	716	1097
MSH6.2	-9:56D	676	527	491	259	539	355	841	988	938	1338
MSH6.2	2:13D	800	585	559	424	599	483	733	1176	646	933
MSH6.2	-9:38D	741	612	472	339	506	387	686	1144	782	1184
MSH6.2	-18:70D	490	522	659	534	787	568	585	718	637	1170
MSH6.2	-4:43D	477	545	397	262	451	306	658	1103	738	1225
MSH6.2	-4:23D	604	445	379	352	524	372	637	1086	469	915
MSH6.2	-4:40D	444	450	280	246	282	271	569	781	599	993
MSH6.2	-2:41D	489	537	338	217	369	235	415	747	637	838
MSH6.2	-9:33D	475	354	288	225	369	299	471	672	427	705
MSH6.2	-9:98D	412	402	251	165	331	170	415	519	619	990
MSH6.2	-119:167D	334	385	98	157	296	32	852	590	411	1270
MSH6.2	-5:22D	380	337	273	268	302	193	357	548	320	488
MSH6.2	-18:71D	263	347	374	262	403	241	272	348	261	605
MSH6.2	2:19D	336	306	207	245	274	201	354	504	269	482
MSH6.2	-8:104D	299	290	198	170	264	174	462	425	279	682
MSH6.2	-104:153D	210	266	148	119	148	164	474	275	317	735
MSH6.2	-9:22D	303	295	217	207	266	189	344	515	347	460
SMARCD2.1	-85:107D	777	374	684	629	511	509	1352	2041	923	494
SMARCD2.1	-56:55D	338	269	235	334	269	288	575	797	498	281
SMARCD2.1	-8:11D	368	284	237	379	287	339	479	706	518	233
SMARCD2.1	-2:9D	187	182	180	298	218	186	256	399	300	154
SMARCD2.1	-61:111D	155	175	250	169	103	122	394	543	294	193
SMARCD2.1	-34:37D	233	171	147	185	195	147	297	522	234	146
SMARCD2.1	62:51D	183	242	168	262	306	243	221	226	249	119
SMARCD2.1	-91:106D	169	112	177	146	117	187	423	414	204	124
SMARCD2.1	-90:165D	192	133	171	257	229	117	348	270	167	101
SMARCD2.1	-86:93D	169	131	136	154	191	97	391	527	249	135
SMARCD2.1	-99:113D	158	97	148	162	193	143	337	392	212	107
SMARCD2.1	-34:44D	144	115	127	131	127	108	178	344	189	102
SMARCD2.1	-8:9D	129	105	97	153	95	121	189	286	151	62
SMARCD2.1	-75:78D	168	76	71	99	74	95	185	403	242	121
SMARCD2.1	-8:18D	119	120	94	141	137	83	186	256	144	101
SMARCD2.1	-34:111D	154	65	130	113	75	68	238	219	141	73
SMARCD2.1	-92:165D	132	46	152	76	74	75	151	128	48	21
SMARCD2.1	-101:112D	106	65	84	49	98	109	88	317	135	95
SMARCD2.1	-64:73D	88	70	65	106	43	55	245	267	102	65
SMARCD2.1	-14:30D	108	63	63	104	92	82	152	217	170	73
SMARCD2.1	-94:144D	101	38	98	119	127	57	124	201	46	62
SMARCD2.1	-51:61D	92	94	89	96	81	66	167	198	135	72
SMARCD2.1	-48:55D	77	75	81	55	85	70	146	195	135	79
SMARCD2.1	-85:148D	86	16	62	67	104	88	182	238	64	66
SMARCD2.1	1:1D	51	64	68	121	134	130	67	85	131	68
