# Supplementary material for: Target-Specific Precision of CRISPR-Mediated Genome Editing
Source: Mol Cell. 2019 Feb 21;73(4):699–713.e6. doi: 10.1016/j.molcel.2018.11.031 (PMC6395888; doi:10.1016/j.molcel.2018.11.031)
Supplement: Table S7. Primers Used in the Study, Related to STAR Methods [file mmc7.xlsx]

## Sheet: Sheet1
Table S7: Primers used in the study
Name	Sequence	Application
Cas9_F_qPCR	TATCTGCAAGAGATCTTCAGC	Amplifies Cas9 for qPCR
Cas9_R_qPCR	CGTGCTTCTTATCCTCTTCC	Amplifies Cas9 for qPCR
NGS_InF	CAAGCAGAAGACGGCATACGAGATCxxxxxxTTTCTTGGGTAGTTTGCAGTTTT	Amplifies plasmid sgRNA sequence for NGS. Contains P7 adaptor sequence. xxxxxx denotes the index sequence used for multiplexing
NGS_InR	AATGATACGGCGACCACCGAGATCTCACCGACTCGGTGCCACTTTT	Amplifies plasmid sgRNA sequence for NGS. Contains P5 adaptor sequence.
SeqP	CGGTGCCACTTTTTCAAGTTGATAACGGACTAGCCTTATTTTAACTTGCTATTTCTAGCTCTAAAAC	Custom sequencing primer for NGS
IndexP	TTTCAAGTTACGGTAAGCATATGATAGTCCATTTTAAAACATAATTTTAAAACTGCAAACTACCCAAGAAA	Custom indexing primer for NGS
ACTL6A.5 OutF	CAATTTTTATCCCTAGATTCACTG	Amplifies locus around ACTL6A.5 sgRNA in first PCR for NGS. Primer also used for Sanger sequencing in kinetics of indel formation experiment.
ACTL6A.5 OutR	AGAATGAACTGAACTATCCTTCAA	Amplifies locus around ACTL6A.5 sgRNA in first PCR for NGS. Primer also used for Sanger sequencing in kinetics of indel formation experiment.
ASF1B.7 OutF	GCCTTTGAGAGACAAAGGTCTT	Amplifies locus around ASF1B.7 sgRNA in first PCR for NGS. Primer also used for Sanger sequencing in kinetics of indel formation experiment.
ASF1B.7 OutR	ATCGAGGCATGGCTGTGGCA	Amplifies locus around ASF1B.7 sgRNA in first PCR for NGS. Primer also used for Sanger sequencing in kinetics of indel formation experiment.
BRD2.7 OutF	AAGTTGGCAGGTAGGAAGAGTG	Amplifies locus around BRD2.7 sgRNA in first PCR for NGS.
BRD2.7 OutR	GCTGTAGGTGTAGGGGTGGTA	Amplifies locus around BRD2.7 sgRNA in first PCR for NGS.
MBD3L1.6 OutF	ACAGCAGTGCAGGAGAACTTTC	Amplifies locus around MBD3L1.6 sgRNA in first PCR for NGS.
MBD3L1.6 OutR	TTGGGGACACTGCAAAGAGATG	Amplifies locus around MBD3L1.6 sgRNA in first PCR for NGS.
MSH6.2 OutF	TCCGTCCGACAGAACGGTTG	Amplifies locus around MSH6.2 sgRNA in first PCR for NGS.
MSH6.2 OutR	CCAAATGCTCCAGACTCGACC	Amplifies locus around MSH6.2 sgRNA in first PCR for NGS.
SMARCD2.1 OutF	TTCCTCATGCATTCCCCAGGG	Amplifies locus around SMARCD2.1 sgRNA in first PCR for NGS. Primer also used for Sanger sequencing in kinetics of indel formation experiment.
SMARCD2.1 OutR	AGGAGCGGAATCTGTCCCGAA	Amplifies locus around SMARCD2.1 sgRNA in first PCR for NGS. Primer also used for Sanger sequencing in kinetics of indel formation experiment.
ACTL6A.5 InF	CAAGCAGAAGACGGCATACGAGATxxxxxxCGGTCTCGGCATTCCTGCTGAACCGCTCTTCCGATCTGGTACATGTTTAAGAAATAG	Amplifies locus around ACTL6A.5 sgRNA in second reaction of nested PCR for NGS. Contains P7 adaptor sequence. xxxxxx denotes the index sequence used for multiplexing
ACTL6A.5 InR	AATGATACGGCGACCACCGAACACTCTTTCCCTACACGACGCTCTTCCGATCTGCTACTCATCATTTTATTTC	Amplifies locus around ACTL6A.5 sgRNA in second reaction of nested PCR for NGS. Contains P5 adaptor sequence
ASF1B.7 InF	CAAGCAGAAGACGGCATACGAGATxxxxxxCGGTCTCGGCATTCCTGCTGAACCGCTCTTCCGATCTCTGTAAGAACTGAATATTAC	Amplifies locus around ASF1B.7 sgRNA in second reaction of nested PCR for NGS. Contains P7 adaptor sequence. xxxxxx denotes the index sequence used for multiplexing
ASF1B.7 InR	AATGATACGGCGACCACCGAACACTCTTTCCCTACACGACGCTCTTCCGATCTTCATCCCAGAGACTGATGC	Amplifies locus around ASF1B.7 sgRNA in second reaction of nested PCR for NGS. Contains P5 adaptor sequence
BRD2.7 InF	CAAGCAGAAGACGGCATACGAGATxxxxxxCGGTCTCGGCATTCCTGCTGAACCGCTCTTCCGATCTTTCCTTTTTTCTAGCGCTCC	Amplifies locus around BRD2.7 sgRNA in second reaction of nested PCR for NGS. Contains P7 adaptor sequence. xxxxxx denotes the index sequence used for multiplexing
BRD2.7 InR	AATGATACGGCGACCACCGAACACTCTTTCCCTACACGACGCTCTTCCGATCTCCAAGCCCACTTTACTTAAG	Amplifies locus around BRD2.7 sgRNA in second reaction of nested PCR for NGS. Contains P5 adaptor sequence
MBD3L1.6 InF	CAAGCAGAAGACGGCATACGAGATxxxxxxCGGTCTCGGCATTCCTGCTGAACCGCTCTTCCGATCTTGGATCTTGCCAATACCTTG	Amplifies locus around MBD3L1.6 sgRNA in second reaction of nested PCR for NGS. Contains P7 adaptor sequence. xxxxxx denotes the index sequence used for multiplexing
MBD3L1.6 InR	AATGATACGGCGACCACCGAACACTCTTTCCCTACACGACGCTCTTCCGATCTTCTGCCTCATTAGCGAGTCC	Amplifies locus around MBD3L1.6 sgRNA in second reaction of nested PCR for NGS. Contains P5 adaptor sequence
MSH6.2 InF	CAAGCAGAAGACGGCATACGAGATxxxxxxCGGTCTCGGCATTCCTGCTGAACCGCTCTTCCGATCTCTCCGGCGCTGAGTGATGC	Amplifies locus around MSH6.2 sgRNA in second reaction of nested PCR for NGS. Contains P7 adaptor sequence. xxxxxx denotes the index sequence used for multiplexing
MSH6.2 InR	AATGATACGGCGACCACCGAACACTCTTTCCCTACACGACGCTCTTCCGATCTGCGAGCCTCCCCTCGCCG	Amplifies locus around MSH6.2 sgRNA in second reaction of nested PCR for NGS. Contains P5 adaptor sequence
SMARCD2.1 InF	CAAGCAGAAGACGGCATACGAGATxxxxxxCGGTCTCGGCATTCCTGCTGAACCGCTCTTCCGATCTGGGCCCATGGGGCGGAAGG	Amplifies locus around SMARCD2.1 sgRNA in second reaction of nested PCR for NGS. Contains P7 adaptor sequence. xxxxxx denotes the index sequence used for multiplexing
SMARCD2.1 InR	AATGATACGGCGACCACCGAACACTCTTTCCCTACACGACGCTCTTCCGATCTCGCCAAGTCCCGGATCGCG	Amplifies locus around SMARCD2.1 sgRNA in second reaction of nested PCR for NGS. Contains P5 adaptor sequence
Standard_NGS_Read1	ACACTCTTTCCCTACACGACGCTCTTCCGATCT	Standard Illumina sequencing primer from Adaptor sequence on P5. Used in validation NGS.
Standard_NGS_Read2	CGGTCTCGGCATTCCTGCTGAACCGCTCTTCCGATCT	Standard Illumina sequencing primer from Adaptor sequence on P7. Used in validation NGS.
Standard_NGS_Index	AGATCGGAAGAGCGGTTCAGCAGGAATGCCGAGACCG	Standard Illumina sequencing primer for Index read. Used in validation NGS.
ChIP ACTL6A.5 Fwd	TATGGTGAGACCTGGAAGGAATTT	Amplifies locus around target site for ACTL6A.5. Used for ChIP experiments.
ChIP ACTL6A.5 Rev	GATATTGCTGACTGATGCTGGG	Amplifies locus around target site for ACTL6A.5. Used for ChIP experiments.
ChIP ASF1B.7 Fwd	GCCATGCCTCGATGTCATTAGTA	Amplifies locus around target site for ASF1B.7 Used for ChIP experiments.
ChIP ASF1B.7 Rev	ACTGAGGGCAGAGAGCATACTT	Amplifies locus around target site for ASF1B.7 Used for ChIP experiments.
ChIP BRD2.7 Fwd	CGTAGTAGCCCACTCGGATG	Amplifies locus around target site for BRD2.7 Used for ChIP experiments.
ChIP BRD2.7 Rev	ATCCCAGAGACTGATGCCGT	Amplifies locus around target site for BRD2.7 Used for ChIP experiments.
ChIP MBD3L1.6 Fwd	GCTTGAGCACCTCAATCCCT	Amplifies locus around target site for MBD3L1.6 Used for ChIP experiments.
ChIP MBD3L1.6 Rev	CAGACCTGCTGAGGCTTCTC	Amplifies locus around target site for MBD3L1.6 Used for ChIP experiments.
ChIP MSH6.2 Fwd	TGCGAAAATGCTCTAACGGC	Amplifies locus around target site for MSH6.2 Used for ChIP experiments.
ChIP MSH6.2 Rev	CTCTCTGGAGCGGAAGCG	Amplifies locus around target site for MSH6.2 Used for ChIP experiments.
ChIP SMARCD2.1 Fwd	GTTCGGGACAGATTCCGCTC	Amplifies locus around target site for SMARCD2.1 Used for ChIP experiments.
ChIP SMARCD2.1 Rev	TAGCCGCCTCTGGGTAACT	Amplifies locus around target site for SMARCD2.1 Used for ChIP experiments.
